# Supplementary material for: The APMAP interactome reveals new modulators of APP processing and beta-amyloid production that are altered in Alzheimer’s disease
Source: Acta Neuropathol Commun. 2019 Jan 31;7:13. doi: 10.1186/s40478-019-0660-3 (PMC6354426; doi:10.1186/s40478-019-0660-3)
Supplement: Supplementary file 2 — Table S1. (a) Summary list of 113 proteins differently expressed in APMAP ko/ko mice, compared to WT mice. (b) List of 2747 proteins identified by LFQ where at least 2 peptides have been detected and a minimum of 2 valid values per group (ko/ko vs wt/wt) was obtained. Displayed with a yellow background are the 105 differently expressed proteins revealed by statistical analysis (t-test: p-value < 0.05). (c) List of 8 differently expressed proteins identified in addition to (b) by imputing missing LFQ values with at least 2 detected peptides and a minimum of 3 valid values for at least one group (ko/ko or wt/wt; t-test: p-value < 0.05), in green left-censored imputated values. (XLSX 540 kb) [file 40478_2019_660_MOESM2_ESM.xlsx]

## Sheet: A) Different.expressed proteins
Protein IDs	Protein names	Gene names
Q91VM5;Q9WV02;Q9DAE2	RNA binding motif protein, X-linked-like-1;RNA-binding motif protein, X chromosome;RNA-binding motif protein, X chromosome, N-terminally processed	Rbmxl1;Rbmx
Q9QYA2	Mitochondrial import receptor subunit TOM40 homolog	Tomm40
Q8R1N4	NudC domain-containing protein 3	Nudcd3
Q9CY97	RNA polymerase II subunit A C-terminal domain phosphatase SSU72	Ssu72
Q9DB75	Cell death-inducing p53-target protein 1	Cdip1
O70318	Band 4.1-like protein 2	Epb41l2
A2AQ25	Sickle tail protein	Skt
Q920Q4	Vacuolar protein sorting-associated protein 16 homolog	Vps16
P06745;F6SAC3;CON__Q3ZBD7	Glucose-6-phosphate isomerase	Gpi;Gm1840
P29699	Alpha-2-HS-glycoprotein	Ahsg
P54830	Tyrosine-protein phosphatase non-receptor type 5	Ptpn5
P54227;P63042;REV__Q9WTN3	Stathmin	Stmn1
O35098	Dihydropyrimidinase-related protein 4	Dpysl4
E9Q616	AHNAK nucleoprotein (desmoyokin)	Ahnak
Q8K0Z7	Translational activator of cytochrome c oxidase 1	Taco1
Q9D883;Q8BGJ9	Splicing factor U2AF 35 kDa subunit;Splicing factor U2AF 26 kDa subunit	U2af1;U2af1l4
P80314	T-complex protein 1 subunit beta	Cct2
Q60598	Src substrate cortactin	Cttn
P07901	Heat shock protein HSP 90-alpha	Hsp90aa1
P21619	Lamin-B2	Lmnb2
O08579	Emerin	Emd
Q4VAA2	Protein CDV3	Cdv3
P23953;D3Z5G7;Q8VCT4;D3Z298;Q91WU0;Q8VCC2	Carboxylesterase 1C	Ces1c
P47911;E9PUX4	60S ribosomal protein L6	Rpl6;Gm5428
Q80UG5	Septin-9	Sept9
P68254	14-3-3 protein theta	Ywhaq
P97427	Dihydropyrimidinase-related protein 1	Crmp1
Q6NXK7	Inactive dipeptidyl peptidase 10	Dpp10
P36993	Protein phosphatase 1B	Ppm1b
P18242	Cathepsin D	Ctsd
Q61702	Inter-alpha-trypsin inhibitor heavy chain H1	Itih1
Q8BU88	39S ribosomal protein L22, mitochondrial	Mrpl22
P0C7L0	WAS/WASL-interacting protein family member 3	Wipf3
Q9WVL0	Maleylacetoacetate isomerase	Gstz1
Q641P0	Actin-related protein 3B	Actr3b
Q9D906	Ubiquitin-like modifier-activating enzyme ATG7	Atg7
P59017	Bcl-2-like protein 13	Bcl2l13
P62627	Dynein light chain roadblock-type 1	Dynlrb1
O08914	Fatty-acid amide hydrolase 1	Faah
B9EJ86	Oxysterol-binding protein	Osbpl8
Q924L1	LETM1 domain-containing protein 1	Letmd1
Q3TPX4	Exocyst complex component 5	Exoc5
A2APX8	Sodium channel protein type 1 subunit alpha	Scn1a
Q9CXW3	Calcyclin-binding protein	Cacybp
P23242	Gap junction alpha-1 protein	Gja1
Q8BZA9	Fructose-2,6-bisphosphatase TIGAR	Tigar
O08553	Dihydropyrimidinase-related protein 2	Dpysl2
Q9EPK7	Exportin-7	Xpo7
P50516	V-type proton ATPase catalytic subunit A	Atp6v1a
Q3UVX5;REV__P0DM65	Metabotropic glutamate receptor 5	Grm5
Q99M87	DnaJ homolog subfamily A member 3, mitochondrial	Dnaja3
Q61234;Q61235;Q99L88	Alpha-1-syntrophin;Beta-2-syntrophin;Beta-1-syntrophin	Snta1;Sntb2;Sntb1
Q80UM7	Mannosyl-oligosaccharide glucosidase	Mogs
Q80YA9	Connector enhancer of kinase suppressor of ras 2	Cnksr2
Q9R0P9	Ubiquitin carboxyl-terminal hydrolase isozyme L1	Uchl1
P51163	Uroporphyrinogen-III synthase	Uros
Q8BV13	COP9 signalosome complex subunit 7b	Cops7b
Q9Z1G3;Q99L60	V-type proton ATPase subunit C 1	Atp6v1c1
Q9D7A8	Armadillo repeat-containing protein 1	Armc1
O88712	C-terminal-binding protein 1	Ctbp1
Q9JLZ3	Methylglutaconyl-CoA hydratase, mitochondrial	Auh
P46664	Adenylosuccinate synthetase isozyme 2	Adss
Q8CAA7	Glucose 1,6-bisphosphate synthase	Pgm2l1
P62838;Q6ZWY6	Ubiquitin-conjugating enzyme E2 D2;Ubiquitin-conjugating enzyme E2 D2B	Ube2d2;Ube2d2b
Q9JKV1;A0A0A6YVU8	Proteasomal ubiquitin receptor ADRM1	Adrm1
Q9JKY5	Huntingtin-interacting protein 1-related protein	Hip1r
Q99LC3	NADH dehydrogenase [ubiquinone] 1 alpha subcomplex subunit 10, mitochondrial	Ndufa10
P45952	Medium-chain specific acyl-CoA dehydrogenase, mitochondrial	Acadm
P11276	Fibronectin;Anastellin	Fn1
Q9D428	Golgin subfamily A member 7B	GOLGA7B
Q69ZF3	Non-lysosomal glucosylceramidase	Gba2
P63158	High mobility group protein B1	Hmgb1
Q9CYI4	Putative RNA-binding protein Luc7-like 1	Luc7l
D3YVV7;Q9JKN6	Neuro-oncological ventral antigen 2	Nova2
Q3B7Z2;Q5QNQ6	Oxysterol-binding protein 1	Osbp
B1AXV0	DOMON domain-containing protein FRRS1L	Frrs1l
Q9CQB5	CDGSH iron-sulfur domain-containing protein 2	Cisd2
P40142	Transketolase	Tkt
P70699	Lysosomal alpha-glucosidase	Gaa
Q8BK64	Activator of 90 kDa heat shock protein ATPase homolog 1	Ahsa1
Q91XF0	Pyridoxine-5-phosphate oxidase	Pnpo
Q8BJI1;Q8BG16	Sodium-dependent neutral amino acid transporter SLC6A17	Slc6a17
G3X8U3	Queuosine salvage protein	2210016F16Rik
Q91YT0	NADH dehydrogenase [ubiquinone] flavoprotein 1, mitochondrial	Ndufv1
O88544	COP9 signalosome complex subunit 4	Cops4
Q8K3W0	BRCA1-A complex subunit BRE	Bre
Q7TPH6	Probable E3 ubiquitin-protein ligase MYCBP2	Mycbp2
Q8C0L0	Thioredoxin-related transmembrane protein 4	Tmx4
Q9CPQ3	Mitochondrial import receptor subunit TOM22 homolog	Tomm22
P63101	14-3-3 protein zeta/delta	Ywhaz
O08539;D3Z6Q9	Myc box-dependent-interacting protein 1	Bin1
Q80TK0	Uncharacterized protein KIAA1107	Kiaa1107
G5E8G3	MCG9827	Opcml
F6SVV1;P62082	40S ribosomal protein S7	Gm9493;Rps7
Q8BGB7	Enolase-phosphatase E1	Enoph1
Q9DBJ1	Phosphoglycerate mutase 1	Pgam1
Q99KI0	Aconitate hydratase, mitochondrial	Aco2
Q9WV54	Acid ceramidase;Acid ceramidase subunit alpha;Acid ceramidase subunit beta	Asah1
Q01279	Epidermal growth factor receptor	Egfr
Q04690	Neurofibromin	Nf1
O54829	Regulator of G-protein signaling 7	Rgs7
P47746	Cannabinoid receptor 1	Cnr1
Q8BZ98	Dynamin-3	Dnm3
Q8BTZ7	Mannose-1-phosphate guanyltransferase beta	Gmppb
O55125	Protein NipSnap homolog 1	Nipsnap1
A0A087WP63;A0A087WQ44	Uncharacterized protein	Gm42715
Q80YX1	Tenascin	Tnc
E9Q4K7	Kinesin family member 13B	Kif13b
A2AJK6;Q09XV5	Chromodomain-helicase-DNA-binding protein 7	Chd7
Q9D7N9	Adipocyte plasma membrane-associated protein	Apmap
Q07113	Cation-independent mannose-6-phosphate receptor	Igf2r
Q91VM3	WD repeat domain phosphoinositide-interacting protein 4	Wdr45
P26339	Chromogranin-A;Pancreastatin;Beta-granin;WE-14	Chga

## Sheet: B) 2valid_ttest
APMAP ko/ko Sample1	APMAP ko/ko Sample 2	APMAP ko/ko Sample 3	wt/wt Sample 1	wt/wt Sample 2	wt/wt Sample 3	Peptides	Sequence coverage [%]	PEP	Student's T-test p-value ko_wt	Student's T-test Difference ko_wt	Protein IDs	Protein names	Gene names	Fasta headers
22.021	22.3045	21.7402	23.7011	23.7172	23.6714	6	16.5	2.36e-16	0.000511513	-1.67473	Q91VM5;Q9WV02;Q9DAE2	RNA binding motif protein, X-linked-like-1;RNA-binding motif protein, X chromosome;RNA-binding motif protein, X chromosome, N-terminally processed	Rbmxl1;Rbmx	>sp|Q91VM5|RMXL1_MOUSE RNA binding motif protein, X-linked-like-1 OS=Mus musculus GN=Rbmxl1 PE=2 SV=1;>sp|Q9WV02|RBMX_MOUSE RNA-binding motif protein, X chromosome OS=Mus musculus GN=Rbmx PE=1 SV=1
21.5061	21.3357	21.2491	23.0582	22.5151	22.9923	3	10	4.59e-12	0.00134027	-1.49162	Q9QYA2	Mitochondrial import receptor subunit TOM40 homolog	Tomm40	>sp|Q9QYA2|TOM40_MOUSE Mitochondrial import receptor subunit TOM40 homolog OS=Mus musculus GN=Tomm40 PE=1 SV=3
24.9104	25.4177	24.7264	23.4257	23.0299	23.2345	4	16	8.15e-21	0.00163255	1.78807	Q8R1N4	NudC domain-containing protein 3	Nudcd3	>sp|Q8R1N4|NUDC3_MOUSE NudC domain-containing protein 3 OS=Mus musculus GN=Nudcd3 PE=1 SV=3
20.8752	21.0511	21.0257	22.3037	22.0027	Non NumÃ©rique	3	18	5.7e-25	0.00307933	-1.16921	Q9CY97	RNA polymerase II subunit A C-terminal domain phosphatase SSU72	Ssu72	>sp|Q9CY97|SSU72_MOUSE RNA polymerase II subunit A C-terminal domain phosphatase SSU72 OS=Mus musculus GN=Ssu72 PE=1 SV=1
Non NumÃ©rique	21.8472	21.8501	22.0409	22.0973	22.1081	2	13.9	9.75e-06	0.00323832	-0.233416	Q9DB75	Cell death-inducing p53-target protein 1	Cdip1	>sp|Q9DB75|CDIP1_MOUSE Cell death-inducing p53-target protein 1 OS=Mus musculus GN=Cdip1 PE=2 SV=1
28.5304	28.4709	28.3973	28.1468	28.2256	28.1273	28	32.2	1.25e-192	0.00357819	0.299642	O70318	Band 4.1-like protein 2	Epb41l2	>sp|O70318|E41L2_MOUSE Band 4.1-like protein 2 OS=Mus musculus GN=Epb41l2 PE=1 SV=2
24.0038	24.0867	23.5681	22.274	21.3705	22.2646	4	3.3	2.73e-10	0.00487914	1.91651	A2AQ25	Sickle tail protein	Skt	>sp|A2AQ25|SKT_MOUSE Sickle tail protein OS=Mus musculus GN=Skt PE=1 SV=1
24.1477	24.1787	24.2253	24.6635	25.0867	24.9048	4	6.8	1.72e-27	0.00491362	-0.701113	Q920Q4	Vacuolar protein sorting-associated protein 16 homolog	Vps16	>sp|Q920Q4|VPS16_MOUSE Vacuolar protein sorting-associated protein 16 homolog OS=Mus musculus GN=Vps16 PE=1 SV=3
32.6411	32.0939	32.3217	31.5073	31.3416	31.4161	28	49.6	0	0.0049497	0.930567	P06745;F6SAC3;CON__Q3ZBD7	Glucose-6-phosphate isomerase	Gpi;Gm1840	>sp|P06745|G6PI_MOUSE Glucose-6-phosphate isomerase OS=Mus musculus GN=Gpi PE=1 SV=4;>tr|F6SAC3|F6SAC3_MOUSE Glucose-6-phosphate isomerase OS=Mus musculus GN=Gm1840 PE=1 SV=1
24.0793	24.1514	24.8056	26.751	25.8805	26.1685	5	25.2	8.32e-36	0.00508657	-1.92125	P29699	Alpha-2-HS-glycoprotein	Ahsg	>sp|P29699|FETUA_MOUSE Alpha-2-HS-glycoprotein OS=Mus musculus GN=Ahsg PE=1 SV=1
23.2893	23.0723	Non NumÃ©rique	24.6055	24.4839	24.2137	4	8.1	9.58e-13	0.00514996	-1.25357	P54830	Tyrosine-protein phosphatase non-receptor type 5	Ptpn5	>sp|P54830|PTN5_MOUSE Tyrosine-protein phosphatase non-receptor type 5 OS=Mus musculus GN=Ptpn5 PE=1 SV=2
29.8963	29.7331	29.5895	29.2046	28.903	28.9093	15	62.4	1.2e-71	0.00529888	0.734035	P54227;P63042;REV__Q9WTN3	Stathmin	Stmn1	>sp|P54227|STMN1_MOUSE Stathmin OS=Mus musculus GN=Stmn1 PE=1 SV=2
29.9517	29.7781	29.5874	28.7927	29.1555	28.7529	22	62.1	8.22e-170	0.00624839	0.872068	O35098	Dihydropyrimidinase-related protein 4	Dpysl4	>sp|O35098|DPYL4_MOUSE Dihydropyrimidinase-related protein 4 OS=Mus musculus GN=Dpysl4 PE=1 SV=1
26.8176	26.5952	26.7579	27.2397	27.0744	27.2681	9	14.2	1.31e-26	0.00634429	-0.470515	E9Q616	AHNAK nucleoprotein (desmoyokin)	Ahnak	>tr|E9Q616|E9Q616_MOUSE Protein Ahnak OS=Mus musculus GN=Ahnak PE=1 SV=1
24.2292	24.4282	25.0259	23.3562	22.7688	22.909	2	10.2	4.65e-13	0.00649755	1.54977	Q8K0Z7	Translational activator of cytochrome c oxidase 1	Taco1	>sp|Q8K0Z7|TACO1_MOUSE Translational activator of cytochrome c oxidase 1 OS=Mus musculus GN=Taco1 PE=1 SV=1
23.7964	23.8611	23.5007	25.4234	Non NumÃ©rique	24.9768	3	13.8	5.86e-23	0.0066573	-1.48071	Q9D883;Q8BGJ9	Splicing factor U2AF 35 kDa subunit;Splicing factor U2AF 26 kDa subunit	U2af1;U2af1l4	>sp|Q9D883|U2AF1_MOUSE Splicing factor U2AF 35 kDa subunit OS=Mus musculus GN=U2af1 PE=1 SV=4;>sp|Q8BGJ9|U2AF4_MOUSE Splicing factor U2AF 26 kDa subunit OS=Mus musculus GN=U2af1l4 PE=1 SV=1
30.4636	30.3197	30.3453	29.952	29.8374	30.0747	27	64.7	0	0.00667237	0.421501	P80314	T-complex protein 1 subunit beta	Cct2	>sp|P80314|TCPB_MOUSE T-complex protein 1 subunit beta OS=Mus musculus GN=Cct2 PE=1 SV=4
27.1801	26.9228	27.2016	27.6649	27.774	27.5552	18	30.2	1.27e-82	0.00679804	-0.563251	Q60598	Src substrate cortactin	Cttn	>sp|Q60598|SRC8_MOUSE Src substrate cortactin OS=Mus musculus GN=Cttn PE=1 SV=2
31.4604	31.8163	31.624	30.8291	30.9652	30.5054	45	47.6	0	0.00710064	0.866992	P07901	Heat shock protein HSP 90-alpha	Hsp90aa1	>sp|P07901|HS90A_MOUSE Heat shock protein HSP 90-alpha OS=Mus musculus GN=Hsp90aa1 PE=1 SV=4
21.3288	21.1413	20.823	23.26	24.2139	Non NumÃ©rique	5	9.7	1.72e-19	0.00725751	-2.6392	P21619	Lamin-B2	Lmnb2	>sp|P21619|LMNB2_MOUSE Lamin-B2 OS=Mus musculus GN=Lmnb2 PE=1 SV=2
24.2489	24.1749	24.2533	25.5622	24.8566	25.3738	6	35.5	8.02e-76	0.00811176	-1.03849	O08579	Emerin	Emd	>sp|O08579|EMD_MOUSE Emerin OS=Mus musculus GN=Emd PE=1 SV=1
25.839	26.1485	25.8843	26.4373	26.3879	26.5173	8	40.2	7.01e-34	0.00909564	-0.490213	Q4VAA2	Protein CDV3	Cdv3	>sp|Q4VAA2|CDV3_MOUSE Protein CDV3 OS=Mus musculus GN=Cdv3 PE=1 SV=2
23.6741	24.482	24.0157	25.2508	25.0557	25.2993	7	15.3	5.24e-40	0.00959525	-1.14468	P23953;D3Z5G7;Q8VCT4;D3Z298;Q91WU0;Q8VCC2	Carboxylesterase 1C	Ces1c	>sp|P23953|EST1C_MOUSE Carboxylesterase 1C OS=Mus musculus GN=Ces1c PE=1 SV=4
26.9515	26.7667	27.0272	27.4484	27.9315	27.999	6	17.2	1.24e-18	0.00985488	-0.877809	P47911;E9PUX4	60S ribosomal protein L6	Rpl6;Gm5428	>sp|P47911|RL6_MOUSE 60S ribosomal protein L6 OS=Mus musculus GN=Rpl6 PE=1 SV=3;>tr|E9PUX4|E9PUX4_MOUSE 60S ribosomal protein L6 OS=Mus musculus GN=Rpl6l PE=3 SV=1
27.136	27.3103	27.6123	28.133	28.1655	27.932	18	34.5	9.03e-61	0.00997694	-0.7239	Q80UG5	Septin-9	2009-09-01	>sp|Q80UG5|SEPT9_MOUSE Septin-9 OS=Mus musculus GN=Sept9 PE=1 SV=1
31.2368	31.1444	31.4294	30.6095	30.3604	29.9319	21	64.9	0	0.0107333	0.969617	P68254	14-3-3 protein theta	Ywhaq	>sp|P68254|1433T_MOUSE 14-3-3 protein theta OS=Mus musculus GN=Ywhaq PE=1 SV=1
32.9342	32.9997	32.6292	32.2303	32.2424	32.3962	35	77.4	0	0.0109808	0.564735	P97427	Dihydropyrimidinase-related protein 1	Crmp1	>sp|P97427|DPYL1_MOUSE Dihydropyrimidinase-related protein 1 OS=Mus musculus GN=Crmp1 PE=1 SV=1
27.9307	28.0977	28.1747	28.4651	28.8401	28.5997	18	24.3	7.89e-77	0.0124194	-0.567228	Q6NXK7	Inactive dipeptidyl peptidase 10	Dpp10	>sp|Q6NXK7|DPP10_MOUSE Inactive dipeptidyl peptidase 10 OS=Mus musculus GN=Dpp10 PE=1 SV=1
22.4248	23.2893	23.023	24.6276	24.5485	23.9277	7	19.7	1.85e-35	0.0125941	-1.45559	P36993	Protein phosphatase 1B	Ppm1b	>sp|P36993|PPM1B_MOUSE Protein phosphatase 1B OS=Mus musculus GN=Ppm1b PE=1 SV=1
28.7111	28.6447	28.3054	29.1033	29.597	29.5188	8	25.4	3.27e-98	0.012618	-0.852657	P18242	Cathepsin D	Ctsd	>sp|P18242|CATD_MOUSE Cathepsin D OS=Mus musculus GN=Ctsd PE=1 SV=1
22.5739	22.2507	23.2345	24.7279	23.8767	24.8471	4	6.4	8.53e-21	0.0129447	-1.79753	Q61702	Inter-alpha-trypsin inhibitor heavy chain H1	Itih1	>sp|Q61702|ITIH1_MOUSE Inter-alpha-trypsin inhibitor heavy chain H1 OS=Mus musculus GN=Itih1 PE=1 SV=2
24.3221	24.251	24.3722	23.6915	23.2908	Non NumÃ©rique	3	18	5.31e-14	0.013249	0.823971	Q8BU88	39S ribosomal protein L22, mitochondrial	Mrpl22	>sp|Q8BU88|RM22_MOUSE 39S ribosomal protein L22, mitochondrial OS=Mus musculus GN=Mrpl22 PE=1 SV=1
24.471	25.0443	24.464	26.3269	25.7961	25.574	7	19	5.04e-19	0.0136424	-1.23922	P0C7L0	WAS/WASL-interacting protein family member 3	Wipf3	>sp|P0C7L0|WIPF3_MOUSE WAS/WASL-interacting protein family member 3 OS=Mus musculus GN=Wipf3 PE=1 SV=1
26.5865	26.8792	27.0835	27.6369	28.5657	28.1562	10	65.3	7.33e-152	0.0141045	-1.26985	Q9WVL0	Maleylacetoacetate isomerase	Gstz1	>sp|Q9WVL0|MAAI_MOUSE Maleylacetoacetate isomerase OS=Mus musculus GN=Gstz1 PE=1 SV=1
25.9007	26.0699	25.939	26.3406	26.3405	26.6461	11	28.7	4.29e-46	0.0143232	-0.472536	Q641P0	Actin-related protein 3B	Actr3b	>sp|Q641P0|ARP3B_MOUSE Actin-related protein 3B OS=Mus musculus GN=Actr3b PE=1 SV=1
23.8712	23.7587	23.8943	24.5294	24.724	24.2072	5	7.3	2.64e-13	0.0145255	-0.6455	Q9D906	Ubiquitin-like modifier-activating enzyme ATG7	Atg7	>sp|Q9D906|ATG7_MOUSE Ubiquitin-like modifier-activating enzyme ATG7 OS=Mus musculus GN=Atg7 PE=1 SV=1
25.4396	24.8998	25.2023	24.2525	24.2078	24.6083	3	8.8	1.67e-59	0.0148713	0.824334	P59017	Bcl-2-like protein 13	Bcl2l13	>sp|P59017|B2L13_MOUSE Bcl-2-like protein 13 OS=Mus musculus GN=Bcl2l13 PE=1 SV=2
26.5592	26.2792	Non NumÃ©rique	23.1931	22.322	Non NumÃ©rique	5	60.4	2.59e-32	0.0152552	3.6617	P62627	Dynein light chain roadblock-type 1	Dynlrb1	>sp|P62627|DLRB1_MOUSE Dynein light chain roadblock-type 1 OS=Mus musculus GN=Dynlrb1 PE=1 SV=3
24.8062	25.1742	24.6444	24.2072	24.253	24.287	7	21.1	1.72e-57	0.0168197	0.625851	O08914	Fatty-acid amide hydrolase 1	Faah	>sp|O08914|FAAH1_MOUSE Fatty-acid amide hydrolase 1 OS=Mus musculus GN=Faah PE=1 SV=1
24.933	24.96	24.9553	25.0687	25.2315	25.266	5	8.7	2.98e-27	0.01757	-0.239319	B9EJ86	Oxysterol-binding protein	Osbpl8	>sp|B9EJ86|OSBL8_MOUSE Oxysterol-binding protein-related protein 8 OS=Mus musculus GN=Osbpl8 PE=1 SV=1
24.0633	24.3108	24.4586	25.0771	24.7584	25.3222	3	10.3	8.55e-26	0.0178685	-0.774993	Q924L1	LETM1 domain-containing protein 1	Letmd1	>sp|Q924L1|LTMD1_MOUSE LETM1 domain-containing protein 1 OS=Mus musculus GN=Letmd1 PE=1 SV=1
23.0551	22.9083	23.1792	23.734	24.1735	Non NumÃ©rique	3	4.5	1.04e-12	0.018134	-0.906178	Q3TPX4	Exocyst complex component 5	Exoc5	>sp|Q3TPX4|EXOC5_MOUSE Exocyst complex component 5 OS=Mus musculus GN=Exoc5 PE=1 SV=2
27.02	27.1989	27.2045	27.372	27.3644	27.3884	22	10.7	2.08e-127	0.0185925	-0.233777	A2APX8	Sodium channel protein type 1 subunit alpha	Scn1a	>tr|A2APX8|A2APX8_MOUSE Sodium channel protein OS=Mus musculus GN=Scn1a PE=1 SV=1
27.4553	27.704	27.2511	26.9346	26.5822	26.923	11	51.1	3.82e-80	0.0197654	0.656851	Q9CXW3	Calcyclin-binding protein	Cacybp	>sp|Q9CXW3|CYBP_MOUSE Calcyclin-binding protein OS=Mus musculus GN=Cacybp PE=1 SV=1
27.3703	27.5924	27.5143	26.705	27.1804	26.8841	8	32.2	3.8e-124	0.0205357	0.569118	P23242	Gap junction alpha-1 protein	Gja1	>sp|P23242|CXA1_MOUSE Gap junction alpha-1 protein OS=Mus musculus GN=Gja1 PE=1 SV=2
25.0442	25.1057	24.8185	23.8706	23.8421	24.5509	3	18.6	6.16e-30	0.0219276	0.901574	Q8BZA9	Fructose-2,6-bisphosphatase TIGAR	Tigar	>sp|Q8BZA9|TIGAR_MOUSE Fructose-2,6-bisphosphatase TIGAR OS=Mus musculus GN=Tigar PE=1 SV=1
34.2671	34.118	33.9827	33.0564	33.2006	33.726	34	76.7	0	0.022299	0.794941	O08553	Dihydropyrimidinase-related protein 2	Dpysl2	>sp|O08553|DPYL2_MOUSE Dihydropyrimidinase-related protein 2 OS=Mus musculus GN=Dpysl2 PE=1 SV=2
24.8269	25.5287	24.292	26.3849	26.0337	26.2376	11	11.9	5.65e-38	0.0229768	-1.33622	Q9EPK7	Exportin-7	Xpo7	>sp|Q9EPK7|XPO7_MOUSE Exportin-7 OS=Mus musculus GN=Xpo7 PE=1 SV=3
32.7376	32.1685	32.5935	31.838	31.6363	31.9467	41	66.1	0	0.023156	0.692883	P50516	V-type proton ATPase catalytic subunit A	Atp6v1a	>sp|P50516|VATA_MOUSE V-type proton ATPase catalytic subunit A OS=Mus musculus GN=Atp6v1a PE=1 SV=2
29.287	29.1626	29.4705	29.6403	29.8373	29.6282	22	19.5	1.13e-116	0.0244041	-0.395235	Q3UVX5;REV__P0DM65	Metabotropic glutamate receptor 5	Grm5	>sp|Q3UVX5|GRM5_MOUSE Metabotropic glutamate receptor 5 OS=Mus musculus GN=Grm5 PE=1 SV=2
24.2807	25.019	23.994	23.4149	23.2809	23.3492	4	10.8	3.1e-17	0.0244834	1.08286	Q99M87	DnaJ homolog subfamily A member 3, mitochondrial	Dnaja3	>sp|Q99M87|DNJA3_MOUSE DnaJ homolog subfamily A member 3, mitochondrial OS=Mus musculus GN=Dnaja3 PE=1 SV=1
23.2641	23.7496	23.0406	24.1665	24.1718	23.9975	2	4.2	5.39e-08	0.0247784	-0.760487	Q61234;Q61235;Q99L88	Alpha-1-syntrophin;Beta-2-syntrophin;Beta-1-syntrophin	Snta1;Sntb2;Sntb1	>sp|Q61234|SNTA1_MOUSE Alpha-1-syntrophin OS=Mus musculus GN=Snta1 PE=1 SV=1;>sp|Q61235|SNTB2_MOUSE Beta-2-syntrophin OS=Mus musculus GN=Sntb2 PE=1 SV=2;>sp|Q99L88|SNTB1_MOUSE Beta-1-syntrophin OS=Mus musculus GN=Sntb1 PE=1 SV=4
22.3203	21.7922	22.3772	21.6243	21.2742	21.2029	3	4.9	7e-11	0.0248346	0.796058	Q80UM7	Mannosyl-oligosaccharide glucosidase	Mogs	>sp|Q80UM7|MOGS_MOUSE Mannosyl-oligosaccharide glucosidase OS=Mus musculus GN=Mogs PE=1 SV=1
22.7182	22.7139	Non NumÃ©rique	23.182	23.5605	23.2656	4	5	6.84e-13	0.0248946	-0.619973	Q80YA9	Connector enhancer of kinase suppressor of ras 2	Cnksr2	>sp|Q80YA9|CNKR2_MOUSE Connector enhancer of kinase suppressor of ras 2 OS=Mus musculus GN=Cnksr2 PE=1 SV=1
32.3856	33.4293	32.9024	31.9432	31.8403	31.621	18	92.4	3.82e-258	0.0249942	1.10431	Q9R0P9	Ubiquitin carboxyl-terminal hydrolase isozyme L1	Uchl1	>sp|Q9R0P9|UCHL1_MOUSE Ubiquitin carboxyl-terminal hydrolase isozyme L1 OS=Mus musculus GN=Uchl1 PE=1 SV=1
23.3627	23.2403	23.3516	23.7057	23.9628	24.3865	3	17.4	1.28e-36	0.0258031	-0.700111	P51163	Uroporphyrinogen-III synthase	Uros	>sp|P51163|HEM4_MOUSE Uroporphyrinogen-III synthase OS=Mus musculus GN=Uros PE=1 SV=1
24.6219	Non NumÃ©rique	24.722	24.2459	24.1185	Non NumÃ©rique	3	16.7	7.99e-47	0.0262824	0.489701	Q8BV13	COP9 signalosome complex subunit 7b	Cops7b	>sp|Q8BV13|CSN7B_MOUSE COP9 signalosome complex subunit 7b OS=Mus musculus GN=Cops7b PE=1 SV=1
29.5953	29.4327	29.8291	29.9446	30.1276	30.1132	19	48.4	9.26e-130	0.026596	-0.442736	Q9Z1G3;Q99L60	V-type proton ATPase subunit C 1	Atp6v1c1	>sp|Q9Z1G3|VATC1_MOUSE V-type proton ATPase subunit C 1 OS=Mus musculus GN=Atp6v1c1 PE=1 SV=4
24.3209	24.4314	24.5535	25.0103	26.1054	25.5159	5	19.9	1.88e-23	0.0266055	-1.10864	Q9D7A8	Armadillo repeat-containing protein 1	Armc1	>sp|Q9D7A8|ARMC1_MOUSE Armadillo repeat-containing protein 1 OS=Mus musculus GN=Armc1 PE=1 SV=1
27.8954	27.671	28.0822	28.2727	28.3718	28.6364	10	25.9	5.33e-85	0.0277873	-0.544114	O88712	C-terminal-binding protein 1	Ctbp1	>sp|O88712|CTBP1_MOUSE C-terminal-binding protein 1 OS=Mus musculus GN=Ctbp1 PE=1 SV=2
28.8887	29.2358	29.2958	28.6537	28.542	28.7735	14	40.4	1.39e-58	0.0279809	0.483657	Q9JLZ3	Methylglutaconyl-CoA hydratase, mitochondrial	Auh	>sp|Q9JLZ3|AUHM_MOUSE Methylglutaconyl-CoA hydratase, mitochondrial OS=Mus musculus GN=Auh PE=1 SV=1
24.7984	26.0823	27.0135	23.3774	22.8714	24.1508	7	19.3	2.1e-45	0.0281387	2.49818	P46664	Adenylosuccinate synthetase isozyme 2	Adss	>sp|P46664|PURA2_MOUSE Adenylosuccinate synthetase isozyme 2 OS=Mus musculus GN=Adss PE=1 SV=2
29.6414	29.4186	29.7096	29.0208	27.9749	28.5861	26	50.4	1.59e-169	0.0281892	1.06262	Q8CAA7	Glucose 1,6-bisphosphate synthase	Pgm2l1	>sp|Q8CAA7|PGM2L_MOUSE Glucose 1,6-bisphosphate synthase OS=Mus musculus GN=Pgm2l1 PE=1 SV=1
27.2852	26.9281	27.0744	26.7528	26.3076	26.5699	2	12.2	7.24e-13	0.028955	0.552438	P62838;Q6ZWY6	Ubiquitin-conjugating enzyme E2 D2;Ubiquitin-conjugating enzyme E2 D2B	Ube2d2;Ube2d2b	>sp|P62838|UB2D2_MOUSE Ubiquitin-conjugating enzyme E2 D2 OS=Mus musculus GN=Ube2d2 PE=1 SV=1;>sp|Q6ZWY6|U2D2B_MOUSE Ubiquitin-conjugating enzyme E2 D2B OS=Mus musculus GN=Ube2d2b PE=1 SV=1
21.994	21.7741	23.1802	24.4003	23.9331	23.575	2	7.6	7.27e-09	0.0293411	-1.65338	Q9JKV1;A0A0A6YVU8	Proteasomal ubiquitin receptor ADRM1	Adrm1	>sp|Q9JKV1|ADRM1_MOUSE Proteasomal ubiquitin receptor ADRM1 OS=Mus musculus GN=Adrm1 PE=1 SV=2;>tr|A0A0A6YVU8|A0A0A6YVU8_MOUSE MCG119397 OS=Mus musculus GN=Gm9774 PE=4 SV=1
26.5686	26.3395	26.4872	25.6027	25.7296	26.1868	12	14.5	1.52e-52	0.0299852	0.625406	Q9JKY5	Huntingtin-interacting protein 1-related protein	Hip1r	>sp|Q9JKY5|HIP1R_MOUSE Huntingtin-interacting protein 1-related protein OS=Mus musculus GN=Hip1r PE=1 SV=2
29.3554	29.5027	29.1327	29.615	29.9548	29.9237	10	24.2	2.18e-80	0.0305072	-0.500872	Q99LC3	NADH dehydrogenase [ubiquinone] 1 alpha subcomplex subunit 10, mitochondrial	Ndufa10	>sp|Q99LC3|NDUAA_MOUSE NADH dehydrogenase [ubiquinone] 1 alpha subcomplex subunit 10, mitochondrial OS=Mus musculus GN=Ndufa10 PE=1 SV=1
26.3915	26.4619	26.8692	25.9262	26.1461	26.0716	8	23	5.14e-35	0.0315935	0.526208	P45952	Medium-chain specific acyl-CoA dehydrogenase, mitochondrial	Acadm	>sp|P45952|ACADM_MOUSE Medium-chain specific acyl-CoA dehydrogenase, mitochondrial OS=Mus musculus GN=Acadm PE=1 SV=1
23.472	23.2331	24.0441	24.6237	24.4044	24.2639	5	2.8	2.11e-23	0.0319687	-0.847606	P11276	Fibronectin;Anastellin	Fn1	>sp|P11276|FINC_MOUSE Fibronectin OS=Mus musculus GN=Fn1 PE=1 SV=4
24.4881	24.275	Non NumÃ©rique	23.518	22.6366	22.6755	4	24	1.58e-18	0.032253	1.43821	Q9D428	Golgin subfamily A member 7B	GOLGA7B	>sp|Q9D428|GOG7B_MOUSE Golgin subfamily A member 7B OS=Mus musculus GN=GOLGA7B PE=1 SV=1
23.5272	23.2716	23.3649	24.4171	23.7564	23.9712	4	6.9	8.54e-69	0.0339059	-0.66032	Q69ZF3	Non-lysosomal glucosylceramidase	Gba2	>sp|Q69ZF3|GBA2_MOUSE Non-lysosomal glucosylceramidase OS=Mus musculus GN=Gba2 PE=1 SV=2
28.2374	28.3298	27.9652	27.5029	26.6183	25.9019	8	34	1.41e-44	0.034215	1.50304	P63158	High mobility group protein B1	Hmgb1	>sp|P63158|HMGB1_MOUSE High mobility group protein B1 OS=Mus musculus GN=Hmgb1 PE=1 SV=2
22.3146	22.47	Non NumÃ©rique	20.9046	Non NumÃ©rique	21.3587	4	11.9	2.35e-65	0.034382	1.26065	Q9CYI4	Putative RNA-binding protein Luc7-like 1	Luc7l	>sp|Q9CYI4|LUC7L_MOUSE Putative RNA-binding protein Luc7-like 1 OS=Mus musculus GN=Luc7l PE=1 SV=2
25.0677	24.8275	24.9997	25.2633	25.2435	25.5597	4	8.8	1.4e-13	0.0351486	-0.390551	D3YVV7;Q9JKN6	Neuro-oncological ventral antigen 2	Nova2	>tr|D3YVV7|D3YVV7_MOUSE Protein Nova2 OS=Mus musculus GN=Nova2 PE=1 SV=3
23.862	23.6491	24.6274	25.2843	25.3286	24.7627	4	5.6	9.34e-15	0.0362661	-1.07903	Q3B7Z2;Q5QNQ6	Oxysterol-binding protein 1	Osbp	>sp|Q3B7Z2|OSBP1_MOUSE Oxysterol-binding protein 1 OS=Mus musculus GN=Osbp PE=1 SV=3
23.0799	21.9849	23.539	21.4529	21.5081	21.3505	4	13	1.65e-20	0.0366328	1.43076	B1AXV0	DOMON domain-containing protein FRRS1L	Frrs1l	>sp|B1AXV0|FRS1L_MOUSE DOMON domain-containing protein FRRS1L OS=Mus musculus GN=Frrs1l PE=1 SV=1
24.7369	23.4009	23.3009	25.3584	25.0322	25.7736	6	47.4	3.1e-27	0.036665	-1.57515	Q9CQB5	CDGSH iron-sulfur domain-containing protein 2	Cisd2	>sp|Q9CQB5|CISD2_MOUSE CDGSH iron-sulfur domain-containing protein 2 OS=Mus musculus GN=Cisd2 PE=1 SV=1
31.4503	31.0211	31.5779	30.8399	30.8742	30.6969	32	57.6	5.07e-269	0.0366937	0.546119	P40142	Transketolase	Tkt	>sp|P40142|TKT_MOUSE Transketolase OS=Mus musculus GN=Tkt PE=1 SV=1
22.5453	20.9828	22.7396	24.6748	24.5799	Non NumÃ©rique	3	4.1	3.99e-17	0.0386	-2.53814	P70699	Lysosomal alpha-glucosidase	Gaa	>sp|P70699|LYAG_MOUSE Lysosomal alpha-glucosidase OS=Mus musculus GN=Gaa PE=1 SV=2
25.9812	25.744	26.0958	25.6209	25.6593	25.4851	8	28.7	6.36e-39	0.0389164	0.351875	Q8BK64	Activator of 90 kDa heat shock protein ATPase homolog 1	Ahsa1	>sp|Q8BK64|AHSA1_MOUSE Activator of 90 kDa heat shock protein ATPase homolog 1 OS=Mus musculus GN=Ahsa1 PE=1 SV=2
26.7918	26.6439	27.2785	26.425	26.2438	26.1896	4	17.2	1.18e-16	0.0389725	0.618593	Q91XF0	Pyridoxine-5-phosphate oxidase	Pnpo	>sp|Q91XF0|PNPO_MOUSE Pyridoxine-5-phosphate oxidase OS=Mus musculus GN=Pnpo PE=1 SV=1
26.8744	26.516	26.9932	27.1483	27.5241	27.3265	8	13.1	6.9e-45	0.0402132	-0.538419	Q8BJI1;Q8BG16	Sodium-dependent neutral amino acid transporter SLC6A17	Slc6a17	>sp|Q8BJI1|S6A17_MOUSE Sodium-dependent neutral amino acid transporter SLC6A17 OS=Mus musculus GN=Slc6a17 PE=1 SV=1
23.9325	23.9378	24.1276	23.0223	23.103	23.7515	5	15.1	2.77e-14	0.0419191	0.706998	G3X8U3	Queuosine salvage protein	2210016F16Rik	>tr|G3X8U3|G3X8U3_MOUSE MCG6895 OS=Mus musculus GN=2210016F16Rik PE=1 SV=1
29.0925	29.3627	29.508	29.7674	29.6144	29.7327	20	52.4	1.88e-174	0.0421072	-0.383801	Q91YT0	NADH dehydrogenase [ubiquinone] flavoprotein 1, mitochondrial	Ndufv1	>sp|Q91YT0|NDUV1_MOUSE NADH dehydrogenase [ubiquinone] flavoprotein 1, mitochondrial OS=Mus musculus GN=Ndufv1 PE=1 SV=1
28.0024	27.9572	28.344	28.5478	29.2459	28.6842	15	41.4	1.96e-173	0.042147	-0.724768	O88544	COP9 signalosome complex subunit 4	Cops4	>sp|O88544|CSN4_MOUSE COP9 signalosome complex subunit 4 OS=Mus musculus GN=Cops4 PE=1 SV=1
23.4423	23.9615	24.2038	23.2926	22.5201	22.9936	3	8.6	1.22e-18	0.0424929	0.933762	Q8K3W0	BRCA1-A complex subunit BRE	Bre	>sp|Q8K3W0|BRE_MOUSE BRCA1-A complex subunit BRE OS=Mus musculus GN=Bre PE=1 SV=2
24.4664	23.803	24.4877	24.789	25.6295	25.9386	8	2.2	8.17e-38	0.0431022	-1.19996	Q7TPH6	Probable E3 ubiquitin-protein ligase MYCBP2	Mycbp2	>sp|Q7TPH6|MYCB2_MOUSE E3 ubiquitin-protein ligase MYCBP2 OS=Mus musculus GN=Mycbp2 PE=1 SV=2
26.382	26.9217	26.5386	26.1022	24.9212	25.5151	3	12.2	1.97e-59	0.0431061	1.10129	Q8C0L0	Thioredoxin-related transmembrane protein 4	Tmx4	>sp|Q8C0L0|TMX4_MOUSE Thioredoxin-related transmembrane protein 4 OS=Mus musculus GN=Tmx4 PE=1 SV=2
27.4603	27.0827	27.3862	27.6856	27.5917	27.7174	4	57.7	8.53e-80	0.04311	-0.355162	Q9CPQ3	Mitochondrial import receptor subunit TOM22 homolog	Tomm22	>sp|Q9CPQ3|TOM22_MOUSE Mitochondrial import receptor subunit TOM22 homolog OS=Mus musculus GN=Tomm22 PE=1 SV=3
33.5856	34.0106	33.7317	33.3569	33.1677	33.4682	27	79.6	0	0.0432494	0.445024	P63101	14-3-3 protein zeta/delta	Ywhaz	>sp|P63101|1433Z_MOUSE 14-3-3 protein zeta/delta OS=Mus musculus GN=Ywhaz PE=1 SV=1
29.756	29.6803	29.5792	29.8491	29.953	29.8037	24	46.1	1.44e-224	0.0436853	-0.196784	O08539;D3Z6Q9	Myc box-dependent-interacting protein 1	Bin1	>sp|O08539|BIN1_MOUSE Myc box-dependent-interacting protein 1 OS=Mus musculus GN=Bin1 PE=1 SV=1
24.5032	24.9039	24.235	23.3429	24.071	23.7538	5	5.8	1.55e-13	0.0451527	0.824835	Q80TK0	Uncharacterized protein KIAA1107	Kiaa1107	>sp|Q80TK0|K1107_MOUSE Uncharacterized protein KIAA1107 OS=Mus musculus GN=Kiaa1107 PE=1 SV=5
25.2079	25.7955	25.5983	26.14	26.667	26.0378	5	16.5	5.93e-51	0.0454029	-0.747705	G5E8G3	MCG9827	Opcml	>tr|G5E8G3|G5E8G3_MOUSE MCG9827 OS=Mus musculus GN=Opcml PE=1 SV=1
25.9348	25.8741	25.1356	26.4454	27.6975	26.7358	7	37	5.77e-20	0.0455801	-1.3114	F6SVV1;P62082	40S ribosomal protein S7	Gm9493;Rps7	>tr|F6SVV1|F6SVV1_MOUSE Protein Gm9493 OS=Mus musculus GN=Gm9493 PE=4 SV=1;>sp|P62082|RS7_MOUSE 40S ribosomal protein S7 OS=Mus musculus GN=Rps7 PE=2 SV=1
24.4677	25.12	24.1927	23.5946	23.1084	23.9469	5	16	2.97e-28	0.0467174	1.04351	Q8BGB7	Enolase-phosphatase E1	Enoph1	>sp|Q8BGB7|ENOPH_MOUSE Enolase-phosphatase E1 OS=Mus musculus GN=Enoph1 PE=1 SV=1
31.6207	32.5037	31.9168	31.3899	29.787	29.7101	23	85.4	3.81e-260	0.0470838	1.71808	Q9DBJ1	Phosphoglycerate mutase 1	Pgam1	>sp|Q9DBJ1|PGAM1_MOUSE Phosphoglycerate mutase 1 OS=Mus musculus GN=Pgam1 PE=1 SV=3
33.2285	33.438	33.798	33.1172	32.9305	32.8534	51	59.9	0	0.0471051	0.521112	Q99KI0	Aconitate hydratase, mitochondrial	Aco2	>sp|Q99KI0|ACON_MOUSE Aconitate hydratase, mitochondrial OS=Mus musculus GN=Aco2 PE=1 SV=1
24.0751	24.124	24.2646	24.7446	25.9177	24.9292	8	22.1	6.53e-25	0.0474105	-1.04261	Q9WV54	Acid ceramidase;Acid ceramidase subunit alpha;Acid ceramidase subunit beta	Asah1	>sp|Q9WV54|ASAH1_MOUSE Acid ceramidase OS=Mus musculus GN=Asah1 PE=1 SV=1
22.7885	22.7281	23.1294	23.5643	Non NumÃ©rique	24.3321	3	2.6	4.69e-12	0.0476323	-1.0662	Q01279	Epidermal growth factor receptor	Egfr	>sp|Q01279|EGFR_MOUSE Epidermal growth factor receptor OS=Mus musculus GN=Egfr PE=1 SV=1
29.8699	29.4402	29.6577	29.9887	30.1234	29.9723	57	22.6	0	0.0488472	-0.372215	Q04690	Neurofibromin	Nf1	>sp|Q04690|NF1_MOUSE Neurofibromin OS=Mus musculus GN=Nf1 PE=1 SV=1
25.915	26.3262	25.8077	26.4528	26.5836	26.4093	8	15.8	3.77e-138	0.0489534	-0.465618	O54829	Regulator of G-protein signaling 7	Rgs7	>sp|O54829|RGS7_MOUSE Regulator of G-protein signaling 7 OS=Mus musculus GN=Rgs7 PE=1 SV=2
24.7333	24.8791	24.7456	25.0952	25.0921	24.8816	3	6.6	1.89e-11	0.0489627	-0.236936	P47746	Cannabinoid receptor 1	Cnr1	>sp|P47746|CNR1_MOUSE Cannabinoid receptor 1 OS=Mus musculus GN=Cnr1 PE=1 SV=1
29.2417	29.1781	29.2702	29.9712	29.5918	29.4502	42	50.9	0	0.0491461	-0.441048	Q8BZ98	Dynamin-3	Dnm3	>sp|Q8BZ98|DYN3_MOUSE Dynamin-3 OS=Mus musculus GN=Dnm3 PE=1 SV=1
26.6242	26.1334	24.7178	24.2577	24.094	24.3214	7	26.4	4.78e-31	0.0497431	1.60078	Q8BTZ7	Mannose-1-phosphate guanyltransferase beta	Gmppb	>sp|Q8BTZ7|GMPPB_MOUSE Mannose-1-phosphate guanyltransferase beta OS=Mus musculus GN=Gmppb PE=1 SV=1
30.2829	30.4619	30.076	29.6269	28.6677	29.6599	10	39.1	3.11e-44	0.0499229	0.955468	O55125	Protein NipSnap homolog 1	Nipsnap1	>sp|O55125|NIPS1_MOUSE Protein NipSnap homolog 1 OS=Mus musculus GN=Nipsnap1 PE=1 SV=1
30.8102	31.5724	31.0819	30.6762	30.4081	30.343	11	38.6	3.8e-106	0.0503787	0.679066	Q61885	Myelin-oligodendrocyte glycoprotein	Mog	>sp|Q61885|MOG_MOUSE Myelin-oligodendrocyte glycoprotein OS=Mus musculus GN=Mog PE=1 SV=1
26.1043	25.6985	25.5751	25.1816	25.3545	25.4076	7	3.4	1.55e-25	0.0513161	0.478103	A2A690	Protein TANC2	Tanc2	>sp|A2A690|TANC2_MOUSE Protein TANC2 OS=Mus musculus GN=Tanc2 PE=1 SV=1
25.8968	26.1295	25.8502	25.2414	25.6718	24.8209	3	13.7	6.43e-12	0.0517604	0.71416	Q9D1D4	Transmembrane emp24 domain-containing protein 10	Tmed10	>sp|Q9D1D4|TMEDA_MOUSE Transmembrane emp24 domain-containing protein 10 OS=Mus musculus GN=Tmed10 PE=1 SV=1
23.3776	22.9844	24.7289	25.1225	25.4191	24.9903	5	5.6	2.52e-13	0.0527344	-1.48032	Q9D4H1	Exocyst complex component 2	Exoc2	>sp|Q9D4H1|EXOC2_MOUSE Exocyst complex component 2 OS=Mus musculus GN=Exoc2 PE=1 SV=1
23.538	23.749	Non NumÃ©rique	22.9307	23.1374	Non NumÃ©rique	3	10.5	2.2e-16	0.0540005	0.609439	A2APY7	NADH dehydrogenase [ubiquinone] 1 alpha subcomplex assembly factor 5	Ndufaf5	>sp|A2APY7|NDUF5_MOUSE NADH dehydrogenase [ubiquinone] 1 alpha subcomplex assembly factor 5 OS=Mus musculus GN=Ndufaf5 PE=1 SV=1
31.0507	31.0365	31.255	30.9444	30.3264	30.4001	18	62.2	0	0.0547865	0.557124	Q9CQV8	14-3-3 protein beta/alpha;14-3-3 protein beta/alpha, N-terminally processed	Ywhab	>sp|Q9CQV8|1433B_MOUSE 14-3-3 protein beta/alpha OS=Mus musculus GN=Ywhab PE=1 SV=3
28.0872	28.7145	28.0365	28.9507	28.7609	29.3191	13	49	2.36e-82	0.0552614	-0.73086	P12658	Calbindin	Calb1	>sp|P12658|CALB1_MOUSE Calbindin OS=Mus musculus GN=Calb1 PE=1 SV=2
24.0892	24.137	24.3621	24.5314	25.9922	25.6974	6	14.6	2.89e-21	0.0559195	-1.21093	Q9JIY5	Serine protease HTRA2, mitochondrial	Htra2	>sp|Q9JIY5|HTRA2_MOUSE Serine protease HTRA2, mitochondrial OS=Mus musculus GN=Htra2 PE=1 SV=2
30.0474	30.0417	30.4085	29.8181	29.7924	29.364	23	50.7	1.41e-204	0.0563517	0.507707	O88342	WD repeat-containing protein 1	Wdr1	>sp|O88342|WDR1_MOUSE WD repeat-containing protein 1 OS=Mus musculus GN=Wdr1 PE=1 SV=3
24.8457	23.816	24.5463	25.3863	25.4156	25.0261	4	6.5	5.56e-19	0.0574125	-0.873336	Q8C7X2	ER membrane protein complex subunit 1	Emc1	>sp|Q8C7X2|EMC1_MOUSE ER membrane protein complex subunit 1 OS=Mus musculus GN=Emc1 PE=1 SV=1
26.5298	26.6146	26.3964	25.6291	25.8225	26.3399	10	24.7	9.15e-82	0.0580223	0.583082	Q8VCW8	Acyl-CoA synthetase family member 2, mitochondrial	Acsf2	>sp|Q8VCW8|ACSF2_MOUSE Acyl-CoA synthetase family member 2, mitochondrial OS=Mus musculus GN=Acsf2 PE=1 SV=1
24.8027	23.7104	Non NumÃ©rique	21.778	Non NumÃ©rique	22.1563	7	30.9	3.54e-28	0.0582229	2.28946	Q9D0M1	Phosphoribosyl pyrophosphate synthase-associated protein 1	Prpsap1	>sp|Q9D0M1|KPRA_MOUSE Phosphoribosyl pyrophosphate synthase-associated protein 1 OS=Mus musculus GN=Prpsap1 PE=1 SV=1
23.0603	22.7752	23.3088	22.3992	22.5731	21.6566	3	12.6	2.09e-07	0.0590603	0.838438	Q9CQD4;Q99LU0	Charged multivesicular body protein 1b-2;Charged multivesicular body protein 1b-1	Chmp1b2;Chmp1b1	>sp|Q9CQD4|CH1B2_MOUSE Charged multivesicular body protein 1b-2 OS=Mus musculus GN=Chmp1b2 PE=2 SV=2;>sp|Q99LU0|CH1B1_MOUSE Charged multivesicular body protein 1b-1 OS=Mus musculus GN=Chmp1b1 PE=1 SV=1
32.1023	31.8983	32.0101	31.8387	31.3478	31.6188	25	58.1	0	0.0592004	0.401789	P62814;Q91YH6	V-type proton ATPase subunit B, brain isoform	Atp6v1b2	>sp|P62814|VATB2_MOUSE V-type proton ATPase subunit B, brain isoform OS=Mus musculus GN=Atp6v1b2 PE=1 SV=1
29.1883	29.2244	28.9757	28.9825	28.7611	28.8567	13	59.8	1.24e-194	0.0593976	0.262716	P47754	F-actin-capping protein subunit alpha-2	Capza2	>sp|P47754|CAZA2_MOUSE F-actin-capping protein subunit alpha-2 OS=Mus musculus GN=Capza2 PE=1 SV=3
24.7086	24.6282	24.839	23.9424	24.5723	24.111	4	17.1	1.88e-11	0.0594473	0.516717	Q8C3W1	Uncharacterized protein C1orf198 homolog		>sp|Q8C3W1|CA198_MOUSE Uncharacterized protein C1orf198 homolog OS=Mus musculus PE=1 SV=1
23.9759	24.4207	24.8138	25.702	24.8089	25.6955	5	4.8	1.68e-14	0.0595144	-0.998666	Q8VI75	Importin-4	Ipo4	>sp|Q8VI75|IPO4_MOUSE Importin-4 OS=Mus musculus GN=Ipo4 PE=1 SV=1
28.9012	28.75	28.2995	28.172	27.7828	28.2203	8	53.7	2.39e-92	0.0600566	0.591908	Q9R257	Heme-binding protein 1	Hebp1	>sp|Q9R257|HEBP1_MOUSE Heme-binding protein 1 OS=Mus musculus GN=Hebp1 PE=1 SV=2
27.464	26.958	26.9168	26.7558	26.3675	26.5879	10	35.5	3.3e-43	0.0601348	0.542526	Q9Z0P5	Twinfilin-2	Twf2	>sp|Q9Z0P5|TWF2_MOUSE Twinfilin-2 OS=Mus musculus GN=Twf2 PE=1 SV=1
30.4751	30.7664	30.5871	30.4627	30.2085	30.122	21	40.9	6.69e-212	0.0601727	0.345121	E9Q912		Rap1gds1	>tr|E9Q912|E9Q912_MOUSE Protein Rap1gds1 OS=Mus musculus GN=Rap1gds1 PE=1 SV=1
27.1434	26.9787	26.6103	26.6291	26.2135	26.3269	11	20.3	2.36e-66	0.0601768	0.520977	Q3UHB1	5-nucleotidase domain-containing protein 3	Nt5dc3	>sp|Q3UHB1|NT5D3_MOUSE 5-nucleotidase domain-containing protein 3 OS=Mus musculus GN=Nt5dc3 PE=1 SV=1
31.0951	31.3275	31.7062	31.0755	30.2537	30.2351	19	62.4	5.32e-168	0.0603384	0.854851	P50518;Q9D593	V-type proton ATPase subunit E 1	Atp6v1e1	>sp|P50518|VATE1_MOUSE V-type proton ATPase subunit E 1 OS=Mus musculus GN=Atp6v1e1 PE=1 SV=2
23.544	23.4573	22.0224	24.7951	24.981	Non NumÃ©rique	3	30.7	3.65e-10	0.0607825	-1.88011	Q9D8S9	BolA-like protein 1	Bola1	>sp|Q9D8S9|BOLA1_MOUSE BolA-like protein 1 OS=Mus musculus GN=Bola1 PE=1 SV=1
22.4192	22.7562	23.1594	23.6303	23.7468	23.147	4	13.7	6.42e-10	0.0608026	-0.729788	O35887	Calumenin	Calu	>sp|O35887|CALU_MOUSE Calumenin OS=Mus musculus GN=Calu PE=1 SV=1
25.1825	25.2891	25.3807	25.1754	24.7607	24.8062	6	36.7	7.72e-24	0.06111	0.370013	Q9D289	Trafficking protein particle complex subunit 6B	Trappc6b	>sp|Q9D289|TPC6B_MOUSE Trafficking protein particle complex subunit 6B OS=Mus musculus GN=Trappc6b PE=1 SV=1
21.5568	22.0461	21.8886	22.5461	22.1133	22.3086	2	8.1	3.29e-19	0.0614529	-0.492179	Q9Z210;D6RFQ2	Peroxisomal membrane protein 11B	Pex11b	>sp|Q9Z210|PX11B_MOUSE Peroxisomal membrane protein 11B OS=Mus musculus GN=Pex11b PE=1 SV=1;>tr|D6RFQ2|D6RFQ2_MOUSE Protein Gm42957 OS=Mus musculus GN=Gm42957 PE=1 SV=1
27.0882	26.7066	26.1293	27.421	27.2359	27.502	15	26.3	8.08e-81	0.0618503	-0.744895	Q03517	Secretogranin-2;Secretoneurin	Scg2	>sp|Q03517|SCG2_MOUSE Secretogranin-2 OS=Mus musculus GN=Scg2 PE=1 SV=1
23.7348	24.2184	24.3294	25.1236	25.0723	24.3861	4	23.1	5.82e-23	0.0628133	-0.766501	Q3SXD3	HD domain-containing protein 2	Hddc2	>sp|Q3SXD3|HDDC2_MOUSE HD domain-containing protein 2 OS=Mus musculus GN=Hddc2 PE=1 SV=1
28.3869	28.0877	28.5269	28.5539	29.0358	29.2158	18	19.3	2.19e-74	0.0636364	-0.601346	P19246	Neurofilament heavy polypeptide	Nefh	>sp|P19246|NFH_MOUSE Neurofilament heavy polypeptide OS=Mus musculus GN=Nefh PE=1 SV=3
29.7772	29.9457	29.3471	28.7566	29.2848	29.188	19	39	1.16e-105	0.0636504	0.61356	P80317;Q61390	T-complex protein 1 subunit zeta	Cct6a	>sp|P80317|TCPZ_MOUSE T-complex protein 1 subunit zeta OS=Mus musculus GN=Cct6a PE=1 SV=3
27.6304	27.0852	27.1878	26.9124	25.9914	26.5807	8	27.4	7.69e-39	0.0637629	0.806273	O35226	26S proteasome non-ATPase regulatory subunit 4	Psmd4	>sp|O35226|PSMD4_MOUSE 26S proteasome non-ATPase regulatory subunit 4 OS=Mus musculus GN=Psmd4 PE=1 SV=1
24.7752	24.5731	24.4782	25.2768	25.2689	24.7552	7	23.5	2.08e-32	0.0640317	-0.491431	Q60780	Growth arrest-specific protein 7	Gas7	>sp|Q60780|GAS7_MOUSE Growth arrest-specific protein 7 OS=Mus musculus GN=Gas7 PE=1 SV=1
27.686	27.323	26.2385	27.8763	28.8102	28.4677	3	18.3	3.03e-13	0.0641837	-1.30222	Q9CQZ6	NADH dehydrogenase [ubiquinone] 1 beta subcomplex subunit 3	Ndufb3	>sp|Q9CQZ6|NDUB3_MOUSE NADH dehydrogenase [ubiquinone] 1 beta subcomplex subunit 3 OS=Mus musculus GN=Ndufb3 PE=1 SV=1
28.2089	28.53	28.5927	27.9595	28.1	27.3864	5	25.7	8.36e-88	0.0647334	0.62852	P70202	Latexin	Lxn	>sp|P70202|LXN_MOUSE Latexin OS=Mus musculus GN=Lxn PE=1 SV=2
26.5716	26.0377	25.8857	25.5367	25.3805	24.3453	3	16.9	4.97e-48	0.0654461	1.07748	Q9CY57	Chromatin target of PRMT1 protein	Chtop	>sp|Q9CY57|CHTOP_MOUSE Chromatin target of PRMT1 protein OS=Mus musculus GN=Chtop PE=1 SV=2
25.2465	25.6266	26.1597	26.3578	26.4399	26.2678	12	22.1	3.24e-110	0.0657543	-0.677568	Q00PI9	Heterogeneous nuclear ribonucleoprotein U-like protein 2	Hnrnpul2	>sp|Q00PI9|HNRL2_MOUSE Heterogeneous nuclear ribonucleoprotein U-like protein 2 OS=Mus musculus GN=Hnrnpul2 PE=1 SV=2
23.1224	23.5022	24.2076	24.1972	24.5759	24.8834	6	8.8	5.86e-18	0.0659252	-0.941442	Q8CJG0;Q8CJG1;Q8CJF9;Q8CJF8	Protein argonaute-2;Protein argonaute-1;Protein argonaute-3	Eif2c2;Eif2c1;Eif2c3	>sp|Q8CJG0|AGO2_MOUSE Protein argonaute-2 OS=Mus musculus GN=Ago2 PE=1 SV=3;>sp|Q8CJG1|AGO1_MOUSE Protein argonaute-1 OS=Mus musculus GN=Ago1 PE=1 SV=2;>sp|Q8CJF9|AGO3_MOUSE Protein argonaute-3 OS=Mus musculus GN=Ago3 PE=2 SV=2
Non NumÃ©rique	23.9725	23.8697	23.6243	Non NumÃ©rique	23.7143	3	4.5	6.2e-07	0.066361	0.251753	A2A699	Protein FAM171A2	Fam171a2	>sp|A2A699|F1712_MOUSE Protein FAM171A2 OS=Mus musculus GN=Fam171a2 PE=1 SV=1
24.1717	23.9317	22.4643	24.8893	25.4685	24.6201	6	11.5	8.48e-30	0.0671929	-1.47007	O08677	Kininogen-1;Kininogen-1 heavy chain;Bradykinin;Kininogen-1 light chain	Kng1	>sp|O08677|KNG1_MOUSE Kininogen-1 OS=Mus musculus GN=Kng1 PE=1 SV=1
24.6681	24.8862	25.9975	23.4029	24.4827	23.8102	5	70.6	3.25e-28	0.0681923	1.28532	P28184	Metallothionein-3	Mt3	>sp|P28184|MT3_MOUSE Metallothionein-3 OS=Mus musculus GN=Mt3 PE=1 SV=1
28.1339	28.6158	28.1025	28.6181	28.729	28.7951	16	36.4	2.13e-94	0.0688045	-0.429995	P48453	Serine/threonine-protein phosphatase 2B catalytic subunit beta isoform	Ppp3cb	>sp|P48453|PP2BB_MOUSE Serine/threonine-protein phosphatase 2B catalytic subunit beta isoform OS=Mus musculus GN=Ppp3cb PE=1 SV=2
23.0483	23.8512	24.3339	24.7688	24.5851	24.6807	5	6.2	7.45e-26	0.0692561	-0.93373	P46935	E3 ubiquitin-protein ligase NEDD4	Nedd4	>sp|P46935|NEDD4_MOUSE E3 ubiquitin-protein ligase NEDD4 OS=Mus musculus GN=Nedd4 PE=1 SV=3
26.9903	26.5041	25.9505	25.9633	25.547	25.3022	7	18.9	2.93e-34	0.0698566	0.877482	Q91VZ6	Stromal membrane-associated protein 1	Smap1	>sp|Q91VZ6|SMAP1_MOUSE Stromal membrane-associated protein 1 OS=Mus musculus GN=Smap1 PE=1 SV=1
24.7757	25.3222	25.8429	26.4004	25.9259	26.1031	5	13.6	3.44e-30	0.0700113	-0.829514	Q9ERR1;Q9CZA6	Nuclear distribution protein nudE-like 1	Ndel1	>sp|Q9ERR1|NDEL1_MOUSE Nuclear distribution protein nudE-like 1 OS=Mus musculus GN=Ndel1 PE=1 SV=2
24.27	24.543	24.3872	24.6276	24.7345	24.5456	7	29	7.68e-27	0.0702223	-0.235856	P31230	Aminoacyl tRNA synthase complex-interacting multifunctional protein 1;Endothelial monocyte-activating polypeptide 2	Aimp1	>sp|P31230|AIMP1_MOUSE Aminoacyl tRNA synthase complex-interacting multifunctional protein 1 OS=Mus musculus GN=Aimp1 PE=1 SV=2
30.0836	29.8009	29.7108	29.68	29.4321	29.2491	16	56	3.98e-155	0.0704762	0.411371	Q9CQA3	Succinate dehydrogenase [ubiquinone] iron-sulfur subunit, mitochondrial	Sdhb	>sp|Q9CQA3|SDHB_MOUSE Succinate dehydrogenase [ubiquinone] iron-sulfur subunit, mitochondrial OS=Mus musculus GN=Sdhb PE=1 SV=1
26.8379	27.31	28.5638	28.6496	28.8042	29.6732	17	53	1.15e-63	0.0719519	-1.47178	Q00623;CON__P15497	Apolipoprotein A-I;Truncated apolipoprotein A-I	Apoa1	>sp|Q00623|APOA1_MOUSE Apolipoprotein A-I OS=Mus musculus GN=Apoa1 PE=1 SV=2
28.1744	28.9449	28.9252	29.1819	29.3354	29.4695	24	36.6	5.21e-172	0.0722904	-0.647451	Q9Z218	Dipeptidyl aminopeptidase-like protein 6	Dpp6	>sp|Q9Z218|DPP6_MOUSE Dipeptidyl aminopeptidase-like protein 6 OS=Mus musculus GN=Dpp6 PE=1 SV=1
23.6513	23.0212	23.3174	23.8361	23.7117	23.7928	3	3.2	3.2e-18	0.0723277	-0.450249	E9Q735		Ube4a	>sp|E9Q735|UBE4A_MOUSE Ubiquitin conjugation factor E4 A OS=Mus musculus GN=Ube4a PE=1 SV=1
20.7486	19.6067	21.8629	22.4706	23.0616	21.9483	7	21.1	1.26e-23	0.0731744	-1.75413	Q9Z204	Heterogeneous nuclear ribonucleoproteins C1/C2	Hnrnpc	>sp|Q9Z204|HNRPC_MOUSE Heterogeneous nuclear ribonucleoproteins C1/C2 OS=Mus musculus GN=Hnrnpc PE=1 SV=1
26.1477	26.1213	24.9357	26.8266	26.5172	26.8501	5	35.7	4.1e-12	0.07372	-0.996415	Q8CGP2;Q8CGP1;Q6ZWY9;Q64525;Q64478;Q64475;P10854;P10853;P70696;Q9D2U9;Q8CGP0;Q64524	Histone H2B type 1-P;Histone H2B type 1-K;Histone H2B type 1-C/E/G;Histone H2B type 2-B;Histone H2B type 1-H;Histone H2B type 1-B;Histone H2B type 1-M;Histone H2B type 1-F/J/L;Histone H2B type 1-A;Histone H2B type 3-A;Histone H2B type 3-B;Histone H2B type 2-E	Hist1h2bp;Hist1h2bk;Hist1h2bc;Hist2h2bb;Hist1h2bh;Hist1h2bb;Hist1h2bm;Hist1h2bf;Hist1h2ba;Hist3h2ba;Hist3h2bb;Hist2h2be	>sp|Q8CGP2|H2B1P_MOUSE Histone H2B type 1-P OS=Mus musculus GN=Hist1h2bp PE=1 SV=3;>sp|Q8CGP1|H2B1K_MOUSE Histone H2B type 1-K OS=Mus musculus GN=Hist1h2bk PE=1 SV=3;>sp|Q6ZWY9|H2B1C_MOUSE Histone H2B type 1-C/E/G OS=Mus musculus GN=Hist1h2bc PE=1 SV=3;>sp
24.9513	24.4028	24.5166	25.6201	26.2503	24.9504	3	22.7	2.42e-14	0.0748857	-0.983354	Q9JKL4	NADH dehydrogenase [ubiquinone] 1 alpha subcomplex assembly factor 3	Ndufaf3	>sp|Q9JKL4|NDUF3_MOUSE NADH dehydrogenase [ubiquinone] 1 alpha subcomplex assembly factor 3 OS=Mus musculus GN=Ndufaf3 PE=1 SV=1
30.3678	30.5405	30.3121	30.1106	29.5989	30.1488	17	36.2	4.81e-191	0.0753463	0.454023	Q61753	D-3-phosphoglycerate dehydrogenase	Phgdh	>sp|Q61753|SERA_MOUSE D-3-phosphoglycerate dehydrogenase OS=Mus musculus GN=Phgdh PE=1 SV=3
33.4319	33.4043	33.1328	33.1431	32.827	33.0431	27	61.8	0	0.0754027	0.318583	P68368	Tubulin alpha-4A chain	Tuba4a	>sp|P68368|TBA4A_MOUSE Tubulin alpha-4A chain OS=Mus musculus GN=Tuba4a PE=1 SV=1
25.1755	26.1589	25.6992	26.0757	26.827	27.0491	3	16.4	3.79e-10	0.0762158	-0.972733	O09114	Prostaglandin-H2 D-isomerase	Ptgds	>sp|O09114|PTGDS_MOUSE Prostaglandin-H2 D-isomerase OS=Mus musculus GN=Ptgds PE=1 SV=1
26.5904	25.4558	26.9744	25.7281	22.3998	22.6667	5	20.4	3.78e-67	0.0775079	2.74202	O08583;Q9JJW6	THO complex subunit 4;RNA and export factor-binding protein 2	Alyref;Refbp2	>sp|O08583|THOC4_MOUSE THO complex subunit 4 OS=Mus musculus GN=Alyref PE=1 SV=3;>sp|Q9JJW6|ALRF2_MOUSE Aly/REF export factor 2 OS=Mus musculus GN=Alyref2 PE=1 SV=1
Non NumÃ©rique	22.6005	23.6805	21.9102	22.0328	22.1877	3	7.6	2.74e-08	0.0777152	1.09689	P21614	Vitamin D-binding protein	Gc	>sp|P21614|VTDB_MOUSE Vitamin D-binding protein OS=Mus musculus GN=Gc PE=1 SV=2
24.6275	24.8728	24.6359	24.8136	25.2663	25.2427	8	13.7	6.96e-68	0.0777753	-0.395461	P97494	Glutamate--cysteine ligase catalytic subunit	Gclc	>sp|P97494|GSH1_MOUSE Glutamate--cysteine ligase catalytic subunit OS=Mus musculus GN=Gclc PE=1 SV=4
28.1247	28.6468	28.157	29.3709	28.7958	28.6743	27	58.6	8.3e-128	0.0800003	-0.637504	P20152;P31001;P15331	Vimentin	Vim	>sp|P20152|VIME_MOUSE Vimentin OS=Mus musculus GN=Vim PE=1 SV=3
27.1672	27.351	27.4977	27.1438	25.9905	26.4403	7	39.8	8.08e-60	0.080061	0.813769	Q9DBS2	Tumor protein p63-regulated gene 1-like protein	Tprg1l	>sp|Q9DBS2|TPRGL_MOUSE Tumor protein p63-regulated gene 1-like protein OS=Mus musculus GN=Tprg1l PE=1 SV=1
22.1391	22.3244	22.0635	22.6937	22.3352	22.4242	2	4.5	1.74e-22	0.0806345	-0.308708	P50136	2-oxoisovalerate dehydrogenase subunit alpha, mitochondrial	Bckdha	>sp|P50136|ODBA_MOUSE 2-oxoisovalerate dehydrogenase subunit alpha, mitochondrial OS=Mus musculus GN=Bckdha PE=1 SV=1
29.4066	29.551	29.5214	29.5836	29.8714	30.0874	11	75.9	9.17e-81	0.0806402	-0.354469	Q9D2M8	Ubiquitin-conjugating enzyme E2 variant 2	Ube2v2	>sp|Q9D2M8|UB2V2_MOUSE Ubiquitin-conjugating enzyme E2 variant 2 OS=Mus musculus GN=Ube2v2 PE=1 SV=4
25.649	25.5221	25.5412	25.4276	25.1918	24.8102	7	6.2	6.16e-14	0.0809732	0.4276	A2RSJ4	UHRF1-binding protein 1-like	Uhrf1bp1l	>sp|A2RSJ4|UH1BL_MOUSE UHRF1-binding protein 1-like OS=Mus musculus GN=Uhrf1bp1l PE=1 SV=2
24.146	23.9876	25.75	26.159	26.7537	25.5579	5	27.3	4.32e-23	0.0815417	-1.52898	P10922	Histone H1.0	H1f0	>sp|P10922|H10_MOUSE Histone H1.0 OS=Mus musculus GN=H1f0 PE=2 SV=4
23.4752	23.5841	23.0797	23.6272	23.9894	24.3983	4	22.3	1.79e-32	0.0817557	-0.625291	Q80X85	28S ribosomal protein S7, mitochondrial	Mrps7	>sp|Q80X85|RT07_MOUSE 28S ribosomal protein S7, mitochondrial OS=Mus musculus GN=Mrps7 PE=1 SV=1
26.6523	26.5899	26.9893	26.9559	27.2438	27.0653	17	21.8	5.18e-118	0.0829215	-0.3445	Q60875	Rho guanine nucleotide exchange factor 2	Arhgef2	>sp|Q60875|ARHG2_MOUSE Rho guanine nucleotide exchange factor 2 OS=Mus musculus GN=Arhgef2 PE=1 SV=4
30.5484	30.6995	30.6754	30.5217	30.1321	30.4089	38	48.9	0	0.0831907	0.286861	Q9WUA3	6-phosphofructokinase type C	Pfkp	>sp|Q9WUA3|PFKAP_MOUSE ATP-dependent 6-phosphofructokinase, platelet type OS=Mus musculus GN=Pfkp PE=1 SV=1
33.7486	33.7829	33.6437	33.661	33.425	33.5401	123	55.1	0	0.0839597	0.183022	Q9QYR6	Microtubule-associated protein 1A;MAP1A heavy chain;MAP1 light chain LC2	Map1a	>sp|Q9QYR6|MAP1A_MOUSE Microtubule-associated protein 1A OS=Mus musculus GN=Map1a PE=1 SV=2
24.4481	24.6554	24.546	24.96	25.0492	24.6222	6	14.7	1.54e-16	0.0842336	-0.327255	Q9D379	Epoxide hydrolase 1	Ephx1	>sp|Q9D379|HYEP_MOUSE Epoxide hydrolase 1 OS=Mus musculus GN=Ephx1 PE=1 SV=2
23.3164	24.7484	23.8696	24.7478	25.0431	25.0914	7	22.9	3.68e-49	0.084569	-0.982622	Q9CY58	Plasminogen activator inhibitor 1 RNA-binding protein	Serbp1	>sp|Q9CY58|PAIRB_MOUSE Plasminogen activator inhibitor 1 RNA-binding protein OS=Mus musculus GN=Serbp1 PE=1 SV=2
23.7285	23.7118	24.2633	24.2395	24.6458	24.3178	7	7.8	9.36e-34	0.085293	-0.499834	Q5SYD0	Unconventional myosin-Id	Myo1d	>sp|Q5SYD0|MYO1D_MOUSE Unconventional myosin-Id OS=Mus musculus GN=Myo1d PE=1 SV=1
27.7089	27.6464	27.9802	27.4399	27.3262	26.5388	25	33.8	6.87e-153	0.0879716	0.676896	P16054;P23298	Protein kinase C epsilon type	Prkce	>sp|P16054|KPCE_MOUSE Protein kinase C epsilon type OS=Mus musculus GN=Prkce PE=1 SV=1
25.5448	25.45	25.8036	25.8055	26.1161	26.6137	3	20.7	9.82e-12	0.0882485	-0.578966	Q8R5J9	PRA1 family protein 3	Arl6ip5	>sp|Q8R5J9|PRAF3_MOUSE PRA1 family protein 3 OS=Mus musculus GN=Arl6ip5 PE=1 SV=2
25.2219	24.8108	24.5727	22.2257	23.093	24.5539	6	18.4	1.81e-26	0.0889343	1.5776	Q9EQ80	NIF3-like protein 1	Nif3l1	>sp|Q9EQ80|NIF3L_MOUSE NIF3-like protein 1 OS=Mus musculus GN=Nif3l1 PE=1 SV=4
26.2913	26.2667	26.2314	26.3835	27.5081	27.8082	7	36.8	3.67e-53	0.089061	-0.970143	Q9CYZ2	Tumor protein D54	Tpd52l2	>sp|Q9CYZ2|TPD54_MOUSE Tumor protein D54 OS=Mus musculus GN=Tpd52l2 PE=1 SV=1
30.7925	31.2505	30.8961	30.5057	30.5935	30.7723	18	24	2.52e-173	0.0892434	0.355838	Q9JIS5	Synaptic vesicle glycoprotein 2A	Sv2a	>sp|Q9JIS5|SV2A_MOUSE Synaptic vesicle glycoprotein 2A OS=Mus musculus GN=Sv2a PE=1 SV=1
27.3904	26.9525	27.3393	27.5439	27.541	27.5242	17	7.3	2.27e-72	0.089323	-0.308985	E9Q8I9	Protein furry homolog	Fry	>sp|E9Q8I9|FRY_MOUSE Protein furry homolog OS=Mus musculus GN=Fry PE=1 SV=1
24.2409	23.6649	23.3549	24.2898	24.2852	24.4678	5	24.7	4.38e-45	0.089656	-0.594062	P57784	U2 small nuclear ribonucleoprotein A	Snrpa1	>sp|P57784|RU2A_MOUSE U2 small nuclear ribonucleoprotein A OS=Mus musculus GN=Snrpa1 PE=1 SV=2
25.0522	25.5903	25.5555	25.6822	26.0872	25.8338	9	19.6	3.02e-44	0.0897797	-0.468422	P60229	Eukaryotic translation initiation factor 3 subunit E	Eif3e	>sp|P60229|EIF3E_MOUSE Eukaryotic translation initiation factor 3 subunit E OS=Mus musculus GN=Eif3e PE=1 SV=1
29.1736	29.9445	29.1024	29.0335	27.3675	28.1324	9	42.5	1.18e-49	0.0898861	1.22906	Q9D0M3	Cytochrome c1, heme protein, mitochondrial	Cyc1	>sp|Q9D0M3|CY1_MOUSE Cytochrome c1, heme protein, mitochondrial OS=Mus musculus GN=Cyc1 PE=1 SV=1
26.3373	26.7262	27.3583	25.3358	24.2191	26.3345	8	21.5	1.09e-117	0.0902898	1.51081	P07759;P29621;Q03734;Q5I2A0;Q80X76	Serine protease inhibitor A3K	Serpina3k	>sp|P07759|SPA3K_MOUSE Serine protease inhibitor A3K OS=Mus musculus GN=Serpina3k PE=1 SV=2
26.275	26.9132	27.6513	27.5257	28.186	28.9722	6	24	7.43e-45	0.0905134	-1.2815	P04925	Major prion protein	Prnp	>sp|P04925|PRIO_MOUSE Major prion protein OS=Mus musculus GN=Prnp PE=1 SV=2
27.8421	28.0234	28.9525	29.0258	29.2431	28.9192	31	38.5	3.97e-302	0.0912324	-0.79007	Q64727	Vinculin	Vcl	>sp|Q64727|VINC_MOUSE Vinculin OS=Mus musculus GN=Vcl PE=1 SV=4
30.8519	31.0161	30.5258	30.212	28.4999	29.989	13	63.5	6.36e-187	0.0913739	1.23096	Q8BVI4	Dihydropteridine reductase	Qdpr	>sp|Q8BVI4|DHPR_MOUSE Dihydropteridine reductase OS=Mus musculus GN=Qdpr PE=1 SV=2
24.2005	24.4143	24.4648	24.5156	24.6105	24.9134	3	9.7	2.65e-29	0.0915676	-0.319951	Q8BIW1	Protein prune homolog	Prune	>sp|Q8BIW1|PRUNE_MOUSE Protein prune homolog OS=Mus musculus GN=Prune PE=1 SV=1
26.4352	26.2961	27.15	27.798	27.5001	26.9555	17	23.4	3.75e-160	0.0940657	-0.79077	Q60902	Epidermal growth factor receptor substrate 15-like 1	Eps15l1	>sp|Q60902|EP15R_MOUSE Epidermal growth factor receptor substrate 15-like 1 OS=Mus musculus GN=Eps15l1 PE=1 SV=3
25.5407	24.805	24.7808	23.7978	24.7476	24.1356	4	3.5	6.32e-22	0.0944358	0.815153	P70392	Ras-specific guanine nucleotide-releasing factor 2	Rasgrf2	>sp|P70392|RGRF2_MOUSE Ras-specific guanine nucleotide-releasing factor 2 OS=Mus musculus GN=Rasgrf2 PE=1 SV=2
22.6435	22.3487	23.0947	23.6205	23.2667	Non NumÃ©rique	3	17.5	6.76e-12	0.0944678	-0.747978	Q6QD59	Vesicle transport protein SEC20	Bnip1	>sp|Q6QD59|SEC20_MOUSE Vesicle transport protein SEC20 OS=Mus musculus GN=Bnip1 PE=1 SV=1
28.4297	29.1066	28.7364	27.252	28.0959	28.3731	10	34.5	8.14e-71	0.0945233	0.850604	Q8K0S0	Phytanoyl-CoA hydroxylase-interacting protein	Phyhip	>sp|Q8K0S0|PHYIP_MOUSE Phytanoyl-CoA hydroxylase-interacting protein OS=Mus musculus GN=Phyhip PE=1 SV=1
26.2992	27.0586	27.2312	25.965	26.4597	25.3459	9	15.7	2.36e-38	0.0947649	0.939482	Q6NS52	Diacylglycerol kinase beta	Dgkb	>sp|Q6NS52|DGKB_MOUSE Diacylglycerol kinase beta OS=Mus musculus GN=Dgkb PE=1 SV=2
25.2468	25.6651	25.6173	25.3579	23.5936	23.9613	4	18.4	3.54e-46	0.094937	1.20548	Q8BGX2	Uncharacterized protein C19orf52 homolog		>sp|Q8BGX2|CS052_MOUSE Uncharacterized protein C19orf52 homolog OS=Mus musculus PE=1 SV=1
25.051	23.5882	Non NumÃ©rique	22.7876	23.0703	23.0691	4	26.3	4.7e-10	0.0953304	1.34394	Q9QXA5	U6 snRNA-associated Sm-like protein LSm4	Lsm4	>sp|Q9QXA5|LSM4_MOUSE U6 snRNA-associated Sm-like protein LSm4 OS=Mus musculus GN=Lsm4 PE=1 SV=1
27.5244	27.2697	27.312	27.4395	27.7887	27.8221	15	9.2	1.81e-95	0.096579	-0.314742	Q61290	Voltage-dependent R-type calcium channel subunit alpha-1E	Cacna1e	>sp|Q61290|CAC1E_MOUSE Voltage-dependent R-type calcium channel subunit alpha-1E OS=Mus musculus GN=Cacna1e PE=1 SV=1
32.6948	32.4956	32.4917	32.7238	32.7699	32.6644	58	51.8	0	0.0975616	-0.158703	Q8VDN2	Sodium/potassium-transporting ATPase subunit alpha-1	Atp1a1	>sp|Q8VDN2|AT1A1_MOUSE Sodium/potassium-transporting ATPase subunit alpha-1 OS=Mus musculus GN=Atp1a1 PE=1 SV=1
23.4809	22.7608	22.9451	20.9516	22.5882	22.1795	3	28.6	6.39e-08	0.0977719	1.1558	Q9D8T7	SRA stem-loop-interacting RNA-binding protein, mitochondrial	Slirp	>sp|Q9D8T7|SLIRP_MOUSE SRA stem-loop-interacting RNA-binding protein, mitochondrial OS=Mus musculus GN=Slirp PE=1 SV=2
25.9255	26.2642	27.0072	27.0965	27.1855	27.0033	11	17.6	6e-57	0.0979769	-0.696095	Q62318	Transcription intermediary factor 1-beta	Trim28	>sp|Q62318|TIF1B_MOUSE Transcription intermediary factor 1-beta OS=Mus musculus GN=Trim28 PE=1 SV=3
27.2857	27.7059	27.8881	27.9286	28.0429	28.0977	16	43.2	1.24e-115	0.0989849	-0.3965	O08917	Flotillin-1	Flot1	>sp|O08917|FLOT1_MOUSE Flotillin-1 OS=Mus musculus GN=Flot1 PE=1 SV=1
26.8156	26.6362	27.1979	26.3637	26.4591	25.3887	19	34.3	7.14e-143	0.0992414	0.812717	Q91VR5	ATP-dependent RNA helicase DDX1	Ddx1	>sp|Q91VR5|DDX1_MOUSE ATP-dependent RNA helicase DDX1 OS=Mus musculus GN=Ddx1 PE=1 SV=1
29.4027	29.5549	29.7941	29.8929	29.7446	29.929	12	34.1	5.43e-46	0.0994973	-0.271605	Q9R0Q6	Actin-related protein 2/3 complex subunit 1A	Arpc1a	>sp|Q9R0Q6|ARC1A_MOUSE Actin-related protein 2/3 complex subunit 1A OS=Mus musculus GN=Arpc1a PE=1 SV=1
30.0833	30.6851	31.0725	32.0916	30.8991	31.7968	46	39.5	0	0.0995172	-0.982186	Q61838;Q6GQT1	Alpha-2-macroglobulin;Alpha-2-macroglobulin 165 kDa subunit;Alpha-2-macroglobulin 35 kDa subunit	A2m	>sp|Q61838|PZP_MOUSE Pregnancy zone protein OS=Mus musculus GN=Pzp PE=1 SV=3
28.332	28.9931	28.773	29.0839	29.313	29.0509	20	30.2	3.16e-130	0.100119	-0.449865	Q9QYB8	Beta-adducin	Add2	>sp|Q9QYB8|ADDB_MOUSE Beta-adducin OS=Mus musculus GN=Add2 PE=1 SV=4
28.5582	28.5851	28.141	28.6293	28.8674	28.8138	15	44.1	1.43e-61	0.100542	-0.342084	P14148	60S ribosomal protein L7	Rpl7	>sp|P14148|RL7_MOUSE 60S ribosomal protein L7 OS=Mus musculus GN=Rpl7 PE=1 SV=2
25.3319	26.0711	25.7886	25.1851	24.8394	Non NumÃ©rique	5	24.3	6.73e-26	0.100857	0.71827	P15327	Bisphosphoglycerate mutase	Bpgm	>sp|P15327|PMGE_MOUSE Bisphosphoglycerate mutase OS=Mus musculus GN=Bpgm PE=1 SV=2
27.7813	27.2209	27.2635	26.8471	27.1699	26.958	9	30.1	1.23e-38	0.101997	0.430242	Q8BHE3	Caytaxin	Atcay	>sp|Q8BHE3|ATCAY_MOUSE Caytaxin OS=Mus musculus GN=Atcay PE=1 SV=1
24.4142	24.5744	24.4744	24.9372	25.9347	24.8338	12	20	1.89e-98	0.102357	-0.747557	Q501J6	Probable ATP-dependent RNA helicase DDX17	Ddx17	>sp|Q501J6|DDX17_MOUSE Probable ATP-dependent RNA helicase DDX17 OS=Mus musculus GN=Ddx17 PE=1 SV=1
28.0216	28.2362	27.9538	26.8231	27.6412	27.7826	6	23.9	1.28e-58	0.102941	0.654877	Q62433	Protein NDRG1	Ndrg1	>sp|Q62433|NDRG1_MOUSE Protein NDRG1 OS=Mus musculus GN=Ndrg1 PE=1 SV=1
29.921	30.7287	30.8327	29.5409	30.1765	29.206	14	64.2	2.09e-175	0.102947	0.85299	Q7TQD2	Tubulin polymerization-promoting protein	Tppp	>sp|Q7TQD2|TPPP_MOUSE Tubulin polymerization-promoting protein OS=Mus musculus GN=Tppp PE=1 SV=1
24.937	24.174	24.5472	25.2135	26.4842	25.0904	17	25.9	1.68e-97	0.103743	-1.04329	P26043	Radixin	Rdx	>sp|P26043|RADI_MOUSE Radixin OS=Mus musculus GN=Rdx PE=1 SV=3
26.2043	25.785	27.0931	25.1678	Non NumÃ©rique	25.2593	4	11.1	2.64e-17	0.10507	1.14726	Q61024	Asparagine synthetase [glutamine-hydrolyzing]	Asns	>sp|Q61024|ASNS_MOUSE Asparagine synthetase [glutamine-hydrolyzing] OS=Mus musculus GN=Asns PE=1 SV=3
25.7774	25.228	25.1978	25.2064	24.7629	24.5951	7	16.5	1.72e-35	0.105578	0.54627	Q60972	Histone-binding protein RBBP4	Rbbp4	>sp|Q60972|RBBP4_MOUSE Histone-binding protein RBBP4 OS=Mus musculus GN=Rbbp4 PE=1 SV=5
24.0781	24.2959	23.9302	23.1838	22.0182	23.7899	3	16.9	2.88e-40	0.105909	1.10413	Q8R010	Aminoacyl tRNA synthase complex-interacting multifunctional protein 2	Aimp2	>sp|Q8R010|AIMP2_MOUSE Aminoacyl tRNA synthase complex-interacting multifunctional protein 2 OS=Mus musculus GN=Aimp2 PE=1 SV=2
25.9761	26.7972	26.6353	24.8846	26.1613	25.5799	6	15.2	2.21e-33	0.106247	0.927629	P62484	Abl interactor 2	Abi2	>sp|P62484|ABI2_MOUSE Abl interactor 2 OS=Mus musculus GN=Abi2 PE=1 SV=1
27.419	27.6925	28.0107	27.3186	27.2899	27.4204	13	40.7	1.02e-102	0.106473	0.364397	Q9WV60	Glycogen synthase kinase-3 beta	Gsk3b	>sp|Q9WV60|GSK3B_MOUSE Glycogen synthase kinase-3 beta OS=Mus musculus GN=Gsk3b PE=1 SV=2
25.2384	25.4496	25.5945	25.934	26.685	25.6672	8	15.7	9.35e-37	0.106514	-0.667912	Q3TEA8	Heterochromatin protein 1-binding protein 3	Hp1bp3	>sp|Q3TEA8|HP1B3_MOUSE Heterochromatin protein 1-binding protein 3 OS=Mus musculus GN=Hp1bp3 PE=1 SV=1
29.2798	29.1441	28.7112	28.9042	28.2792	28.1257	9	37.2	2.08e-105	0.106679	0.608664	Q99KB8	Hydroxyacylglutathione hydrolase, mitochondrial	Hagh	>sp|Q99KB8|GLO2_MOUSE Hydroxyacylglutathione hydrolase, mitochondrial OS=Mus musculus GN=Hagh PE=1 SV=2
27.147	27.9946	28.2974	28.8824	28.4751	28.4101	24	34.5	1.78e-159	0.10704	-0.776181	Q8BIJ6	Isoleucine--tRNA ligase, mitochondrial	Iars2	>sp|Q8BIJ6|SYIM_MOUSE Isoleucine--tRNA ligase, mitochondrial OS=Mus musculus GN=Iars2 PE=1 SV=1
29.1277	29.2069	28.9494	28.2382	28.4753	29.0349	16	48.5	7.49e-92	0.108125	0.511873	P21279	Guanine nucleotide-binding protein G(q) subunit alpha	Gnaq	>sp|P21279|GNAQ_MOUSE Guanine nucleotide-binding protein G(q) subunit alpha OS=Mus musculus GN=Gnaq PE=1 SV=4
24.8234	25.7975	25.3029	25.8161	26.235	25.8128	4	23.6	2.98e-46	0.108693	-0.646652	O88441	Metaxin-2	Mtx2	>sp|O88441|MTX2_MOUSE Metaxin-2 OS=Mus musculus GN=Mtx2 PE=1 SV=1
29.915	29.9311	28.5956	28.6724	28.6973	27.9416	9	33.3	5.4e-77	0.10877	1.04349	P70404	Isocitrate dehydrogenase [NAD] subunit gamma 1, mitochondrial	Idh3g	>sp|P70404|IDHG1_MOUSE Isocitrate dehydrogenase [NAD] subunit gamma 1, mitochondrial OS=Mus musculus GN=Idh3g PE=1 SV=1
23.7702	24.0993	Non NumÃ©rique	24.5441	24.3641	Non NumÃ©rique	2	0.2	0.00025444	0.109404	-0.519346	E9Q1W3		Neb	>tr|E9Q1W3|E9Q1W3_MOUSE Protein Neb OS=Mus musculus GN=Neb PE=1 SV=1
27.3505	27.321	28.0622	27.9937	28.1005	28.1596	24	36.2	7.06e-157	0.109626	-0.506691	Q3TXS7;J3QN38	26S proteasome non-ATPase regulatory subunit 1	Psmd1	>sp|Q3TXS7|PSMD1_MOUSE 26S proteasome non-ATPase regulatory subunit 1 OS=Mus musculus GN=Psmd1 PE=1 SV=1
27.98	27.7345	27.6089	27.4612	27.366	27.6514	8	43.7	4.88e-145	0.109964	0.281621	P35293	Ras-related protein Rab-18	Rab18	>sp|P35293|RAB18_MOUSE Ras-related protein Rab-18 OS=Mus musculus GN=Rab18 PE=1 SV=2
34.5025	34.7506	34.354	33.9874	34.1355	34.4239	42	75.5	0	0.110059	0.353436	P52480;P53657	Pyruvate kinase isozymes M1/M2	Pkm	>sp|P52480|KPYM_MOUSE Pyruvate kinase PKM OS=Mus musculus GN=Pkm PE=1 SV=4
27.4	27.0382	26.6004	27.5989	27.4142	27.4825	15	25.1	4.98e-56	0.11018	-0.485654	Q9WUM4;Q920M5	Coronin-1C	Coro1c	>sp|Q9WUM4|COR1C_MOUSE Coronin-1C OS=Mus musculus GN=Coro1c PE=1 SV=2
32.1752	32.4814	32.3678	32.7673	32.9595	32.4142	25	47.5	0	0.111711	-0.372208	P11798	Calcium/calmodulin-dependent protein kinase type II subunit alpha	Camk2a	>sp|P11798|KCC2A_MOUSE Calcium/calmodulin-dependent protein kinase type II subunit alpha OS=Mus musculus GN=Camk2a PE=1 SV=2
24.8063	25.043	25.3212	25.5411	25.648	25.2005	5	11.2	2.77e-21	0.113088	-0.406357	P53395	Lipoamide acyltransferase component of branched-chain alpha-keto acid dehydrogenase complex, mitochondrial	Dbt	>sp|P53395|ODB2_MOUSE Lipoamide acyltransferase component of branched-chain alpha-keto acid dehydrogenase complex, mitochondrial OS=Mus musculus GN=Dbt PE=1 SV=2
22.1346	24.2294	23.9682	25.0946	24.7279	24.5806	9	23.5	7.85e-30	0.115355	-1.35698	P61202	COP9 signalosome complex subunit 2	Cops2	>sp|P61202|CSN2_MOUSE COP9 signalosome complex subunit 2 OS=Mus musculus GN=Cops2 PE=1 SV=1
28.0021	28.2012	28.5259	28.0685	27.3684	27.7679	10	23.8	9.08e-116	0.115842	0.50811	Q8R0A7	Uncharacterized protein KIAA0513	Kiaa0513	>sp|Q8R0A7|K0513_MOUSE Uncharacterized protein KIAA0513 OS=Mus musculus GN=Kiaa0513 PE=1 SV=1
27.6578	27.4891	28.1215	27.4503	25.924	26.9655	11	51.1	3.79e-95	0.116255	0.976229	Q9QZ06	Toll-interacting protein	Tollip	>sp|Q9QZ06|TOLIP_MOUSE Toll-interacting protein OS=Mus musculus GN=Tollip PE=1 SV=1
23.8597	24.4813	24.8762	22.8033	23.6575	23.9926	3	17.3	5.16e-10	0.116544	0.9213	Q9DAI2	Rab-like protein 5	Rabl5	>sp|Q9DAI2|IFT22_MOUSE Intraflagellar transport protein 22 homolog OS=Mus musculus GN=Ift22 PE=1 SV=1
28.7124	28.7796	29.2769	28.6576	26.8419	27.9427	12	49.7	3.86e-97	0.117464	1.10888	P49615;P11440;Q80YP0;P30285;P97377;Q99J95;Q3V3A1;Q14AX6	Cyclin-dependent kinase 5	Cdk5	>sp|P49615|CDK5_MOUSE Cyclin-dependent-like kinase 5 OS=Mus musculus GN=Cdk5 PE=1 SV=1
24.7283	24.7241	25.2558	25.2204	25.2107	25.3809	7	7.4	1.19e-37	0.117574	-0.367924	Q80TR1	Latrophilin-1	Lphn1	>sp|Q80TR1|AGRL1_MOUSE Adhesion G protein-coupled receptor L1 OS=Mus musculus GN=Adgrl1 PE=1 SV=2
25.0819	23.9566	24.6459	25.3765	25.4485	24.9873	6	32.6	3.2e-43	0.11828	-0.709292	Q99P58	Ras-related protein Rab-27B	Rab27b	>sp|Q99P58|RB27B_MOUSE Ras-related protein Rab-27B OS=Mus musculus GN=Rab27b PE=1 SV=3
29.8699	29.6746	29.863	29.4889	29.6156	28.8553	23	30.1	9.01e-201	0.118809	0.482574	P70168	Importin subunit beta-1	Kpnb1	>sp|P70168|IMB1_MOUSE Importin subunit beta-1 OS=Mus musculus GN=Kpnb1 PE=1 SV=2
26.5461	27.4991	26.0112	26.4225	24.5378	24.6253	6	20.7	5.38e-22	0.118824	1.49027	Q9CX56	26S proteasome non-ATPase regulatory subunit 8	Psmd8	>sp|Q9CX56|PSMD8_MOUSE 26S proteasome non-ATPase regulatory subunit 8 OS=Mus musculus GN=Psmd8 PE=1 SV=2
22.5504	22.3011	Non NumÃ©rique	23.5284	Non NumÃ©rique	22.9592	2	13	1.11e-08	0.119069	-0.818013	P61327;Q9CQL1	Protein mago nashi homolog;Protein mago nashi homolog 2	Magoh;Magohb	>sp|P61327|MGN_MOUSE Protein mago nashi homolog OS=Mus musculus GN=Magoh PE=2 SV=1;>sp|Q9CQL1|MGN2_MOUSE Protein mago nashi homolog 2 OS=Mus musculus GN=Magohb PE=2 SV=1
22.3048	23.7296	23.3802	21.8577	21.6173	22.717	4	12.4	5.57e-13	0.119211	1.07422	Q8K2Q7	BRO1 domain-containing protein BROX	Brox	>sp|Q8K2Q7|BROX_MOUSE BRO1 domain-containing protein BROX OS=Mus musculus GN=Brox PE=1 SV=1
29.1669	28.4617	27.6622	27.7958	27.5022	27.281	9	36	3.06e-108	0.120549	0.903973	Q9QZX7	Serine racemase	Srr	>sp|Q9QZX7|SRR_MOUSE Serine racemase OS=Mus musculus GN=Srr PE=1 SV=1
29.0077	28.7192	28.8081	28.6872	27.5963	28.3046	12	34	3.74e-128	0.121241	0.648989	Q8CHH9	Septin-8	2008-09-01	>sp|Q8CHH9|SEPT8_MOUSE Septin-8 OS=Mus musculus GN=Sept8 PE=1 SV=4
25.3068	25.0816	24.9235	25.3423	25.27	25.3782	9	15.3	5e-47	0.122166	-0.226186	Q6NVF0	Inositol polyphosphate 5-phosphatase OCRL-1	Ocrl	>sp|Q6NVF0|OCRL_MOUSE Inositol polyphosphate 5-phosphatase OCRL-1 OS=Mus musculus GN=Ocrl PE=1 SV=1
31.1229	30.9576	32.0244	30.899	30.5894	30.5884	28	79	5.29e-249	0.123409	0.675989	D3Z2H9		Tpm3-rs7	>tr|D3Z2H9|D3Z2H9_MOUSE Protein Tpm3-rs7 OS=Mus musculus GN=Tpm3-rs7 PE=3 SV=1
32.955	32.8421	33.0528	33.0343	33.0958	33.0939	114	48.9	0	0.123784	-0.124715	Q8BPN8	DmX-like protein 2	Dmxl2	>sp|Q8BPN8|DMXL2_MOUSE DmX-like protein 2 OS=Mus musculus GN=Dmxl2 PE=1 SV=3
23.7938	24.6405	25.416	25.6081	25.6655	25.3613	11	11.8	7.22e-52	0.12389	-0.928224	Q9JHR7	Insulin-degrading enzyme	Ide	>sp|Q9JHR7|IDE_MOUSE Insulin-degrading enzyme OS=Mus musculus GN=Ide PE=1 SV=1
25.5835	25.532	25.3607	25.6278	25.8402	26.392	11	19.1	2.19e-59	0.124032	-0.461284	P36916	Guanine nucleotide-binding protein-like 1	Gnl1	>sp|P36916|GNL1_MOUSE Guanine nucleotide-binding protein-like 1 OS=Mus musculus GN=Gnl1 PE=1 SV=4
25.7451	26.3301	25.9125	25.6547	23.6604	25.0776	11	47	1.05e-74	0.124292	1.19835	Q8BL86	Metallo-beta-lactamase domain-containing protein 2	Mblac2	>sp|Q8BL86|MBLC2_MOUSE Metallo-beta-lactamase domain-containing protein 2 OS=Mus musculus GN=Mblac2 PE=1 SV=2
25.5061	24.8313	24.6162	24.5584	24.5095	23.8985	9	8.4	1.46e-32	0.124817	0.662372	Q8C1B1	Calmodulin-regulated spectrin-associated protein 2	Camsap2	>sp|Q8C1B1|CAMP2_MOUSE Calmodulin-regulated spectrin-associated protein 2 OS=Mus musculus GN=Camsap2 PE=1 SV=3
27.9298	27.8196	27.5504	27.5759	27.5424	27.52	13	17.6	3.39e-43	0.124867	0.220499	Q8CGF6	WD repeat-containing protein 47	Wdr47	>sp|Q8CGF6|WDR47_MOUSE WD repeat-containing protein 47 OS=Mus musculus GN=Wdr47 PE=1 SV=2
22.1963	22.5136	Non NumÃ©rique	22.9929	22.7445	Non NumÃ©rique	5	3.8	1.02e-27	0.125502	-0.513732	Q68FH0	Plakophilin-4	Pkp4	>sp|Q68FH0|PKP4_MOUSE Plakophilin-4 OS=Mus musculus GN=Pkp4 PE=1 SV=1
24.0885	24.5461	25.9841	23.9807	23.7921	23.3849	4	24.8	7.02e-31	0.125724	1.15363	Q8VCD6	Receptor expression-enhancing protein 2	Reep2	>sp|Q8VCD6|REEP2_MOUSE Receptor expression-enhancing protein 2 OS=Mus musculus GN=Reep2 PE=1 SV=2
30.7606	30.3884	30.9161	29.945	30.1219	30.579	29	65.2	0	0.126064	0.473043	P61922	4-aminobutyrate aminotransferase, mitochondrial	Abat	>sp|P61922|GABT_MOUSE 4-aminobutyrate aminotransferase, mitochondrial OS=Mus musculus GN=Abat PE=1 SV=1
Non NumÃ©rique	24.1353	23.2925	23.0043	23.168	22.7278	5	12.1	7.79e-26	0.126131	0.747188	Q61578	NADPH:adrenodoxin oxidoreductase, mitochondrial	Fdxr	>sp|Q61578|ADRO_MOUSE NADPH:adrenodoxin oxidoreductase, mitochondrial OS=Mus musculus GN=Fdxr PE=1 SV=1
25.5364	26.3127	26.4461	26.9189	27.0367	26.3675	13	32.7	1.56e-76	0.126179	-0.675969	Q60634	Flotillin-2	Flot2	>sp|Q60634|FLOT2_MOUSE Flotillin-2 OS=Mus musculus GN=Flot2 PE=1 SV=2
23.2628	23.0857	23.9795	23.3776	21.5676	21.3638	4	14.7	2.23e-14	0.126517	1.33971	Q9D8X2	Coiled-coil domain-containing protein 124	Ccdc124	>sp|Q9D8X2|CC124_MOUSE Coiled-coil domain-containing protein 124 OS=Mus musculus GN=Ccdc124 PE=1 SV=1
30.8969	30.6443	31.0552	30.6873	29.6397	30.3574	10	25.2	4.08e-128	0.126953	0.637379	P35802	Neuronal membrane glycoprotein M6-a	Gpm6a	>sp|P35802|GPM6A_MOUSE Neuronal membrane glycoprotein M6-a OS=Mus musculus GN=Gpm6a PE=1 SV=1
26.9621	26.5533	27.2333	26.5621	24.8651	26.158	9	53.3	7.38e-121	0.126971	1.05453	P50171	Estradiol 17-beta-dehydrogenase 8	Hsd17b8	>sp|P50171|DHB8_MOUSE Estradiol 17-beta-dehydrogenase 8 OS=Mus musculus GN=Hsd17b8 PE=1 SV=2
24.9457	24.0337	24.0047	25.0324	24.7107	25.2087	10	29.9	1.37e-45	0.127274	-0.655878	Q62419	Endophilin-A2	Sh3gl1	>sp|Q62419|SH3G1_MOUSE Endophilin-A2 OS=Mus musculus GN=Sh3gl1 PE=1 SV=1
22.0525	22.8066	22.639	23.1427	23.515	22.7135	5	10.7	1.92e-23	0.12746	-0.624362	Q8CI32	BAG family molecular chaperone regulator 5	Bag5	>sp|Q8CI32|BAG5_MOUSE BAG family molecular chaperone regulator 5 OS=Mus musculus GN=Bag5 PE=1 SV=1
29.0298	29.1327	29.3674	29.1805	28.1262	28.0799	13	43.9	5.02e-106	0.127964	0.714422	Q3ULJ0	Glycerol-3-phosphate dehydrogenase 1-like protein	Gpd1l	>sp|Q3ULJ0|GPD1L_MOUSE Glycerol-3-phosphate dehydrogenase 1-like protein OS=Mus musculus GN=Gpd1l PE=1 SV=2
25.2188	26.2283	25.8052	26.1579	26.402	26.4522	9	30.1	4.07e-32	0.128151	-0.586603	Q8R574	Phosphoribosyl pyrophosphate synthase-associated protein 2	Prpsap2	>sp|Q8R574|KPRB_MOUSE Phosphoribosyl pyrophosphate synthase-associated protein 2 OS=Mus musculus GN=Prpsap2 PE=1 SV=1
25.6746	26.3185	26.6657	27.5232	26.3991	28.2575	10	58.1	1.68e-92	0.128285	-1.1736	Q8BGZ1	Hippocalcin-like protein 4	Hpcal4	>sp|Q8BGZ1|HPCL4_MOUSE Hippocalcin-like protein 4 OS=Mus musculus GN=Hpcal4 PE=1 SV=3
24.6989	25.1854	24.2621	25.3511	25.0487	25.3988	6	11.4	2.75e-22	0.128689	-0.550755	Q8C8N2	Protein SCAI	Scai	>sp|Q8C8N2|SCAI_MOUSE Protein SCAI OS=Mus musculus GN=Scai PE=1 SV=2
26.0879	29.6541	27.3532	24.8143	26.049	25.8838	8	77.3	4.5e-115	0.130122	2.11607	Q9D1K2	V-type proton ATPase subunit F	Atp6v1f	>sp|Q9D1K2|VATF_MOUSE V-type proton ATPase subunit F OS=Mus musculus GN=Atp6v1f PE=1 SV=2
26.283	26.0748	26.7771	27.7135	26.7233	26.8392	2	5.4	1.01e-09	0.130205	-0.713683	Q791T5	Mitochondrial carrier homolog 1	Mtch1	>sp|Q791T5|MTCH1_MOUSE Mitochondrial carrier homolog 1 OS=Mus musculus GN=Mtch1 PE=1 SV=1
28.979	28.388	29.4181	28.9278	26.2884	26.3188	13	48.1	4.85e-179	0.131236	1.75003	Q80XN0	D-beta-hydroxybutyrate dehydrogenase, mitochondrial	Bdh1	>sp|Q80XN0|BDH_MOUSE D-beta-hydroxybutyrate dehydrogenase, mitochondrial OS=Mus musculus GN=Bdh1 PE=1 SV=2
21.7946	22.4288	22.9146	23.4003	23.5201	22.636	4	22.5	1.25e-53	0.131667	-0.806157	P62071	Ras-related protein R-Ras2	Rras2	>sp|P62071|RRAS2_MOUSE Ras-related protein R-Ras2 OS=Mus musculus GN=Rras2 PE=1 SV=1
28.0733	26.4432	24.2886	27.7827	28.8306	28.6552	7	59.1	6.25e-136	0.132516	-2.15446	P63323	40S ribosomal protein S12	Rps12	>sp|P63323|RS12_MOUSE 40S ribosomal protein S12 OS=Mus musculus GN=Rps12 PE=1 SV=2
25.1241	25.5129	24.9862	25.696	26.4625	25.4293	7	16.7	2.55e-103	0.132592	-0.654872	Q9DBL1	Short/branched chain specific acyl-CoA dehydrogenase, mitochondrial	Acadsb	>sp|Q9DBL1|ACDSB_MOUSE Short/branched chain specific acyl-CoA dehydrogenase, mitochondrial OS=Mus musculus GN=Acadsb PE=1 SV=1
26.3151	26.5409	26.3331	26.7078	27.4539	26.599	16	27.9	2.94e-55	0.132891	-0.523879	Q91ZA3	Propionyl-CoA carboxylase alpha chain, mitochondrial	Pcca	>sp|Q91ZA3|PCCA_MOUSE Propionyl-CoA carboxylase alpha chain, mitochondrial OS=Mus musculus GN=Pcca PE=1 SV=2
28.8208	29.3128	29.507	28.9471	28.8125	28.4016	11	44.5	4.57e-75	0.132907	0.493148	P47963	60S ribosomal protein L13	Rpl13	>sp|P47963|RL13_MOUSE 60S ribosomal protein L13 OS=Mus musculus GN=Rpl13 PE=1 SV=3
23.427	23.6534	24.3311	24.4039	25.4165	24.2016	5	8.9	6e-23	0.133798	-0.87016	A6H5Z3	Exocyst complex component 6B	Exoc6b	>sp|A6H5Z3|EXC6B_MOUSE Exocyst complex component 6B OS=Mus musculus GN=Exoc6b PE=1 SV=1
23.9997	22.0693	22.9735	23.6752	24.304	24.5008	2	31.9	4.53e-11	0.133858	-1.1458	Q5F285	Transmembrane protein 256	Tmem256	>sp|Q5F285|TM256_MOUSE Transmembrane protein 256 OS=Mus musculus GN=Tmem256 PE=1 SV=1
28.9718	29.0657	29.3898	28.2323	28.6422	29.0483	17	54.8	4.85e-113	0.134003	0.50151	Q61792	LIM and SH3 domain protein 1	Lasp1	>sp|Q61792|LASP1_MOUSE LIM and SH3 domain protein 1 OS=Mus musculus GN=Lasp1 PE=1 SV=1
24.63	25.6995	25.7569	25.2819	22.1897	23.0339	3	19.5	6.16e-08	0.134269	1.86029	F6QL70;P47915;D3Z1N9;F6YH22;W4VSN7;F6VZG1	60S ribosomal protein L29	Gm17669;Rpl29;Gm10709;Gm5218	>tr|F6QL70|F6QL70_MOUSE Protein Gm17669 OS=Mus musculus GN=Gm17669 PE=4 SV=1;>sp|P47915|RL29_MOUSE 60S ribosomal protein L29 OS=Mus musculus GN=Rpl29 PE=2 SV=2;>tr|D3Z1N9|D3Z1N9_MOUSE MCG9889 OS=Mus musculus GN=Gm10709 PE=4 SV=1;>tr|F6YH22|F6YH22_MOUSE Pro
29.0508	28.9294	28.5111	29.1948	30.6075	29.3584	32	56.9	4.59e-213	0.134436	-0.889762	P08551	Neurofilament light polypeptide	Nefl	>sp|P08551|NFL_MOUSE Neurofilament light polypeptide OS=Mus musculus GN=Nefl PE=1 SV=5
25.8032	25.4318	24.0684	25.8054	26.317	26.2705	6	30.1	6.14e-52	0.135554	-1.02985	Q91VT4	Carbonyl reductase family member 4	Cbr4	>sp|Q91VT4|CBR4_MOUSE Carbonyl reductase family member 4 OS=Mus musculus GN=Cbr4 PE=1 SV=2
27.2787	28.08	27.4028	25.5879	26.0842	27.5366	6	27.5	7.21e-48	0.135839	1.1843	F6TQW2;P01864;P01863;P01865	Ig gamma-2A chain C region secreted form	Ighg2c	>tr|F6TQW2|F6TQW2_MOUSE Protein Ighg2c OS=Mus musculus GN=Ighg2c PE=1 SV=1;>sp|P01864|GCAB_MOUSE Ig gamma-2A chain C region secreted form OS=Mus musculus PE=1 SV=1
26.0773	26.2952	26.279	25.7859	26.0281	24.9239	6	36.1	8.74e-110	0.135872	0.637875	P23198	Chromobox protein homolog 3	Cbx3	>sp|P23198|CBX3_MOUSE Chromobox protein homolog 3 OS=Mus musculus GN=Cbx3 PE=1 SV=2
31.8449	32.264	31.9849	32.4531	32.3904	32.1316	53	62.5	0	0.135882	-0.293789	P17426	AP-2 complex subunit alpha-1	Ap2a1	>sp|P17426|AP2A1_MOUSE AP-2 complex subunit alpha-1 OS=Mus musculus GN=Ap2a1 PE=1 SV=1
23.8199	24.4011	24.7639	23.0949	24.2091	22.4931	8	14.5	8.19e-22	0.137255	1.06258	Q8BML9		Qars	>tr|Q8BML9|Q8BML9_MOUSE Glutaminyl-tRNA synthetase OS=Mus musculus GN=Qars PE=1 SV=1
32.2467	31.6732	31.4622	31.6403	30.8909	31.0249	12	70.7	3.15e-161	0.137872	0.608723	P17742;F8VPN3;V9GX31	Peptidyl-prolyl cis-trans isomerase A	Ppia	>sp|P17742|PPIA_MOUSE Peptidyl-prolyl cis-trans isomerase A OS=Mus musculus GN=Ppia PE=1 SV=2
26.2233	26.0969	25.9621	25.5562	25.6364	26.0853	8	21.2	1.59e-31	0.138212	0.334767	P59325	Eukaryotic translation initiation factor 5	Eif5	>sp|P59325|IF5_MOUSE Eukaryotic translation initiation factor 5 OS=Mus musculus GN=Eif5 PE=1 SV=1
26.4383	25.6535	26.2913	25.28	25.6858	25.8124	12	36.8	2.4e-49	0.138335	0.534946	P47809	Dual specificity mitogen-activated protein kinase kinase 4	Map2k4	>sp|P47809|MP2K4_MOUSE Dual specificity mitogen-activated protein kinase kinase 4 OS=Mus musculus GN=Map2k4 PE=1 SV=2
26.3987	27.2727	26.8853	27.287	27.8394	27.2089	17	33.9	6.06e-153	0.138842	-0.592852	Q6PHZ2	Calcium/calmodulin-dependent protein kinase type II subunit delta	Camk2d	>sp|Q6PHZ2|KCC2D_MOUSE Calcium/calmodulin-dependent protein kinase type II subunit delta OS=Mus musculus GN=Camk2d PE=1 SV=1
30.8654	30.313	29.6743	29.1883	29.8318	29.6547	14	44.4	5.01e-59	0.139221	0.725956	P63085	Mitogen-activated protein kinase 1	Mapk1	>sp|P63085|MK01_MOUSE Mitogen-activated protein kinase 1 OS=Mus musculus GN=Mapk1 PE=1 SV=3
22.4254	22.6397	22.7404	23.0464	24.0728	22.8465	3	3.6	2.11e-13	0.139367	-0.720064	Q62417	Sorbin and SH3 domain-containing protein 1	Sorbs1	>sp|Q62417|SRBS1_MOUSE Sorbin and SH3 domain-containing protein 1 OS=Mus musculus GN=Sorbs1 PE=1 SV=2
28.1777	28.2194	28.3073	28.1486	27.6497	28.0425	11	30.5	1.24e-63	0.139627	0.287877	Q5FWK3	Rho GTPase-activating protein 1	Arhgap1	>sp|Q5FWK3|RHG01_MOUSE Rho GTPase-activating protein 1 OS=Mus musculus GN=Arhgap1 PE=1 SV=1
21.7054	22.8868	21.4117	22.9005	23.3723	22.5457	4	12.4	1.05e-25	0.139901	-0.938195	Q9CT10	Ran-binding protein 3	Ranbp3	>sp|Q9CT10|RANB3_MOUSE Ran-binding protein 3 OS=Mus musculus GN=Ranbp3 PE=1 SV=2
23.6975	24.3388	24.3643	24.2216	25.2338	25.0288	4	29.2	4.58e-16	0.140185	-0.694532	Q3V038	Tetratricopeptide repeat protein 9A	Ttc9	>sp|Q3V038|TTC9A_MOUSE Tetratricopeptide repeat protein 9A OS=Mus musculus GN=Ttc9 PE=1 SV=1
33.2637	33.1597	33.6073	32.6762	33.3067	32.6529	51	79.5	0	0.140315	0.464937	O08599	Syntaxin-binding protein 1	Stxbp1	>sp|O08599|STXB1_MOUSE Syntaxin-binding protein 1 OS=Mus musculus GN=Stxbp1 PE=1 SV=2
23.3169	22.8398	23.2757	22.7792	22.8687	22.9158	2	2.7	2.27e-06	0.140391	0.28955	Q7TPS5	C2 domain-containing protein 5	C2cd5	>sp|Q7TPS5|C2CD5_MOUSE C2 domain-containing protein 5 OS=Mus musculus GN=C2cd5 PE=1 SV=2
26.4957	26.5258	26.3992	26.4588	27.1118	26.9488	4	18.6	1.55e-65	0.140837	-0.366273	O35609	Secretory carrier-associated membrane protein 3	Scamp3	>sp|O35609|SCAM3_MOUSE Secretory carrier-associated membrane protein 3 OS=Mus musculus GN=Scamp3 PE=1 SV=3
28.0008	27.9178	28.243	27.9494	27.8146	27.5226	12	32	1.24e-61	0.14114	0.291668	Q9D8E6	60S ribosomal protein L4	Rpl4	>sp|Q9D8E6|RL4_MOUSE 60S ribosomal protein L4 OS=Mus musculus GN=Rpl4 PE=1 SV=3
25.4998	26.692	26.5154	26.9124	27.5698	26.711	10	26.1	1.41e-40	0.141377	-0.828639	Q99LD4	COP9 signalosome complex subunit 1	Gps1	>sp|Q99LD4|CSN1_MOUSE COP9 signalosome complex subunit 1 OS=Mus musculus GN=Gps1 PE=1 SV=1
25.9386	25.8928	25.9217	25.9391	24.2099	24.8355	5	18.5	3.69e-58	0.142018	0.922908	Q8R2Y0	Monoacylglycerol lipase ABHD6	Abhd6	>sp|Q8R2Y0|ABHD6_MOUSE Monoacylglycerol lipase ABHD6 OS=Mus musculus GN=Abhd6 PE=1 SV=1
24.7051	23.0697	24.5659	24.8589	25.5607	25.0136	7	9	7.89e-33	0.142196	-1.03082	Q61147;CON__ENSEMBL:ENSBTAP00000031900	Ceruloplasmin	Cp	>sp|Q61147|CERU_MOUSE Ceruloplasmin OS=Mus musculus GN=Cp PE=1 SV=2
25.9415	25.2242	26.0267	25.5056	25.0965	24.6461	5	13.9	3.17e-63	0.142395	0.648017	Q8K406	Leucine-rich repeat LGI family member 3	Lgi3	>sp|Q8K406|LGI3_MOUSE Leucine-rich repeat LGI family member 3 OS=Mus musculus GN=Lgi3 PE=1 SV=1
26.056	24.7895	25.4621	26.5822	26.5427	25.7113	13	23.7	2.38e-131	0.142863	-0.842884	Q62167;P16381	ATP-dependent RNA helicase DDX3X;Putative ATP-dependent RNA helicase Pl10	Ddx3x;D1Pas1	>sp|Q62167|DDX3X_MOUSE ATP-dependent RNA helicase DDX3X OS=Mus musculus GN=Ddx3x PE=1 SV=3;>sp|P16381|DDX3L_MOUSE Putative ATP-dependent RNA helicase Pl10 OS=Mus musculus GN=D1Pas1 PE=1 SV=1
32.1783	31.7254	31.5312	31.5716	30.9029	31.4331	7	39.5	7.22e-59	0.142918	0.509119	Q62277	Synaptophysin	Syp	>sp|Q62277|SYPH_MOUSE Synaptophysin OS=Mus musculus GN=Syp PE=1 SV=2
21.4712	21.7325	22.1263	22.5543	22.6054	21.8529	3	4.4	6.91e-09	0.143221	-0.560904	Q810A7	ATP-dependent RNA helicase DDX42	Ddx42	>sp|Q810A7|DDX42_MOUSE ATP-dependent RNA helicase DDX42 OS=Mus musculus GN=Ddx42 PE=1 SV=3
29.9489	29.5677	29.8291	29.2721	29.7298	28.9029	23	48.6	1.24e-217	0.143386	0.480261	Q3UHL1	CaM kinase-like vesicle-associated protein	Camkv	>sp|Q3UHL1|CAMKV_MOUSE CaM kinase-like vesicle-associated protein OS=Mus musculus GN=Camkv PE=1 SV=2
30.8375	30.5064	31.2744	30.8089	29.7954	29.85	19	74.7	0	0.14357	0.72128	P48758	Carbonyl reductase [NADPH] 1	Cbr1	>sp|P48758|CBR1_MOUSE Carbonyl reductase [NADPH] 1 OS=Mus musculus GN=Cbr1 PE=1 SV=3
26.2768	25.2285	25.754	26.0971	26.5366	26.4211	3	0.9	2e-09	0.1439	-0.598521	Q45VK7	Cytoplasmic dynein 2 heavy chain 1	Dync2h1	>sp|Q45VK7|DYHC2_MOUSE Cytoplasmic dynein 2 heavy chain 1 OS=Mus musculus GN=Dync2h1 PE=1 SV=1
27.2241	26.7318	26.3857	27.0681	27.2417	27.607	19	31.8	5.95e-167	0.144947	-0.525117	Q61696;P17879	Heat shock 70 kDa protein 1A;Heat shock 70 kDa protein 1B	Hspa1a;Hspa1b	>sp|Q61696|HS71A_MOUSE Heat shock 70 kDa protein 1A OS=Mus musculus GN=Hspa1a PE=1 SV=2;>sp|P17879|HS71B_MOUSE Heat shock 70 kDa protein 1B OS=Mus musculus GN=Hspa1b PE=1 SV=3
23.9005	23.5599	21.987	22.4729	20.8508	22.0041	5	8.1	5.29e-14	0.145616	1.37316	A2AG50	MAP7 domain-containing protein 2	Map7d2	>sp|A2AG50|MA7D2_MOUSE MAP7 domain-containing protein 2 OS=Mus musculus GN=Map7d2 PE=1 SV=1
25.7741	26.4914	25.8242	26.3284	26.7349	26.4381	5	20.1	1.74e-44	0.145938	-0.470544	Q99PJ0	Neurotrimin	Ntm	>sp|Q99PJ0|NTRI_MOUSE Neurotrimin OS=Mus musculus GN=Ntm PE=1 SV=2
26.1433	25.4796	25.9462	25.9823	26.4432	26.6449	4	11.3	3.48e-22	0.146002	-0.500432	P03888	NADH-ubiquinone oxidoreductase chain 1	Mtnd1	>sp|P03888|NU1M_MOUSE NADH-ubiquinone oxidoreductase chain 1 OS=Mus musculus GN=Mtnd1 PE=1 SV=3
27.8012	27.6579	27.6541	27.2752	27.4474	27.6913	12	29.4	3.21e-32	0.147558	0.233131	P28474;Q64437	Alcohol dehydrogenase class-3	Adh5	>sp|P28474|ADHX_MOUSE Alcohol dehydrogenase class-3 OS=Mus musculus GN=Adh5 PE=1 SV=3
25.6885	25.6099	26.4636	27.0874	26.9154	26.0384	13	18.9	2.62e-80	0.147607	-0.759706	Q9JIF7	Coatomer subunit beta	Copb1	>sp|Q9JIF7|COPB_MOUSE Coatomer subunit beta OS=Mus musculus GN=Copb1 PE=1 SV=1
23.0242	22.0393	23.7617	24.6094	24.3388	23.3041	5	4.2	6.07e-19	0.147889	-1.14239	Q9JKF1	Ras GTPase-activating-like protein IQGAP1	Iqgap1	>sp|Q9JKF1|IQGA1_MOUSE Ras GTPase-activating-like protein IQGAP1 OS=Mus musculus GN=Iqgap1 PE=1 SV=2
26.8597	26.7622	27.4972	26.8849	26.3962	26.0993	11	57.7	1.02e-85	0.149057	0.579546	P37804	Transgelin	Tagln	>sp|P37804|TAGL_MOUSE Transgelin OS=Mus musculus GN=Tagln PE=1 SV=3
26.0302	24.6433	25.4327	25.9172	26.0212	26.5868	1	2.4	0.00052221	0.149206	-0.806334	Q8BM85	TBC domain-containing protein kinase-like protein	Tbck	>sp|Q8BM85|TBCK_MOUSE TBC domain-containing protein kinase-like protein OS=Mus musculus GN=Tbck PE=1 SV=1
25.4706	26.1644	26.6697	27.0382	26.4322	26.9458	11	23.5	1.24e-67	0.149658	-0.703842	Q9DCL9	Multifunctional protein ADE2;Phosphoribosylaminoimidazole-succinocarboxamide synthase;Phosphoribosylaminoimidazole carboxylase	Paics	>sp|Q9DCL9|PUR6_MOUSE Multifunctional protein ADE2 OS=Mus musculus GN=Paics PE=1 SV=4
29.8298	29.02	28.3142	27.5286	28.3944	28.4255	16	35.3	4.55e-113	0.149745	0.938484	P05132	cAMP-dependent protein kinase catalytic subunit alpha	Prkaca	>sp|P05132|KAPCA_MOUSE cAMP-dependent protein kinase catalytic subunit alpha OS=Mus musculus GN=Prkaca PE=1 SV=3
29.8653	29.7866	29.2053	29.4081	28.4222	29.1133	8	36	2.03e-52	0.15002	0.637846	P57746	V-type proton ATPase subunit D	Atp6v1d	>sp|P57746|VATD_MOUSE V-type proton ATPase subunit D OS=Mus musculus GN=Atp6v1d PE=1 SV=1
26.5586	26.9381	26.1208	26.2306	25.6245	26.1472	7	29.8	1.1e-72	0.150097	0.538394	O70252	Heme oxygenase 2	Hmox2	>sp|O70252|HMOX2_MOUSE Heme oxygenase 2 OS=Mus musculus GN=Hmox2 PE=1 SV=1
27.3594	26.794	28.0483	26.3047	27.0812	26.5307	6	31.9	4.37e-41	0.151021	0.761719	Q9QZ88	Vacuolar protein sorting-associated protein 29	Vps29	>sp|Q9QZ88|VPS29_MOUSE Vacuolar protein sorting-associated protein 29 OS=Mus musculus GN=Vps29 PE=1 SV=1
28.2512	28.239	29.1011	28.8001	29.3982	29.1697	15	35.8	2.69e-118	0.151214	-0.592245	Q9JHI5	Isovaleryl-CoA dehydrogenase, mitochondrial	Ivd	>sp|Q9JHI5|IVD_MOUSE Isovaleryl-CoA dehydrogenase, mitochondrial OS=Mus musculus GN=Ivd PE=1 SV=1
23.8158	23.7964	23.787	24.2389	24.0154	25.3699	2	7.7	2.75e-07	0.151662	-0.741687	Q8VI63	MOB kinase activator 2	Mob2	>sp|Q8VI63|MOB2_MOUSE MOB kinase activator 2 OS=Mus musculus GN=Mob2 PE=1 SV=1
27.9365	28.3106	28.5232	28.1816	27.4615	27.6734	12	54.6	9.61e-72	0.15168	0.484591	Q9WV55	Vesicle-associated membrane protein-associated protein A	Vapa	>sp|Q9WV55|VAPA_MOUSE Vesicle-associated membrane protein-associated protein A OS=Mus musculus GN=Vapa PE=1 SV=2
Non NumÃ©rique	23.2025	23.2236	22.7799	22.4674	23.0804	2	3.9	1.3e-30	0.151744	0.437185	Q9R0H0	Peroxisomal acyl-coenzyme A oxidase 1	Acox1	>sp|Q9R0H0|ACOX1_MOUSE Peroxisomal acyl-coenzyme A oxidase 1 OS=Mus musculus GN=Acox1 PE=1 SV=5
23.0784	22.744	22.7548	23.1049	Non NumÃ©rique	23.1605	3	5.4	1.96e-21	0.151905	-0.273639	Q8BYH7	TBC1 domain family member 17	Tbc1d17	>sp|Q8BYH7|TBC17_MOUSE TBC1 domain family member 17 OS=Mus musculus GN=Tbc1d17 PE=1 SV=2
25.0689	24.2654	24.9115	24.8531	25.7658	25.608	3	4.1	2.08e-16	0.152069	-0.660372	Q6PGE7	Sodium-dependent proline transporter	Slc6a7	>sp|Q6PGE7|SC6A7_MOUSE Sodium-dependent proline transporter OS=Mus musculus GN=Slc6a7 PE=1 SV=1
22.7066	23.4025	23.1572	23.6403	23.9976	23.2269	2	10.2	1e-07	0.152257	-0.532852	Q9D6N5	Dr1-associated corepressor	Drap1	>sp|Q9D6N5|NC2A_MOUSE Dr1-associated corepressor OS=Mus musculus GN=Drap1 PE=1 SV=3
21.3031	21.7042	22.6345	22.5775	22.5464	22.606	4	4.9	1.19e-36	0.152614	-0.696022	Q9JLI8	Squamous cell carcinoma antigen recognized by T-cells 3	Sart3	>sp|Q9JLI8|SART3_MOUSE Squamous cell carcinoma antigen recognized by T-cells 3 OS=Mus musculus GN=Sart3 PE=1 SV=1
24.2189	24.8121	24.3227	24.7636	25.2977	24.6879	2	4	1.01e-19	0.154158	-0.465169	Q8CH72	E3 ubiquitin-protein ligase TRIM32	Trim32	>sp|Q8CH72|TRI32_MOUSE E3 ubiquitin-protein ligase TRIM32 OS=Mus musculus GN=Trim32 PE=1 SV=2
30.2918	30.3665	30.9926	29.9415	29.9796	30.3626	8	38	5.07e-67	0.154211	0.455679	P62827;Q14AA6;Q61820	GTP-binding nuclear protein Ran;GTP-binding nuclear protein Ran, testis-specific isoform	Ran;1700009N14Rik;Rasl2-9	>sp|P62827|RAN_MOUSE GTP-binding nuclear protein Ran OS=Mus musculus GN=Ran PE=1 SV=3;>tr|Q14AA6|Q14AA6_MOUSE MCG49183 OS=Mus musculus GN=1700009N14Rik PE=1 SV=1;>sp|Q61820|RANT_MOUSE GTP-binding nuclear protein Ran, testis-specific isoform OS=Mus musculus
25.6611	25.4916	26.237	26.1913	26.0712	26.4584	9	18.4	2.7e-38	0.154278	-0.443694	Q8JZQ9	Eukaryotic translation initiation factor 3 subunit B	Eif3b	>sp|Q8JZQ9|EIF3B_MOUSE Eukaryotic translation initiation factor 3 subunit B OS=Mus musculus GN=Eif3b PE=1 SV=1
25.4834	26.0524	25.9105	25.7732	26.9676	27.2454	6	35.1	2.51e-28	0.154435	-0.84664	O08989	Ras-related protein M-Ras	Mras	>sp|O08989|RASM_MOUSE Ras-related protein M-Ras OS=Mus musculus GN=Mras PE=1 SV=1
22.1203	23.6435	23.1464	23.5771	23.8142	23.9398	6	13.7	1.05e-22	0.154847	-0.806993	A6H630	UPF0364 protein C6orf211 homolog		>sp|A6H630|ARMT1_MOUSE Protein-glutamate O-methyltransferase OS=Mus musculus GN=Armt1 PE=1 SV=1
23.322	23.3427	23.7346	24.4432	24.2704	23.4471	4	6.6	7.2e-16	0.154869	-0.587127	Q8C079;Q8C9H6	Striatin-interacting protein 1	Strip1	>sp|Q8C079|STRP1_MOUSE Striatin-interacting protein 1 OS=Mus musculus GN=Strip1 PE=1 SV=2
24.8113	26.107	24.6471	23.7461	23.6925	24.9185	11	13.9	6.25e-29	0.154919	1.06942	O35382	Exocyst complex component 4	Exoc4	>sp|O35382|EXOC4_MOUSE Exocyst complex component 4 OS=Mus musculus GN=Exoc4 PE=1 SV=2
25.7917	24.8944	25.0055	25.8396	26.2761	25.4824	8	48.9	5.54e-59	0.155665	-0.635532	P62073	Mitochondrial import inner membrane translocase subunit Tim10	Timm10	>sp|P62073|TIM10_MOUSE Mitochondrial import inner membrane translocase subunit Tim10 OS=Mus musculus GN=Timm10 PE=1 SV=1
31.9144	31.4558	31.5178	30.9147	31.3938	31.4303	22	51.5	3.49e-259	0.156051	0.38308	P46096;Q9R0N5	Synaptotagmin-1	Syt1	>sp|P46096|SYT1_MOUSE Synaptotagmin-1 OS=Mus musculus GN=Syt1 PE=1 SV=1
25.4616	25.7346	26.6451	25.4501	25.0596	25.3605	7	21	7.08e-38	0.156132	0.657064	Q8CG76	Aflatoxin B1 aldehyde reductase member 2	Akr7a2	>sp|Q8CG76|ARK72_MOUSE Aflatoxin B1 aldehyde reductase member 2 OS=Mus musculus GN=Akr7a2 PE=1 SV=3
25.7775	26.3817	26.4205	26.3719	27.0024	26.6509	5	21.6	2.77e-19	0.156698	-0.481811	Q9CZM2;E9QAZ2	60S ribosomal protein L15;Ribosomal protein L15	Rpl15;Gm10020	>sp|Q9CZM2|RL15_MOUSE 60S ribosomal protein L15 OS=Mus musculus GN=Rpl15 PE=2 SV=4;>tr|E9QAZ2|E9QAZ2_MOUSE Ribosomal protein L15 OS=Mus musculus GN=Gm10020 PE=3 SV=1
26.2781	26.146	24.9934	28.1489	26.6031	26.3176	3	25	3.96e-15	0.157023	-1.21736	P84089	Enhancer of rudimentary homolog	Erh	>sp|P84089|ERH_MOUSE Enhancer of rudimentary homolog OS=Mus musculus GN=Erh PE=1 SV=1
24.9626	26.2908	26.3276	26.3107	26.7722	27.1862	7	17.4	7.54e-63	0.157066	-0.896015	Q921F2	TAR DNA-binding protein 43	Tardbp	>sp|Q921F2|TADBP_MOUSE TAR DNA-binding protein 43 OS=Mus musculus GN=Tardbp PE=1 SV=1
24.9289	24.7197	25.5718	25.4294	27.0301	25.6777	4	4.9	6.03e-12	0.157289	-0.972283	Q08460	Calcium-activated potassium channel subunit alpha-1	Kcnma1	>sp|Q08460|KCMA1_MOUSE Calcium-activated potassium channel subunit alpha-1 OS=Mus musculus GN=Kcnma1 PE=1 SV=2
26.6968	26.8334	27.9674	27.0248	25.274	25.7664	11	40.6	4.77e-68	0.157391	1.14416	Q99L04	Dehydrogenase/reductase SDR family member 1	Dhrs1	>sp|Q99L04|DHRS1_MOUSE Dehydrogenase/reductase SDR family member 1 OS=Mus musculus GN=Dhrs1 PE=1 SV=1
23.7171	24.0678	24.7449	23.0029	23.9762	23.3992	3	9.3	1.67e-12	0.157753	0.717122	Q922H4	Mannose-1-phosphate guanyltransferase alpha	Gmppa	>sp|Q922H4|GMPPA_MOUSE Mannose-1-phosphate guanyltransferase alpha OS=Mus musculus GN=Gmppa PE=1 SV=1
31.3573	31.5958	31.5004	30.9137	30.7958	31.5208	26	54	4.48e-228	0.157868	0.407713	Q76MZ3;Q7TNP2	Serine/threonine-protein phosphatase 2A 65 kDa regulatory subunit A alpha isoform	Ppp2r1a	>sp|Q76MZ3|2AAA_MOUSE Serine/threonine-protein phosphatase 2A 65 kDa regulatory subunit A alpha isoform OS=Mus musculus GN=Ppp2r1a PE=1 SV=3
28.4389	28.4237	28.8038	28.2795	28.3142	27.4211	26	45.1	4.16e-198	0.157871	0.550517	Q02248	Catenin beta-1	Ctnnb1	>sp|Q02248|CTNB1_MOUSE Catenin beta-1 OS=Mus musculus GN=Ctnnb1 PE=1 SV=1
29.8302	30.1848	29.4253	30.0687	30.9443	30.2313	34	62.5	3.35e-277	0.158191	-0.601301	P46660	Alpha-internexin	Ina	>sp|P46660|AINX_MOUSE Alpha-internexin OS=Mus musculus GN=Ina PE=1 SV=3
24.4549	26.0324	24.6665	23.5375	22.6629	24.8189	10	9.2	2.1e-25	0.159116	1.37815	Q8BHG1	Nardilysin	Nrd1	>sp|Q8BHG1|NRDC_MOUSE Nardilysin OS=Mus musculus GN=Nrdc PE=1 SV=1
26.7561	25.7901	24.6513	25.2356	24.2202	24.0573	5	29.7	1.62e-16	0.159307	1.2281	Q3UIU2	NADH dehydrogenase [ubiquinone] 1 beta subcomplex subunit 6	Ndufb6	>sp|Q3UIU2|NDUB6_MOUSE NADH dehydrogenase [ubiquinone] 1 beta subcomplex subunit 6 OS=Mus musculus GN=Ndufb6 PE=1 SV=3
Non NumÃ©rique	21.7927	22.0574	22.095	23.0361	23.2245	2	2.5	2.56e-07	0.159342	-0.860124	Q6P5F6	Zinc transporter ZIP10	Slc39a10	>sp|Q6P5F6|S39AA_MOUSE Zinc transporter ZIP10 OS=Mus musculus GN=Slc39a10 PE=1 SV=1
24.2344	23.2624	23.8242	24.5105	25.4585	24	4	7.9	1.74e-13	0.159702	-0.882636	O08919	Numb-like protein	Numbl	>sp|O08919|NUMBL_MOUSE Numb-like protein OS=Mus musculus GN=Numbl PE=1 SV=3
24.5406	25.0985	25.1195	25.3476	25.3372	25.1239	8	11	2.18e-46	0.159906	-0.350043	Q91YE6	Importin-9	Ipo9	>sp|Q91YE6|IPO9_MOUSE Importin-9 OS=Mus musculus GN=Ipo9 PE=1 SV=3
27.1856	26.006	24.882	25.533	22.7223	24.38	10	29	5.47e-38	0.160104	1.81278	Q06138;Q9DB16	Calcium-binding protein 39	Cab39	>sp|Q06138|CAB39_MOUSE Calcium-binding protein 39 OS=Mus musculus GN=Cab39 PE=1 SV=2
26.0163	26.5792	26.6418	25.5648	26.3833	25.4866	7	24.1	4.22e-46	0.16019	0.600899	Q61335	B-cell receptor-associated protein 31	Bcap31	>sp|Q61335|BAP31_MOUSE B-cell receptor-associated protein 31 OS=Mus musculus GN=Bcap31 PE=1 SV=4
27.5795	26.4724	27.6728	27.2275	25.2829	25.4197	8	29.6	7.4e-114	0.160694	1.26489	O88545	COP9 signalosome complex subunit 6	Cops6	>sp|O88545|CSN6_MOUSE COP9 signalosome complex subunit 6 OS=Mus musculus GN=Cops6 PE=1 SV=1
31.0081	31.0706	31.2813	31.8805	31.6898	31.0897	45	51.4	0	0.160851	-0.433332	P17427	AP-2 complex subunit alpha-2	Ap2a2	>sp|P17427|AP2A2_MOUSE AP-2 complex subunit alpha-2 OS=Mus musculus GN=Ap2a2 PE=1 SV=2
26.1838	27.5422	26.0648	27.2707	27.9701	27.2637	11	58.1	2e-38	0.162232	-0.904542	Q9CQW1	Synaptobrevin homolog YKT6	Ykt6	>sp|Q9CQW1|YKT6_MOUSE Synaptobrevin homolog YKT6 OS=Mus musculus GN=Ykt6 PE=1 SV=1
25.1485	25.4364	24.3362	25.6259	25.6718	25.3766	9	8.6	2.47e-43	0.162627	-0.584401	H3BJD6		Ppp1r9a	>tr|H3BJD6|H3BJD6_MOUSE Protein Ppp1r9a OS=Mus musculus GN=Ppp1r9a PE=1 SV=1
25.2083	26.0597	25.6226	25.7625	26.6606	26.3014	8	35.2	5.91e-48	0.163373	-0.611301	Q8VD33	Small glutamine-rich tetratricopeptide repeat-containing protein beta	Sgtb	>sp|Q8VD33|SGTB_MOUSE Small glutamine-rich tetratricopeptide repeat-containing protein beta OS=Mus musculus GN=Sgtb PE=1 SV=1
24.2477	25.564	24.7095	24.4603	23.9846	22.5672	4	22.6	1.13e-15	0.163848	1.16972	Q05A62	Dynein light chain 1, axonemal	Dnal1	>sp|Q05A62|DNAL1_MOUSE Dynein light chain 1, axonemal OS=Mus musculus GN=Dnal1 PE=1 SV=2
26.3324	26.5342	27.1825	25.6861	26.613	25.7229	5	18.9	3.49e-64	0.16395	0.675707	P84099	60S ribosomal protein L19	Rpl19	>sp|P84099|RL19_MOUSE 60S ribosomal protein L19 OS=Mus musculus GN=Rpl19 PE=1 SV=1
25.4829	25.5501	27.0661	22.7475	Non NumÃ©rique	25.1842	4	48	5.43e-10	0.16395	2.06722	Q91VR8	Protein BRICK1	Brk1	>sp|Q91VR8|BRK1_MOUSE Protein BRICK1 OS=Mus musculus GN=Brk1 PE=1 SV=1
25.6542	25.4358	26.0646	24.94	25.6793	24.2975	5	23.7	2.91e-29	0.165061	0.745919	O88384	Vesicle transport through interaction with t-SNAREs homolog 1B	Vti1b	>sp|O88384|VTI1B_MOUSE Vesicle transport through interaction with t-SNAREs homolog 1B OS=Mus musculus GN=Vti1b PE=1 SV=1
23.0108	22.6456	22.2862	22.0075	22.5129	21.1846	3	6.2	2.42e-09	0.165267	0.745892	Q3UTH8	Rho guanine nucleotide exchange factor 9	Arhgef9	>sp|Q3UTH8|ARHG9_MOUSE Rho guanine nucleotide exchange factor 9 OS=Mus musculus GN=Arhgef9 PE=1 SV=1
24.9513	26.013	25.9485	26.1185	26.1335	26.5471	10	26.5	2.42e-72	0.16556	-0.628767	Q3UYC0;Q8BU27	Protein phosphatase 1H	Ppm1h	>sp|Q3UYC0|PPM1H_MOUSE Protein phosphatase 1H OS=Mus musculus GN=Ppm1h PE=1 SV=1
22.4439	23.2305	23.8804	23.6745	24.8397	23.8441	2	7.8	3.9e-08	0.165645	-0.934514	Q9R062	Glycogenin-1	Gyg1	>sp|Q9R062|GLYG_MOUSE Glycogenin-1 OS=Mus musculus GN=Gyg1 PE=1 SV=3
28.0645	27.4166	28.1326	27.5222	27.0001	24.966	4	26.4	1.2e-42	0.165793	1.37514	P21460	Cystatin-C	Cst3	>sp|P21460|CYTC_MOUSE Cystatin-C OS=Mus musculus GN=Cst3 PE=1 SV=2
22.5242	22.7016	22.753	22.6321	24.5269	23.6184	3	5.6	2.97e-26	0.166014	-0.932872	Q9D6Y9	1,4-alpha-glucan-branching enzyme	Gbe1	>sp|Q9D6Y9|GLGB_MOUSE 1,4-alpha-glucan-branching enzyme OS=Mus musculus GN=Gbe1 PE=1 SV=1
31.5235	31.3748	31.4179	31.4884	31.5569	31.8017	20	8.6	2.06e-149	0.166759	-0.176947	B9EKR1		Ptprz1	>sp|B9EKR1|PRPTZ_MOUSE Receptor-type tyrosine-protein phosphatase zeta OS=Mus musculus GN=Ptprz1 PE=1 SV=1
29.1215	28.3866	28.0564	28.4246	27.4543	27.2826	12	44.8	2.96e-216	0.166915	0.800987	P62137	Serine/threonine-protein phosphatase PP1-alpha catalytic subunit	Ppp1ca	>sp|P62137|PP1A_MOUSE Serine/threonine-protein phosphatase PP1-alpha catalytic subunit OS=Mus musculus GN=Ppp1ca PE=1 SV=1
24.5929	24.1341	25.7546	25.8116	26.2068	25.2644	9	8.4	1.61e-59	0.167345	-0.933707	P97393	Rho GTPase-activating protein 5	Arhgap5	>sp|P97393|RHG05_MOUSE Rho GTPase-activating protein 5 OS=Mus musculus GN=Arhgap5 PE=1 SV=2
32.7223	32.6244	32.6704	32.6845	33.0729	32.8461	90	47.2	0	0.167596	-0.195492	Q99104;E9Q1F5;P21271;Q8CIF6	Unconventional myosin-Va	Myo5a	>sp|Q99104|MYO5A_MOUSE Unconventional myosin-Va OS=Mus musculus GN=Myo5a PE=1 SV=2
25.1778	25.8983	26.3029	26.3864	26.4166	26.2559	11	20.4	6.1e-49	0.167635	-0.559974	P15116;P39038	Cadherin-2	Cdh2	>sp|P15116|CADH2_MOUSE Cadherin-2 OS=Mus musculus GN=Cdh2 PE=1 SV=2
22.3175	22.1235	22.027	22.8753	23.2977	22.1066	5	7.5	3.44e-21	0.167791	-0.603865	Q8BUK6	Protein Hook homolog 3	Hook3	>sp|Q8BUK6|HOOK3_MOUSE Protein Hook homolog 3 OS=Mus musculus GN=Hook3 PE=1 SV=2
27.0664	27.2844	27.8768	27.0747	26.9441	25.7153	16	23.7	5.73e-81	0.169169	0.831199	Q9CZD3	Glycine--tRNA ligase	Gars	>sp|Q9CZD3|SYG_MOUSE Glycine--tRNA ligase OS=Mus musculus GN=Gars PE=1 SV=1
29.8968	29.5745	30.0746	29.9421	30.2063	30.3336	70	17.2	0	0.169293	-0.31203	A2AN08	E3 ubiquitin-protein ligase UBR4	Ubr4	>sp|A2AN08|UBR4_MOUSE E3 ubiquitin-protein ligase UBR4 OS=Mus musculus GN=Ubr4 PE=1 SV=1
29.009	28.835	28.2612	29.3059	30.0839	28.8507	14	54	4.36e-117	0.169347	-0.711728	Q8C0M9	Isoaspartyl peptidase/L-asparaginase;Isoaspartyl peptidase/L-asparaginase alpha chain;Isoaspartyl peptidase/L-asparaginase beta chain	Asrgl1	>sp|Q8C0M9|ASGL1_MOUSE Isoaspartyl peptidase/L-asparaginase OS=Mus musculus GN=Asrgl1 PE=1 SV=1
24.506	23.9049	24.333	23.9499	23.0689	23.9783	6	17.5	1.83e-26	0.169516	0.58225	Q9DCH4	Eukaryotic translation initiation factor 3 subunit F	Eif3f	>sp|Q9DCH4|EIF3F_MOUSE Eukaryotic translation initiation factor 3 subunit F OS=Mus musculus GN=Eif3f PE=1 SV=2
21.7889	23.8356	24.002	24.3974	24.1739	24.7112	8	18	8.85e-33	0.169632	-1.21869	Q91VC3;A0A0N4SVP8;E9PV04	Eukaryotic initiation factor 4A-III	Eif4a3;Gm8994	>sp|Q91VC3|IF4A3_MOUSE Eukaryotic initiation factor 4A-III OS=Mus musculus GN=Eif4a3 PE=1 SV=3;>tr|A0A0N4SVP8|A0A0N4SVP8_MOUSE Protein Gm5580 OS=Mus musculus GN=Gm5580 PE=3 SV=1;>tr|E9PV04|E9PV04_MOUSE Protein Gm8994 OS=Mus musculus GN=Gm8994 PE=3 SV=2
26.064	25.9061	25.8051	26.296	26.5252	25.9184	8	16.6	2.28e-35	0.169884	-0.321447	Q9JMH6	Thioredoxin reductase 1, cytoplasmic	Txnrd1	>sp|Q9JMH6|TRXR1_MOUSE Thioredoxin reductase 1, cytoplasmic OS=Mus musculus GN=Txnrd1 PE=1 SV=3
26.7056	26.981	26.6649	26.7714	27.2823	27.2965	10	7.9	9.59e-48	0.170013	-0.332919	P97772	Metabotropic glutamate receptor 1	Grm1	>sp|P97772|GRM1_MOUSE Metabotropic glutamate receptor 1 OS=Mus musculus GN=Grm1 PE=1 SV=2
25.1606	24.5531	25.6804	26.1759	25.553	25.5866	8	14.2	9.32e-74	0.170181	-0.640457	Q8BYM5	Neuroligin-3	Nlgn3	>sp|Q8BYM5|NLGN3_MOUSE Neuroligin-3 OS=Mus musculus GN=Nlgn3 PE=1 SV=2
26.5686	26.1578	26.2878	26.721	26.383	26.7714	6	14.6	5.42e-24	0.170303	-0.28708	P63137;P50571	Gamma-aminobutyric acid receptor subunit beta-2;Gamma-aminobutyric acid receptor subunit beta-1	Gabrb2;Gabrb1	>sp|P63137|GBRB2_MOUSE Gamma-aminobutyric acid receptor subunit beta-2 OS=Mus musculus GN=Gabrb2 PE=1 SV=2;>sp|P50571|GBRB1_MOUSE Gamma-aminobutyric acid receptor subunit beta-1 OS=Mus musculus GN=Gabrb1 PE=1 SV=1
29.2547	29.2849	28.6521	27.5451	28.3793	28.9633	13	38.4	9.03e-171	0.170473	0.768039	B2RSH2	Guanine nucleotide-binding protein G(i) subunit alpha-1	Gnai1	>sp|B2RSH2|GNAI1_MOUSE Guanine nucleotide-binding protein G(i) subunit alpha-1 OS=Mus musculus GN=Gnai1 PE=1 SV=1
24.3842	25.4368	24.5661	25.9267	25.3189	25.1487	5	30.3	5.98e-25	0.171039	-0.66903	Q9D7X8	Gamma-glutamylcyclotransferase	Ggct	>sp|Q9D7X8|GGCT_MOUSE Gamma-glutamylcyclotransferase OS=Mus musculus GN=Ggct PE=1 SV=1
22.692	22.7491	22.9751	22.6661	Non NumÃ©rique	22.1591	4	16.3	4.39e-18	0.171397	0.392769	Q9CPR5	39S ribosomal protein L15, mitochondrial	Mrpl15	>sp|Q9CPR5|RM15_MOUSE 39S ribosomal protein L15, mitochondrial OS=Mus musculus GN=Mrpl15 PE=1 SV=1
24.6085	22.8891	24.679	24.8283	25.1151	25.2106	7	13.4	4.35e-61	0.171433	-0.992436	Q9D2N4;O70585	Dystrobrevin alpha	Dtna	>sp|Q9D2N4|DTNA_MOUSE Dystrobrevin alpha OS=Mus musculus GN=Dtna PE=1 SV=2
29.6436	29.4561	28.4396	27.8619	27.7598	29.095	9	39.7	1.96e-144	0.173705	0.94082	P14206	40S ribosomal protein SA	Rpsa	>sp|P14206|RSSA_MOUSE 40S ribosomal protein SA OS=Mus musculus GN=Rpsa PE=1 SV=4
25.091	25.5158	24.6035	22.1617	21.4991	25.4133	4	12.6	6.26e-19	0.173817	2.0454	Q9JK81	UPF0160 protein MYG1, mitochondrial	Myg1	>sp|Q9JK81|MYG1_MOUSE UPF0160 protein MYG1, mitochondrial OS=Mus musculus GN=Myg1 PE=1 SV=1
27.2174	26.7037	27.1479	26.2415	26.5471	26.9687	13	14	1.49e-54	0.174554	0.437249	Q6A4J8	Ubiquitin carboxyl-terminal hydrolase 7	Usp7	>sp|Q6A4J8|UBP7_MOUSE Ubiquitin carboxyl-terminal hydrolase 7 OS=Mus musculus GN=Usp7 PE=1 SV=1
24.7681	25.2038	25.6989	25.2064	23.9979	22.8531	4	19.7	1.51e-76	0.174602	1.2045	O09172	Glutamate--cysteine ligase regulatory subunit	Gclm	>sp|O09172|GSH0_MOUSE Glutamate--cysteine ligase regulatory subunit OS=Mus musculus GN=Gclm PE=1 SV=1
30.2284	30.2119	29.8113	29.7333	29.9084	29.8836	25	37	2.7e-262	0.174834	0.24204	Q7TQF7	Amphiphysin	Amph	>sp|Q7TQF7|AMPH_MOUSE Amphiphysin OS=Mus musculus GN=Amph PE=1 SV=1
28.4037	28.6943	29.5344	28.7063	27.8009	27.9545	13	54	1.17e-124	0.175045	0.723576	Q8CDN6	Thioredoxin-like protein 1	Txnl1	>sp|Q8CDN6|TXNL1_MOUSE Thioredoxin-like protein 1 OS=Mus musculus GN=Txnl1 PE=1 SV=3
22.7539	22.7366	22.0688	21.9118	Non NumÃ©rique	22.0767	4	11.5	3.27e-18	0.175547	0.52554	Q6P3A8	2-oxoisovalerate dehydrogenase subunit beta, mitochondrial	Bckdhb	>sp|Q6P3A8|ODBB_MOUSE 2-oxoisovalerate dehydrogenase subunit beta, mitochondrial OS=Mus musculus GN=Bckdhb PE=1 SV=2
23.8648	24.4298	25.1609	25.4813	25.4117	24.7437	4	15.9	1.48e-16	0.17592	-0.727063	Q9D0A3	UPF0552 protein C15orf38 homolog		>sp|Q9D0A3|ARPIN_MOUSE Arpin OS=Mus musculus GN=Arpin PE=1 SV=1
29.9993	29.9881	29.499	29.6586	29.5491	29.3596	24	51.1	1.63e-171	0.17606	0.306335	P27773	Protein disulfide-isomerase A3	Pdia3	>sp|P27773|PDIA3_MOUSE Protein disulfide-isomerase A3 OS=Mus musculus GN=Pdia3 PE=1 SV=2
25.4673	25.128	25.7473	25.6193	23.7587	23.8989	5	20.8	6.16e-30	0.177054	1.02191	P63046	Sulfotransferase 4A1	Sult4a1	>sp|P63046|ST4A1_MOUSE Sulfotransferase 4A1 OS=Mus musculus GN=Sult4a1 PE=1 SV=1
28.4254	28.8747	27.5038	27.5638	27.5552	27.6942	4	13.5	6.45e-21	0.177514	0.663584	P03911	NADH-ubiquinone oxidoreductase chain 4	Mtnd4	>sp|P03911|NU4M_MOUSE NADH-ubiquinone oxidoreductase chain 4 OS=Mus musculus GN=Mtnd4 PE=1 SV=1
23.6876	22.7469	Non NumÃ©rique	22.3623	21.6101	Non NumÃ©rique	3	17.6	3.39e-12	0.177624	1.2311	P09925	Surfeit locus protein 1	Surf1	>sp|P09925|SURF1_MOUSE Surfeit locus protein 1 OS=Mus musculus GN=Surf1 PE=1 SV=3
27.8817	26.5915	27.8252	26.3598	23.8998	26.9848	7	36	1.3e-75	0.177733	1.68465	P26350;J3QPK6	Prothymosin alpha;Thymosin alpha	Ptma	>sp|P26350|PTMA_MOUSE Prothymosin alpha OS=Mus musculus GN=Ptma PE=1 SV=2
27.6459	26.752	28.0273	27.126	26.7353	26.5217	7	45.6	5.03e-77	0.178159	0.680762	P67871	Casein kinase II subunit beta	Csnk2b	>sp|P67871|CSK2B_MOUSE Casein kinase II subunit beta OS=Mus musculus GN=Csnk2b PE=1 SV=1
28.7976	29.1406	29.5787	28.882	28.8799	28.3899	17	49.4	1.82e-68	0.178316	0.455043	Q9R1P4	Proteasome subunit alpha type-1	Psma1	>sp|Q9R1P4|PSA1_MOUSE Proteasome subunit alpha type-1 OS=Mus musculus GN=Psma1 PE=1 SV=1
24.3679	25.244	25.7648	25.3525	26.8301	26.0781	6	26	7.33e-28	0.178557	-0.961336	Q9QYI5	DnaJ homolog subfamily B member 2	Dnajb2	>sp|Q9QYI5|DNJB2_MOUSE DnaJ homolog subfamily B member 2 OS=Mus musculus GN=Dnajb2 PE=1 SV=2
28.4718	28.5002	28.6817	28.0082	26.5631	28.3677	6	28	2.33e-46	0.178567	0.904879	O70251	Elongation factor 1-beta	Eef1b	>sp|O70251|EF1B_MOUSE Elongation factor 1-beta OS=Mus musculus GN=Eef1b PE=1 SV=5
30.0994	29.885	29.6324	29.5487	29.8012	29.3169	27	56.5	4.95e-242	0.17859	0.316636	P11983	T-complex protein 1 subunit alpha	Tcp1	>sp|P11983|TCPA_MOUSE T-complex protein 1 subunit alpha OS=Mus musculus GN=Tcp1 PE=1 SV=3
26.4604	26.6334	25.3535	25.3709	25.4883	25.6026	11	26.7	2.26e-156	0.178822	0.661807	Q8CIN4	Serine/threonine-protein kinase PAK 2;PAK-2p27;PAK-2p34	Pak2	>sp|Q8CIN4|PAK2_MOUSE Serine/threonine-protein kinase PAK 2 OS=Mus musculus GN=Pak2 PE=1 SV=1
22.5273	23.6975	22.7749	24.1158	25.9974	23.2272	3	5.4	1.65e-08	0.179673	-1.44692	Q9EP89	Serine beta-lactamase-like protein LACTB, mitochondrial	Lactb	>sp|Q9EP89|LACTB_MOUSE Serine beta-lactamase-like protein LACTB, mitochondrial OS=Mus musculus GN=Lactb PE=1 SV=1
30.0415	29.6398	30.192	29.5211	29.8717	29.4682	33	23.1	0	0.179827	0.337404	P33173;Q60575;O35071	Kinesin-like protein KIF1A	Kif1a	>sp|P33173|KIF1A_MOUSE Kinesin-like protein KIF1A OS=Mus musculus GN=Kif1a PE=1 SV=2
31.5625	31.675	31.7033	31.6963	32.0342	31.7577	63	81.1	0	0.18003	-0.182481	Q7TSJ2	Microtubule-associated protein 6	Map6	>sp|Q7TSJ2|MAP6_MOUSE Microtubule-associated protein 6 OS=Mus musculus GN=Map6 PE=1 SV=2
28.2817	27.613	27.8223	27.6232	Non NumÃ©rique	26.818	9	26.2	6.38e-40	0.180304	0.685026	Q60900	ELAV-like protein 3	Elavl3	>sp|Q60900|ELAV3_MOUSE ELAV-like protein 3 OS=Mus musculus GN=Elavl3 PE=1 SV=1
27.9211	28.9151	28.1466	29.1664	29.7819	28.4291	10	54.2	5.38e-108	0.181023	-0.798219	Q9D1G1	Ras-related protein Rab-1B	Rab1b	>sp|Q9D1G1|RAB1B_MOUSE Ras-related protein Rab-1B OS=Mus musculus GN=Rab1b PE=1 SV=1
32.1868	32.6228	32.597	32.0423	32.3	32.2731	17	74.9	4.23e-218	0.181371	0.263743	P17751	Triosephosphate isomerase	Tpi1	>sp|P17751|TPIS_MOUSE Triosephosphate isomerase OS=Mus musculus GN=Tpi1 PE=1 SV=4
23.3826	23.5378	Non NumÃ©rique	23.158	20.6499	19.7852	2	6.7	1.95e-15	0.181884	2.26247	Q80X95;Q6NTA4	Ras-related GTP-binding protein A;Ras-related GTP-binding protein B	Rraga;Rragb	>sp|Q80X95|RRAGA_MOUSE Ras-related GTP-binding protein A OS=Mus musculus GN=Rraga PE=1 SV=1;>sp|Q6NTA4|RRAGB_MOUSE Ras-related GTP-binding protein B OS=Mus musculus GN=Rragb PE=2 SV=1
25.4806	25.8787	26.0418	25.5674	25.6042	25.3019	12	36.8	1.23e-67	0.182497	0.309221	P62334	26S protease regulatory subunit 10B	Psmc6	>sp|P62334|PRS10_MOUSE 26S protease regulatory subunit 10B OS=Mus musculus GN=Psmc6 PE=1 SV=1
27.3973	27.5917	27.6956	27.3487	27.3108	26.2745	9	26.5	4.77e-52	0.182858	0.583516	P97797;A0A0A6YYP6	Tyrosine-protein phosphatase non-receptor type substrate 1	Sirpa	>sp|P97797|SHPS1_MOUSE Tyrosine-protein phosphatase non-receptor type substrate 1 OS=Mus musculus GN=Sirpa PE=1 SV=1
23.9501	23.9583	Non NumÃ©rique	24.3097	24.0731	Non NumÃ©rique	4	25.1	5.2e-19	0.183019	-0.237211	Q78J03	Methionine-R-sulfoxide reductase B2, mitochondrial	Msrb2	>sp|Q78J03|MSRB2_MOUSE Methionine-R-sulfoxide reductase B2, mitochondrial OS=Mus musculus GN=Msrb2 PE=1 SV=1
26.3584	26.3105	26.9131	26.4459	27.6252	27.6225	8	12.8	9.3e-34	0.183101	-0.70384	P32020	Non-specific lipid-transfer protein	Scp2	>sp|P32020|NLTP_MOUSE Non-specific lipid-transfer protein OS=Mus musculus GN=Scp2 PE=1 SV=3
27.6059	27.9585	27.9864	28.0233	28.4538	27.9992	12	38.1	5.11e-145	0.183132	-0.308477	Q62418	Drebrin-like protein	Dbnl	>sp|Q62418|DBNL_MOUSE Drebrin-like protein OS=Mus musculus GN=Dbnl PE=1 SV=2
24.0399	23.9521	24.2888	24.6424	24.5735	24.0665	5	9.1	5.13e-17	0.183187	-0.333895	Q91WG7	Diacylglycerol kinase gamma	Dgkg	>sp|Q91WG7|DGKG_MOUSE Diacylglycerol kinase gamma OS=Mus musculus GN=Dgkg PE=1 SV=1
26.4395	26.264	24.9911	26.2983	27.3852	26.6889	5	76.4	4.26e-32	0.18378	-0.892594	Q9DAS9	Guanine nucleotide-binding protein G(I)/G(S)/G(O) subunit gamma-12	Gng12	>sp|Q9DAS9|GBG12_MOUSE Guanine nucleotide-binding protein G(I)/G(S)/G(O) subunit gamma-12 OS=Mus musculus GN=Gng12 PE=1 SV=3
25.2014	25.9687	25.2443	25.9568	25.6557	26.2859	3	40.5	8.39e-11	0.18395	-0.494663	Q6ZWU9;Q6ZWY3	40S ribosomal protein S27;40S ribosomal protein S27-like	Rps27;Rps27l	>sp|Q6ZWU9|RS27_MOUSE 40S ribosomal protein S27 OS=Mus musculus GN=Rps27 PE=1 SV=3;>sp|Q6ZWY3|RS27L_MOUSE 40S ribosomal protein S27-like OS=Mus musculus GN=Rps27l PE=1 SV=3
26.1221	26.689	26.2546	26.6798	26.5239	26.7385	9	18.8	3.85e-35	0.185233	-0.292163	Q6P1B1	Xaa-Pro aminopeptidase 1	Xpnpep1	>sp|Q6P1B1|XPP1_MOUSE Xaa-Pro aminopeptidase 1 OS=Mus musculus GN=Xpnpep1 PE=1 SV=1
27.9509	28.1981	28.1798	27.9882	27.3899	25.7911	9	36.9	2.1e-143	0.186103	1.05321	P10605	Cathepsin B;Cathepsin B light chain;Cathepsin B heavy chain	Ctsb	>sp|P10605|CATB_MOUSE Cathepsin B OS=Mus musculus GN=Ctsb PE=1 SV=2
28.275	28.2502	27.1775	26.3421	27.4718	27.42	14	51.7	3.21e-163	0.186123	0.822906	Q9Z1Z2	Serine-threonine kinase receptor-associated protein	Strap	>sp|Q9Z1Z2|STRAP_MOUSE Serine-threonine kinase receptor-associated protein OS=Mus musculus GN=Strap PE=1 SV=2
29.6395	29.3922	28.6111	28.2089	28.6806	28.9496	13	54.5	2.1e-154	0.18697	0.601199	Q9Z0S1	3(2),5-bisphosphate nucleotidase 1	Bpnt1	>sp|Q9Z0S1|BPNT1_MOUSE 3(2),5-bisphosphate nucleotidase 1 OS=Mus musculus GN=Bpnt1 PE=1 SV=2
32.5304	32.4334	32.3865	32.3625	31.7142	32.2809	29	72.7	0	0.187158	0.330931	P50396	Rab GDP dissociation inhibitor alpha	Gdi1	>sp|P50396|GDIA_MOUSE Rab GDP dissociation inhibitor alpha OS=Mus musculus GN=Gdi1 PE=1 SV=3
28.9496	29.5852	28.7343	28.7153	28.8327	28.1502	11	48.8	8.89e-95	0.1889	0.52368	Q9QUM9	Proteasome subunit alpha type-6	Psma6	>sp|Q9QUM9|PSA6_MOUSE Proteasome subunit alpha type-6 OS=Mus musculus GN=Psma6 PE=1 SV=1
24.8046	23.5915	27.4839	26.4138	28.0332	27.3143	9	23.6	3.95e-29	0.189517	-1.96041	Q61646	Haptoglobin;Haptoglobin alpha chain;Haptoglobin beta chain	Hp	>sp|Q61646|HPT_MOUSE Haptoglobin OS=Mus musculus GN=Hp PE=1 SV=1
27.4421	27.5955	28.0114	27.4495	27.4597	26.6826	3	27	4.17e-12	0.190483	0.485722	P62855	40S ribosomal protein S26	Rps26	>sp|P62855|RS26_MOUSE 40S ribosomal protein S26 OS=Mus musculus GN=Rps26 PE=1 SV=3
25.8987	26.6428	27.0319	25.6202	26.424	24.6762	5	34	9.03e-53	0.190876	0.951005	Q8VBV7	COP9 signalosome complex subunit 8	Cops8	>sp|Q8VBV7|CSN8_MOUSE COP9 signalosome complex subunit 8 OS=Mus musculus GN=Cops8 PE=1 SV=1
24.5623	23.6004	22.8244	24.5622	25.3092	24.0464	6	11.3	3.09e-14	0.191416	-0.976913	Q99NB1	Acetyl-coenzyme A synthetase 2-like, mitochondrial	Acss1	>sp|Q99NB1|ACS2L_MOUSE Acetyl-coenzyme A synthetase 2-like, mitochondrial OS=Mus musculus GN=Acss1 PE=1 SV=1
30.2392	30.4394	30.2281	30.5905	30.6273	30.2886	23	64.8	0	0.19168	-0.199885	P40124	Adenylyl cyclase-associated protein 1	Cap1	>sp|P40124|CAP1_MOUSE Adenylyl cyclase-associated protein 1 OS=Mus musculus GN=Cap1 PE=1 SV=4
25.6177	25.7445	25.8563	25.0927	25.8365	24.7882	10	15.1	5.61e-36	0.191738	0.500327	Q3UVL4	Vacuolar protein sorting-associated protein 51 homolog	Vps51	>sp|Q3UVL4|VPS51_MOUSE Vacuolar protein sorting-associated protein 51 homolog OS=Mus musculus GN=Vps51 PE=1 SV=2
26.8781	26.4464	26.3321	26.7326	27.0217	26.7873	7	22.6	5.18e-55	0.192471	-0.294978	Q8BFZ9;Q91X78	Erlin-2	Erlin2	>sp|Q8BFZ9|ERLN2_MOUSE Erlin-2 OS=Mus musculus GN=Erlin2 PE=1 SV=1
25.335	24.8163	22.513	23.3965	20.7626	22.9391	7	27.4	1.27e-23	0.193491	1.85537	Q9WUP7	Ubiquitin carboxyl-terminal hydrolase isozyme L5	Uchl5	>sp|Q9WUP7|UCHL5_MOUSE Ubiquitin carboxyl-terminal hydrolase isozyme L5 OS=Mus musculus GN=Uchl5 PE=1 SV=2
26.5428	26.6523	26.5228	26.6127	26.0927	25.5077	19	28.5	1.42e-87	0.193993	0.501542	Q9Z268	RasGAP-activating-like protein 1	Rasal1	>sp|Q9Z268|RASL1_MOUSE RasGAP-activating-like protein 1 OS=Mus musculus GN=Rasal1 PE=1 SV=2
23.57	24.3459	24.3189	24.0594	25.6918	24.9802	2	7.7	3.04e-05	0.195879	-0.832193	Q64373	Bcl-2-like protein 1	Bcl2l1	>sp|Q64373|B2CL1_MOUSE Bcl-2-like protein 1 OS=Mus musculus GN=Bcl2l1 PE=1 SV=1
30.0936	30.1347	30.4916	30.3299	30.646	30.4696	20	40.4	1.68e-214	0.196007	-0.241855	Q8K0T0	Reticulon-1	Rtn1	>sp|Q8K0T0|RTN1_MOUSE Reticulon-1 OS=Mus musculus GN=Rtn1 PE=1 SV=1
27.4504	26.7881	26.371	25.82	26.3886	26.5891	4	14.1	1.45e-35	0.196056	0.603945	O35326;Q3TWW8;Q8VE97	Serine/arginine-rich splicing factor 5	Srsf5	>sp|O35326|SRSF5_MOUSE Serine/arginine-rich splicing factor 5 OS=Mus musculus GN=Srsf5 PE=1 SV=2
25.8569	25.7729	26.2635	26.1565	24.7255	24.4965	9	30.9	2.76e-89	0.196197	0.838296	Q9QZ08	N-acetyl-D-glucosamine kinase	Nagk	>sp|Q9QZ08|NAGK_MOUSE N-acetyl-D-glucosamine kinase OS=Mus musculus GN=Nagk PE=1 SV=3
26.7141	26.1874	Non NumÃ©rique	25.3943	21.8659	24.9284	6	49.3	5.14e-41	0.196349	2.38788	P45878	Peptidyl-prolyl cis-trans isomerase FKBP2	Fkbp2	>sp|P45878|FKBP2_MOUSE Peptidyl-prolyl cis-trans isomerase FKBP2 OS=Mus musculus GN=Fkbp2 PE=1 SV=1
26.0186	25.7761	25.3385	25.8141	26.1282	26.423	3	5.9	5.31e-12	0.196819	-0.410739	Q9Z1Q2	Abhydrolase domain-containing protein 16A	Abhd16a	>sp|Q9Z1Q2|ABHGA_MOUSE Protein ABHD16A OS=Mus musculus GN=Abhd16a PE=1 SV=3
27.8914	27.9584	27.4182	27.9396	28.5145	27.9786	13	31	1.15e-87	0.197702	-0.388209	Q8BW75	Amine oxidase [flavin-containing] B	Maob	>sp|Q8BW75|AOFB_MOUSE Amine oxidase [flavin-containing] B OS=Mus musculus GN=Maob PE=1 SV=4
29.3592	29.2644	29.3113	29.4203	30.1306	29.4582	62	37.3	0	0.198116	-0.358074	Q8VDD5	Myosin-9	Myh9	>sp|Q8VDD5|MYH9_MOUSE Myosin-9 OS=Mus musculus GN=Myh9 PE=1 SV=4
26.2002	26.4188	26.5615	26.063	26.3736	25.6121	7	31.6	1.71e-25	0.198117	0.377239	P61759	Prefoldin subunit 3	Vbp1	>sp|P61759|PFD3_MOUSE Prefoldin subunit 3 OS=Mus musculus GN=Vbp1 PE=1 SV=2
23.1857	25.5096	24.2037	24.9064	25.5706	25.7493	6	13.4	1.02e-58	0.198198	-1.10911	Q99JF8	PC4 and SFRS1-interacting protein	Psip1	>sp|Q99JF8|PSIP1_MOUSE PC4 and SFRS1-interacting protein OS=Mus musculus GN=Psip1 PE=1 SV=1
24.2285	25.6152	25.1587	25.9915	25.8589	25.2864	14	20.3	5.11e-62	0.198276	-0.711482	Q9D2V7	Coronin-7	Coro7	>sp|Q9D2V7|CORO7_MOUSE Coronin-7 OS=Mus musculus GN=Coro7 PE=1 SV=2
29.2989	29.1994	29.4099	29.3999	28.7315	28.5406	9	46.2	1.65e-122	0.198295	0.412093	P60487	Pyridoxal phosphate phosphatase	Pdxp	>sp|P60487|PLPP_MOUSE Pyridoxal phosphate phosphatase OS=Mus musculus GN=Pdxp PE=1 SV=1
29.0353	29.4965	29.1041	29.5366	25.3921	27.1274	7	30.5	1.51e-119	0.19915	1.85994	Q8K4Z3	NAD(P)H-hydrate epimerase	Apoa1bp	>sp|Q8K4Z3|NNRE_MOUSE NAD(P)H-hydrate epimerase OS=Mus musculus GN=Apoa1bp PE=1 SV=1
28.7282	28.3952	28.9213	28.8403	28.9092	29.0645	33	13	2.67e-150	0.200235	-0.25643	Q5H8C4	Vacuolar protein sorting-associated protein 13A	Vps13a	>sp|Q5H8C4|VP13A_MOUSE Vacuolar protein sorting-associated protein 13A OS=Mus musculus GN=Vps13a PE=1 SV=1
27.0182	27.1922	27.3138	26.4926	25.5348	27.2205	7	21	1.51e-99	0.200534	0.75875	P49442	Inositol polyphosphate 1-phosphatase	Inpp1	>sp|P49442|INPP_MOUSE Inositol polyphosphate 1-phosphatase OS=Mus musculus GN=Inpp1 PE=1 SV=2
Non NumÃ©rique	22.7372	24.2478	22.6594	21.4099	22.6212	4	12.8	1.05e-09	0.20095	1.26235	Q9JII5	DAZ-associated protein 1	Dazap1	>sp|Q9JII5|DAZP1_MOUSE DAZ-associated protein 1 OS=Mus musculus GN=Dazap1 PE=1 SV=2
24.3308	24.1339	24.6498	23.805	23.8447	24.3758	6	1.9	6.83e-14	0.2013	0.362986	E9Q6R7;Q05AA6		Utrn	>tr|E9Q6R7|E9Q6R7_MOUSE Protein Utrn OS=Mus musculus GN=Utrn PE=1 SV=1
25.012	26.0963	25.8971	25.9452	27.0128	26.1775	10	19.7	1.08e-54	0.20141	-0.710016	P28661	Septin-4	2004-09-01	>sp|P28661|SEPT4_MOUSE Septin-4 OS=Mus musculus GN=Sept4 PE=1 SV=1
23.6412	24.6691	25.5595	25.4577	25.5438	25.4129	8	11.8	7.65e-67	0.201542	-0.848191	Q8K411	Presequence protease, mitochondrial	Pitrm1	>sp|Q8K411|PREP_MOUSE Presequence protease, mitochondrial OS=Mus musculus GN=Pitrm1 PE=1 SV=1
26.5	25.6558	24.5838	24.7697	25.0386	24.0866	5	29.1	7.82e-35	0.202472	0.948217	Q9QZB9	Dynactin subunit 5	Dctn5	>sp|Q9QZB9|DCTN5_MOUSE Dynactin subunit 5 OS=Mus musculus GN=Dctn5 PE=1 SV=1
27.5223	27.3922	28.1439	28.0069	25.4458	25.798	10	41.8	7.81e-181	0.202848	1.26926	Q8BHZ0	Protein FAM49A	Fam49a	>sp|Q8BHZ0|FA49A_MOUSE Protein FAM49A OS=Mus musculus GN=Fam49a PE=1 SV=1
31.9981	31.8663	32.1576	32.162	32.5423	32.0759	185	45.7	0	0.202909	-0.252785	Q9QXS1	Plectin	Plec	>sp|Q9QXS1|PLEC_MOUSE Plectin OS=Mus musculus GN=Plec PE=1 SV=3
27.9115	28.5068	29.0487	28.1593	28.0091	27.649	10	66.5	1.66e-75	0.202999	0.549854	Q60829	Protein phosphatase 1 regulatory subunit 1B	Ppp1r1b	>sp|Q60829|PPR1B_MOUSE Protein phosphatase 1 regulatory subunit 1B OS=Mus musculus GN=Ppp1r1b PE=1 SV=2
27.8748	26.9384	28.4401	27.8526	26.0992	25.6169	7	29.1	1.23e-53	0.203219	1.22819	Q3TC72	Fumarylacetoacetate hydrolase domain-containing protein 2A	Fahd2	>sp|Q3TC72|FAHD2_MOUSE Fumarylacetoacetate hydrolase domain-containing protein 2A OS=Mus musculus GN=Fahd2 PE=1 SV=1
27.5346	27.5406	27.4882	28.3876	28.096	27.407	23	26.6	1.74e-166	0.203336	-0.442403	Q8BHN3	Neutral alpha-glucosidase AB	Ganab	>sp|Q8BHN3|GANAB_MOUSE Neutral alpha-glucosidase AB OS=Mus musculus GN=Ganab PE=1 SV=1
25.0725	24.7991	24.8281	25.1868	24.9415	25.8002	2	3.8	3.15e-12	0.203454	-0.409588	Q68ED2	Metabotropic glutamate receptor 7	Grm7	>sp|Q68ED2|GRM7_MOUSE Metabotropic glutamate receptor 7 OS=Mus musculus GN=Grm7 PE=1 SV=1
31.0256	31.651	31.5638	31.2594	30.9137	31.0675	10	41.7	8.91e-53	0.203768	0.333283	P63001;Q05144	Ras-related C3 botulinum toxin substrate 1;Ras-related C3 botulinum toxin substrate 2	Rac1;Rac2	>sp|P63001|RAC1_MOUSE Ras-related C3 botulinum toxin substrate 1 OS=Mus musculus GN=Rac1 PE=1 SV=1;>sp|Q05144|RAC2_MOUSE Ras-related C3 botulinum toxin substrate 2 OS=Mus musculus GN=Rac2 PE=1 SV=1
22.9057	Non NumÃ©rique	22.637	22.5088	22.5324	Non NumÃ©rique	2	3.5	6.32e-07	0.204105	0.250761	Q60770	Syntaxin-binding protein 3	Stxbp3	>sp|Q60770|STXB3_MOUSE Syntaxin-binding protein 3 OS=Mus musculus GN=Stxbp3 PE=1 SV=1
26.9443	27.8963	27.4367	27.4247	26.5872	25.8362	7	40.3	1.35e-73	0.204594	0.809741	Q9QYB1	Chloride intracellular channel protein 4	Clic4	>sp|Q9QYB1|CLIC4_MOUSE Chloride intracellular channel protein 4 OS=Mus musculus GN=Clic4 PE=1 SV=3
23.9569	24.0222	24.552	24.3455	25.0172	24.446	2	5.3	3.42e-15	0.204887	-0.425858	Q9Z127	Large neutral amino acids transporter small subunit 1	Slc7a5	>sp|Q9Z127|LAT1_MOUSE Large neutral amino acids transporter small subunit 1 OS=Mus musculus GN=Slc7a5 PE=1 SV=2
23.1048	23.4334	23.1036	22.3619	22.7714	23.2464	5	8.2	6.74e-16	0.204915	0.420722	Q8R550	SH3 domain-containing kinase-binding protein 1	Sh3kbp1	>sp|Q8R550|SH3K1_MOUSE SH3 domain-containing kinase-binding protein 1 OS=Mus musculus GN=Sh3kbp1 PE=1 SV=1
26.3247	26.033	27.2743	25.6516	26.4376	24.6988	5	11.1	1.8e-79	0.205095	0.948006	Q9D1T0	Leucine-rich repeat and immunoglobulin-like domain-containing nogo receptor-interacting protein 1	Lingo1	>sp|Q9D1T0|LIGO1_MOUSE Leucine-rich repeat and immunoglobulin-like domain-containing nogo receptor-interacting protein 1 OS=Mus musculus GN=Lingo1 PE=1 SV=1
24.9266	24.355	24.04	25.0785	26.025	24.5259	5	9.7	4.15e-31	0.205149	-0.769241	P61222	ATP-binding cassette sub-family E member 1	Abce1	>sp|P61222|ABCE1_MOUSE ATP-binding cassette sub-family E member 1 OS=Mus musculus GN=Abce1 PE=1 SV=1
24.0705	23.738	24.4986	24.2445	22.996	22.7121	3	11.4	4.09e-26	0.205438	0.784873	Q9EQ06	Estradiol 17-beta-dehydrogenase 11	Hsd17b11	>sp|Q9EQ06|DHB11_MOUSE Estradiol 17-beta-dehydrogenase 11 OS=Mus musculus GN=Hsd17b11 PE=1 SV=1
31.8028	32.5697	32.1602	31.7333	31.7073	32.0022	20	71.4	0	0.205865	0.363263	P60879	Synaptosomal-associated protein 25	Snap25	>sp|P60879|SNP25_MOUSE Synaptosomal-associated protein 25 OS=Mus musculus GN=Snap25 PE=1 SV=1
27.7593	28.0317	27.1639	25.7234	27.0817	27.4809	8	22.6	1.18e-27	0.206375	0.889584	O89112	LanC-like protein 1	Lancl1	>sp|O89112|LANC1_MOUSE LanC-like protein 1 OS=Mus musculus GN=Lancl1 PE=1 SV=1
27.8336	27.6756	27.5883	27.6246	28.209	28.6771	11	62.6	1.29e-93	0.206514	-0.471101	Q9WTX5	S-phase kinase-associated protein 1	Skp1	>sp|Q9WTX5|SKP1_MOUSE S-phase kinase-associated protein 1 OS=Mus musculus GN=Skp1 PE=1 SV=3
27.6258	27.6602	28.0502	28.3314	27.7556	28.281	15	38.9	3.49e-111	0.207533	-0.343868	Q9JLJ2	4-trimethylaminobutyraldehyde dehydrogenase	Aldh9a1	>sp|Q9JLJ2|AL9A1_MOUSE 4-trimethylaminobutyraldehyde dehydrogenase OS=Mus musculus GN=Aldh9a1 PE=1 SV=1
27.3347	26.681	27.7858	27.3377	24.7001	26.0456	8	40	5.33e-54	0.208014	1.23935	O35593	26S proteasome non-ATPase regulatory subunit 14	Psmd14	>sp|O35593|PSDE_MOUSE 26S proteasome non-ATPase regulatory subunit 14 OS=Mus musculus GN=Psmd14 PE=1 SV=2
26.4181	26.8806	27.0828	26.0051	26.7709	26.2614	7	32.6	6.9e-30	0.208258	0.448066	P97765	WW domain-binding protein 2	Wbp2	>sp|P97765|WBP2_MOUSE WW domain-binding protein 2 OS=Mus musculus GN=Wbp2 PE=1 SV=1
28.3947	28.0758	28.782	28.8858	28.6671	28.6721	7	62.9	1.22e-49	0.208732	-0.324151	P52503	NADH dehydrogenase [ubiquinone] iron-sulfur protein 6, mitochondrial	Ndufs6	>sp|P52503|NDUS6_MOUSE NADH dehydrogenase [ubiquinone] iron-sulfur protein 6, mitochondrial OS=Mus musculus GN=Ndufs6 PE=1 SV=2
23.5226	Non NumÃ©rique	23.0746	Non NumÃ©rique	22.8617	22.062	2	2.4	1.1e-19	0.209433	0.836793	Q924C1	Exportin-5	Xpo5	>sp|Q924C1|XPO5_MOUSE Exportin-5 OS=Mus musculus GN=Xpo5 PE=1 SV=1
26.3748	25.22	26.2266	26.2503	26.4542	27.1251	7	28.6	9.67e-65	0.210118	-0.669404	P38060;Q8JZS7	Hydroxymethylglutaryl-CoA lyase, mitochondrial	Hmgcl	>sp|P38060|HMGCL_MOUSE Hydroxymethylglutaryl-CoA lyase, mitochondrial OS=Mus musculus GN=Hmgcl PE=1 SV=2
27.6294	27.5371	28.1656	28.3182	28.8398	27.7866	28	18.3	3.97e-147	0.211468	-0.537476	P70206;P70208	Plexin-A1	Plxna1	>sp|P70206|PLXA1_MOUSE Plexin-A1 OS=Mus musculus GN=Plxna1 PE=1 SV=1
25.8519	25.3215	25.351	25.3732	26.3916	26.7106	5	49.6	7.78e-31	0.212164	-0.650315	Q9D924;I3ITR1	Iron-sulfur cluster assembly 1 homolog, mitochondrial	Isca1;AK157302	>sp|Q9D924|ISCA1_MOUSE Iron-sulfur cluster assembly 1 homolog, mitochondrial OS=Mus musculus GN=Isca1 PE=2 SV=1;>tr|I3ITR1|I3ITR1_MOUSE MCG50313 OS=Mus musculus GN=AK157302 PE=4 SV=1
24.1687	24.2701	24.811	24.736	24.5561	25.0609	7	6.9	4.39e-27	0.212484	-0.36773	P34152	Focal adhesion kinase 1	Ptk2	>sp|P34152|FAK1_MOUSE Focal adhesion kinase 1 OS=Mus musculus GN=Ptk2 PE=1 SV=3
Non NumÃ©rique	20.4489	19.802	20.6703	20.4063	20.5328	2	4.1	1.85e-05	0.212562	-0.411015	Q3TIR1	Trafficking protein particle complex subunit 13	Trappc13	>sp|Q3TIR1|TPC13_MOUSE Trafficking protein particle complex subunit 13 OS=Mus musculus GN=Trappc13 PE=2 SV=1
23.8358	23.4515	23.3221	24.9645	23.7407	23.8012	7	19.1	6.22e-20	0.212791	-0.632343	Q99JW2	Aminoacylase-1	Acy1	>sp|Q99JW2|ACY1_MOUSE Aminoacylase-1 OS=Mus musculus GN=Acy1 PE=1 SV=1
26.9606	26.6626	27.0587	24.4402	26.9764	25.9549	4	16.5	5.15e-38	0.21333	1.10347	Q9QYF9	Protein NDRG3	Ndrg3	>sp|Q9QYF9|NDRG3_MOUSE Protein NDRG3 OS=Mus musculus GN=Ndrg3 PE=1 SV=1
31.5881	31.4155	31.5247	30.6625	31.3838	31.3893	20	62.4	3.41e-248	0.21363	0.364228	P30275;Q6P8J7	Creatine kinase U-type, mitochondrial	Ckmt1	>sp|P30275|KCRU_MOUSE Creatine kinase U-type, mitochondrial OS=Mus musculus GN=Ckmt1 PE=1 SV=1
25.5058	23.5059	25.7761	27.7403	24.8691	27.2128	4	45.7	3.49e-31	0.213772	-1.67814	P29595	NEDD8	Nedd8	>sp|P29595|NEDD8_MOUSE NEDD8 OS=Mus musculus GN=Nedd8 PE=1 SV=2
27.2247	27.22	26.4001	25.9413	26.4785	26.789	21	32.2	2.97e-125	0.213884	0.545334	Q91XM9	Disks large homolog 2	Dlg2	>sp|Q91XM9|DLG2_MOUSE Disks large homolog 2 OS=Mus musculus GN=Dlg2 PE=1 SV=2
27.0013	26.918	26.7709	26.4936	26.6439	26.9222	9	26.9	4.41e-119	0.214198	0.210185	Q91YR1	Twinfilin-1	Twf1	>sp|Q91YR1|TWF1_MOUSE Twinfilin-1 OS=Mus musculus GN=Twf1 PE=1 SV=2
30.9806	31.1841	31.5134	30.6839	31.2385	30.6986	8	58.4	1.16e-53	0.215272	0.352357	P08228	Superoxide dismutase [Cu-Zn]	Sod1	>sp|P08228|SODC_MOUSE Superoxide dismutase [Cu-Zn] OS=Mus musculus GN=Sod1 PE=1 SV=2
21.4686	22.4808	23.331	23.66	22.9899	23.1642	4	4.9	2.15e-22	0.215481	-0.844592	Q8C3F2	Constitutive coactivator of PPAR-gamma-like protein 2	Fam120c	>sp|Q8C3F2|F120C_MOUSE Constitutive coactivator of PPAR-gamma-like protein 2 OS=Mus musculus GN=Fam120c PE=1 SV=3
24.6367	24.2168	24.8934	25.1663	25.7135	24.5663	8	19.5	3.26e-63	0.215711	-0.566427	Q8BMI3;Q6P5E6	ADP-ribosylation factor-binding protein GGA3	Gga3	>sp|Q8BMI3|GGA3_MOUSE ADP-ribosylation factor-binding protein GGA3 OS=Mus musculus GN=Gga3 PE=1 SV=2
31.0168	30.6111	31.385	31.0268	30.285	30.1509	12	39.9	4.88e-106	0.216338	0.516768	O54983	Thiomorpholine-carboxylate dehydrogenase	Crym	>sp|O54983|CRYM_MOUSE Ketimine reductase mu-crystallin OS=Mus musculus GN=Crym PE=1 SV=1
20.2716	21.8296	21.8808	21.9043	22.1165	22.3518	2	9.1	1.89e-10	0.21658	-0.796874	P70460	Vasodilator-stimulated phosphoprotein	Vasp	>sp|P70460|VASP_MOUSE Vasodilator-stimulated phosphoprotein OS=Mus musculus GN=Vasp PE=1 SV=4
33.8007	33.3274	33.842	32.4587	33.4868	33.4038	12	46.8	2.26e-104	0.216728	0.540281	P04370	Myelin basic protein	Mbp	>sp|P04370|MBP_MOUSE Myelin basic protein OS=Mus musculus GN=Mbp PE=1 SV=2
27.9356	27.0888	26.195	27.6614	27.7294	28.1277	3	22.3	1.03e-29	0.216815	-0.76637	P14115	60S ribosomal protein L27a	Rpl27a	>sp|P14115|RL27A_MOUSE 60S ribosomal protein L27a OS=Mus musculus GN=Rpl27a PE=1 SV=5
29.4902	30.7556	30.7288	30.9877	30.6138	31.5884	34	63.3	5.35e-249	0.217365	-0.738394	P03995	Glial fibrillary acidic protein	Gfap	>sp|P03995|GFAP_MOUSE Glial fibrillary acidic protein OS=Mus musculus GN=Gfap PE=1 SV=4
27.7165	26.8606	27.757	27.0873	24.981	26.9914	8	35.6	1.62e-71	0.217416	1.09145	Q9CZ04	COP9 signalosome complex subunit 7a	Cops7a	>sp|Q9CZ04|CSN7A_MOUSE COP9 signalosome complex subunit 7a OS=Mus musculus GN=Cops7a PE=1 SV=2
27.2475	26.8622	26.6249	24.8333	26.3796	26.7913	9	25.1	8.8e-43	0.217855	0.910149	P24288	Branched-chain-amino-acid aminotransferase, cytosolic	Bcat1	>sp|P24288|BCAT1_MOUSE Branched-chain-amino-acid aminotransferase, cytosolic OS=Mus musculus GN=Bcat1 PE=1 SV=2
22.5327	22.5644	22.3347	22.648	24.7253	Non NumÃ©rique	2	2.1	1.43e-09	0.218673	-1.20939	F6ZGR6		D430041D05Rik	>tr|F6ZGR6|F6ZGR6_MOUSE Protein D430041D05Rik (Fragment) OS=Mus musculus GN=D430041D05Rik PE=1 SV=1
25.1785	24.9911	25.6232	25.4801	24.1093	23.2601	7	21.2	4.48e-21	0.218854	0.981045	Q8JZU2		Slc25a1	>sp|Q8JZU2|TXTP_MOUSE Tricarboxylate transport protein, mitochondrial OS=Mus musculus GN=Slc25a1 PE=1 SV=1
27.2497	25.7061	27.0259	26.8802	24.7164	24.3319	7	33.6	8.14e-59	0.219085	1.35109	Q9CQ65	S-methyl-5-thioadenosine phosphorylase	Mtap	>sp|Q9CQ65|MTAP_MOUSE S-methyl-5-thioadenosine phosphorylase OS=Mus musculus GN=Mtap PE=1 SV=1
26.8457	26.0057	27.3899	27.073	28.2742	27.2825	17	12.5	1.46e-69	0.219334	-0.796129	P01027;CON__Q2UVX4	Complement C3;Complement C3 beta chain;Complement C3 alpha chain;C3a anaphylatoxin;Acylation stimulating protein;Complement C3b alpha chain;Complement C3c alpha chain fragment 1;Complement C3dg fragment;Complement C3g fragment;Complement C3d fragment;Complement C3f fragment;Complement C3c alpha chain fragment 2	C3	>sp|P01027|CO3_MOUSE Complement C3 OS=Mus musculus GN=C3 PE=1 SV=3
26.1657	24.2043	24.0831	24.8236	22.5774	22.7403	3	29.1	2.08e-68	0.219868	1.43728	Q3UWL8		Pfdn4	>tr|Q3UWL8|Q3UWL8_MOUSE Prefoldin subunit 4 OS=Mus musculus GN=Pfdn4 PE=1 SV=1
24.4931	23.9767	24.7609	25.5093	24.6551	Non NumÃ©rique	2	10	2.86e-09	0.220458	-0.672007	O35963;P97950	Ras-related protein Rab-33B;Ras-related protein Rab-33A	Rab33b;Rab33a	>sp|O35963|RB33B_MOUSE Ras-related protein Rab-33B OS=Mus musculus GN=Rab33b PE=1 SV=1;>sp|P97950|RB33A_MOUSE Ras-related protein Rab-33A OS=Mus musculus GN=Rab33a PE=2 SV=1
26.7878	26.9877	27.5657	28.1833	28	27.0238	18	24	6.12e-184	0.220585	-0.621936	Q9ERK4	Exportin-2	Cse1l	>sp|Q9ERK4|XPO2_MOUSE Exportin-2 OS=Mus musculus GN=Cse1l PE=1 SV=1
26.5513	25.3892	26.2701	26.8335	26.3367	26.6917	2	16.3	9.98e-43	0.221008	-0.550444	Q9JIG8	PRA1 family protein 2	Praf2	>sp|Q9JIG8|PRAF2_MOUSE PRA1 family protein 2 OS=Mus musculus GN=Praf2 PE=1 SV=1
27.5197	27.1545	26.8064	27.1624	25.4183	26.5147	9	33.3	9.72e-57	0.221196	0.795058	O70503	Estradiol 17-beta-dehydrogenase 12	Hsd17b12	>sp|O70503|DHB12_MOUSE Very-long-chain 3-oxoacyl-CoA reductase OS=Mus musculus GN=Hsd17b12 PE=1 SV=1
25.0733	24.6962	24.6239	24.6624	25.6817	26.8191	6	23.5	1.47e-27	0.221608	-0.923221	Q01730	Ras suppressor protein 1	Rsu1	>sp|Q01730|RSU1_MOUSE Ras suppressor protein 1 OS=Mus musculus GN=Rsu1 PE=1 SV=3
24.941	25.3637	25.2078	23.5829	24.9598	24.9294	8	25.9	2.52e-33	0.221804	0.68011	P10711	Transcription elongation factor A protein 1	Tcea1	>sp|P10711|TCEA1_MOUSE Transcription elongation factor A protein 1 OS=Mus musculus GN=Tcea1 PE=1 SV=2
24.6404	25.4034	24.3916	24.8361	25.9293	25.5886	7	16.7	7.02e-27	0.223034	-0.639536	O35344	Importin subunit alpha-3	Kpna3	>sp|O35344|IMA4_MOUSE Importin subunit alpha-4 OS=Mus musculus GN=Kpna3 PE=1 SV=1
29.0366	29.5412	29.9101	29.5342	28.7506	27.9546	9	45.9	2.14e-111	0.224057	0.74954	P00493	Hypoxanthine-guanine phosphoribosyltransferase	Hprt1	>sp|P00493|HPRT_MOUSE Hypoxanthine-guanine phosphoribosyltransferase OS=Mus musculus GN=Hprt1 PE=1 SV=3
26.2091	27.1571	27.4856	27.6925	27.5606	27.3155	20	30.5	3.24e-130	0.224147	-0.572248	Q78PY7	Staphylococcal nuclease domain-containing protein 1	Snd1	>sp|Q78PY7|SND1_MOUSE Staphylococcal nuclease domain-containing protein 1 OS=Mus musculus GN=Snd1 PE=1 SV=1
30.8773	30.9812	31.2683	31.0891	29.2042	30.4106	11	57.7	1.57e-115	0.225057	0.807632	P00920	Carbonic anhydrase 2	Ca2	>sp|P00920|CAH2_MOUSE Carbonic anhydrase 2 OS=Mus musculus GN=Ca2 PE=1 SV=4
31.312	31.0371	30.9367	30.8361	31.0525	30.211	14	43.8	4.77e-180	0.225347	0.395454	P62880	Guanine nucleotide-binding protein G(I)/G(S)/G(T) subunit beta-2	Gnb2	>sp|P62880|GBB2_MOUSE Guanine nucleotide-binding protein G(I)/G(S)/G(T) subunit beta-2 OS=Mus musculus GN=Gnb2 PE=1 SV=3
26.0598	25.5749	24.2896	27.1365	25.8499	25.8574	11	45.7	3.89e-46	0.225379	-0.973188	Q99JI6	Ras-related protein Rap-1b	Rap1b	>sp|Q99JI6|RAP1B_MOUSE Ras-related protein Rap-1b OS=Mus musculus GN=Rap1b PE=1 SV=2
23.6683	Non NumÃ©rique	23.4931	24.3579	Non NumÃ©rique	23.8059	2	4.8	2.83e-08	0.225636	-0.501177	Q7TNG5	Echinoderm microtubule-associated protein-like 2	Eml2	>sp|Q7TNG5|EMAL2_MOUSE Echinoderm microtubule-associated protein-like 2 OS=Mus musculus GN=Eml2 PE=1 SV=1
25.8574	25.7895	26.384	25.731	25.8372	24.6629	6	25.4	1.6e-43	0.225832	0.599945	Q62446	Peptidyl-prolyl cis-trans isomerase FKBP3	Fkbp3	>sp|Q62446|FKBP3_MOUSE Peptidyl-prolyl cis-trans isomerase FKBP3 OS=Mus musculus GN=Fkbp3 PE=1 SV=2
33.0902	33.1937	33.0402	33.0005	33.1048	32.9001	128	44.2	0	0.226516	0.106209	Q8C8R3	Ankyrin-2	Ank2	>sp|Q8C8R3|ANK2_MOUSE Ankyrin-2 OS=Mus musculus GN=Ank2 PE=1 SV=2
23.9376	24.9731	24.3264	24.5913	25.9222	24.8812	7	15.6	1.88e-30	0.227115	-0.719172	Q99J85	Neuronal pentraxin receptor	Nptxr	>sp|Q99J85|NPTXR_MOUSE Neuronal pentraxin receptor OS=Mus musculus GN=Nptxr PE=1 SV=1
23.8684	23.6569	23.9738	23.8801	24.0148	24.0682	4	20.5	4.68e-43	0.227854	-0.154673	Q9ES56	Trafficking protein particle complex subunit 4	Trappc4	>sp|Q9ES56|TPPC4_MOUSE Trafficking protein particle complex subunit 4 OS=Mus musculus GN=Trappc4 PE=1 SV=1
22.5609	23.2581	Non NumÃ©rique	Non NumÃ©rique	22.3839	22.197	2	9	5.19e-09	0.228422	0.619048	Q9CR29	Coiled-coil domain-containing protein 43	Ccdc43	>sp|Q9CR29|CCD43_MOUSE Coiled-coil domain-containing protein 43 OS=Mus musculus GN=Ccdc43 PE=1 SV=1
24.4483	25.5399	25.696	26.2832	26.3452	25.2811	6	18.2	1.47e-21	0.228665	-0.741812	Q8BLK3	Limbic system-associated membrane protein	Lsamp	>sp|Q8BLK3|LSAMP_MOUSE Limbic system-associated membrane protein OS=Mus musculus GN=Lsamp PE=1 SV=1
23.1127	23.5627	23.9613	23.9996	23.6752	25.2354	6	5.7	5.44e-34	0.229413	-0.757879	P43406	Integrin alpha-V;Integrin alpha-V heavy chain;Integrin alpha-V light chain	Itgav	>sp|P43406|ITAV_MOUSE Integrin alpha-V OS=Mus musculus GN=Itgav PE=1 SV=2
25.4032	26.7997	26.5432	26.8621	26.8802	26.8265	14	37.1	1.78e-86	0.230082	-0.607562	P50580	Proliferation-associated protein 2G4	Pa2g4	>sp|P50580|PA2G4_MOUSE Proliferation-associated protein 2G4 OS=Mus musculus GN=Pa2g4 PE=1 SV=3
33.3801	33.8877	33.3518	32.9694	33.154	33.503	18	32.9	0	0.230151	0.331053	P43006	Excitatory amino acid transporter 2	Slc1a2	>sp|P43006|EAA2_MOUSE Excitatory amino acid transporter 2 OS=Mus musculus GN=Slc1a2 PE=1 SV=1
26.8196	27.7518	27.3832	27.1798	26.7528	26.7071	10	37.7	2.07e-67	0.230362	0.438275	P70372	ELAV-like protein 1	Elavl1	>sp|P70372|ELAV1_MOUSE ELAV-like protein 1 OS=Mus musculus GN=Elavl1 PE=1 SV=2
30.0367	29.8928	29.8165	29.7666	29.2875	29.8773	15	51.3	6.5e-163	0.230511	0.271526	Q9CR62	Mitochondrial 2-oxoglutarate/malate carrier protein	Slc25a11	>sp|Q9CR62|M2OM_MOUSE Mitochondrial 2-oxoglutarate/malate carrier protein OS=Mus musculus GN=Slc25a11 PE=1 SV=3
25.4342	25.3345	23.4021	23.6887	23.29	24.1832	8	26.3	3.68e-58	0.230651	1.00298	Q9DC51	Guanine nucleotide-binding protein G(k) subunit alpha	Gnai3	>sp|Q9DC51|GNAI3_MOUSE Guanine nucleotide-binding protein G(k) subunit alpha OS=Mus musculus GN=Gnai3 PE=1 SV=3
26.9969	26.026	27.1384	27.5987	26.9836	27.2418	7	25.2	2.18e-77	0.230723	-0.554261	Q8K1Z0	Ubiquinone biosynthesis protein COQ9, mitochondrial	Coq9	>sp|Q8K1Z0|COQ9_MOUSE Ubiquinone biosynthesis protein COQ9, mitochondrial OS=Mus musculus GN=Coq9 PE=1 SV=1
29.7098	29.5353	30.1746	29.9552	28.6408	28.965	15	57.8	2.68e-151	0.230935	0.6196	P47757	F-actin-capping protein subunit beta	Capzb	>sp|P47757|CAPZB_MOUSE F-actin-capping protein subunit beta OS=Mus musculus GN=Capzb PE=1 SV=3
27.4259	27.6073	28.1098	27.5638	27.3532	27.2934	5	29.8	2.49e-40	0.231156	0.310867	P62264	40S ribosomal protein S14	Rps14	>sp|P62264|RS14_MOUSE 40S ribosomal protein S14 OS=Mus musculus GN=Rps14 PE=1 SV=3
27.9214	26.0676	28.5066	24.9067	24.7764	27.7096	6	64	4.39e-37	0.231421	1.70095	P99028	Cytochrome b-c1 complex subunit 6, mitochondrial	Uqcrh	>sp|P99028|QCR6_MOUSE Cytochrome b-c1 complex subunit 6, mitochondrial OS=Mus musculus GN=Uqcrh PE=1 SV=2
24.8894	24.1581	25.5876	24.4871	Non NumÃ©rique	22.8502	3	13.5	4.12e-24	0.232126	1.20974	Q8BMS4	Hexaprenyldihydroxybenzoate methyltransferase, mitochondrial	Coq3	>sp|Q8BMS4|COQ3_MOUSE Ubiquinone biosynthesis O-methyltransferase, mitochondrial OS=Mus musculus GN=Coq3 PE=1 SV=1
26.2359	25.1679	24.2668	26.0093	25.7793	26.4023	10	19.6	3.25e-106	0.232431	-0.840082	Q925I1	ATPase family AAA domain-containing protein 3	Atad3	>sp|Q925I1|ATAD3_MOUSE ATPase family AAA domain-containing protein 3 OS=Mus musculus GN=Atad3 PE=1 SV=1
30.1859	29.5257	29.1496	29.0665	28.6874	29.4949	15	39.5	3.19e-53	0.232471	0.537462	Q93092	Transaldolase	Taldo1	>sp|Q93092|TALDO_MOUSE Transaldolase OS=Mus musculus GN=Taldo1 PE=1 SV=2
Non NumÃ©rique	22.8332	22.8705	23.1328	22.9114	23.4934	4	10	9.86e-14	0.232521	-0.327346	Q3UV70	[Pyruvate dehydrogenase [acetyl-transferring]]-phosphatase 1, mitochondrial	Pdp1	>sp|Q3UV70|PDP1_MOUSE [Pyruvate dehydrogenase [acetyl-transferring]]-phosphatase 1, mitochondrial OS=Mus musculus GN=Pdp1 PE=1 SV=1
27.2521	25.9086	24.9353	26.8634	26.9651	27.1155	4	22	4.48e-08	0.232695	-0.949318	P63030	Mitochondrial pyruvate carrier 1	Mpc1	>sp|P63030|MPC1_MOUSE Mitochondrial pyruvate carrier 1 OS=Mus musculus GN=Mpc1 PE=1 SV=1
24.8895	24.4772	24.756	24.7992	24.1954	23.9173	3	5.9	3.78e-11	0.232696	0.4036	Q8R361	Rab11 family-interacting protein 5	Rab11fip5	>sp|Q8R361|RFIP5_MOUSE Rab11 family-interacting protein 5 OS=Mus musculus GN=Rab11fip5 PE=1 SV=2
34.0524	33.7408	33.7643	33.85	33.6172	33.3718	107	67	0	0.232947	0.239506	P20357	Microtubule-associated protein 2	Map2	>sp|P20357|MTAP2_MOUSE Microtubule-associated protein 2 OS=Mus musculus GN=Map2 PE=1 SV=2
27.1176	27.802	27.7938	28.3841	28.8614	27.452	24	33	2.9e-169	0.233695	-0.661363	Q922D8	C-1-tetrahydrofolate synthase, cytoplasmic;Methylenetetrahydrofolate dehydrogenase;Methenyltetrahydrofolate cyclohydrolase;Formyltetrahydrofolate synthetase	Mthfd1	>sp|Q922D8|C1TC_MOUSE C-1-tetrahydrofolate synthase, cytoplasmic OS=Mus musculus GN=Mthfd1 PE=1 SV=4
22.1196	22.7621	21.6424	21.7104	Non NumÃ©rique	21.3217	1	5.5	1.95e-06	0.2339	0.658636	Q80U57	Regulating synaptic membrane exocytosis protein 3	Rims3	>sp|Q80U57|RIMS3_MOUSE Regulating synaptic membrane exocytosis protein 3 OS=Mus musculus GN=Rims3 PE=1 SV=2
25.9448	24.6266	23.7146	25.6929	25.5938	25.724	5	32.9	4.82e-31	0.233978	-0.908227	Q8VCR7	Alpha/beta hydrolase domain-containing protein 14B	Abhd14b	>sp|Q8VCR7|ABHEB_MOUSE Protein ABHD14B OS=Mus musculus GN=Abhd14b PE=1 SV=1
25.4062	24.9499	25.4385	26.0937	26.4367	25.0884	4	6.8	1.11e-13	0.23402	-0.608049	Q14BI1		Slc24a2	>tr|Q14BI1|Q14BI1_MOUSE Protein Slc24a2 OS=Mus musculus GN=Slc24a2 PE=1 SV=1
26.4554	26.4384	26.5553	26.7997	26.5906	26.4801	15	53.4	4.65e-84	0.23508	-0.14044	Q9CYG7	Mitochondrial import receptor subunit TOM34	Tomm34	>sp|Q9CYG7|TOM34_MOUSE Mitochondrial import receptor subunit TOM34 OS=Mus musculus GN=Tomm34 PE=1 SV=1
24.3074	26.7427	25.4648	25.8642	26.8098	27.2446	4	25	2.91e-49	0.235229	-1.1346	Q8VE70	Programmed cell death protein 10	Pdcd10	>sp|Q8VE70|PDC10_MOUSE Programmed cell death protein 10 OS=Mus musculus GN=Pdcd10 PE=1 SV=1
30.3014	30.9557	30.7529	30.7518	28.7381	29.9408	10	56.9	6.84e-124	0.235354	0.85976	Q99PT1	Rho GDP-dissociation inhibitor 1	Arhgdia	>sp|Q99PT1|GDIR1_MOUSE Rho GDP-dissociation inhibitor 1 OS=Mus musculus GN=Arhgdia PE=1 SV=3
28.3999	28.6718	27.6423	28.9571	28.3227	29.0294	8	41.5	3.43e-132	0.23544	-0.531755	Q9Z2U1;D3YX79	Proteasome subunit alpha type-5;Proteasome subunit alpha type	Psma5;Gm8394	>sp|Q9Z2U1|PSA5_MOUSE Proteasome subunit alpha type-5 OS=Mus musculus GN=Psma5 PE=1 SV=1;>tr|D3YX79|D3YX79_MOUSE Proteasome subunit alpha type OS=Mus musculus GN=Gm8394 PE=3 SV=1
25.3811	26.1587	26.0276	25.0417	24.9213	25.933	7	19.2	2.86e-45	0.235586	0.55712	Q3U5Q7	UMP-CMP kinase 2, mitochondrial	Cmpk2	>sp|Q3U5Q7|CMPK2_MOUSE UMP-CMP kinase 2, mitochondrial OS=Mus musculus GN=Cmpk2 PE=1 SV=2
22.9312	22.271	22.9995	23.0789	Non NumÃ©rique	23.3129	2	10.6	4.88e-08	0.23562	-0.461996	Q9JHG6	Calcipressin-1	Rcan1	>sp|Q9JHG6|RCAN1_MOUSE Calcipressin-1 OS=Mus musculus GN=Rcan1 PE=1 SV=1
31.2087	30.842	31.6903	31.4193	29.8763	30.2494	21	69.5	0	0.23623	0.731965	P28663	Beta-soluble NSF attachment protein	Napb	>sp|P28663|SNAB_MOUSE Beta-soluble NSF attachment protein OS=Mus musculus GN=Napb PE=1 SV=2
22.7449	21.7067	22.1035	23.8684	23.5834	21.9274	5	8.3	2.99e-18	0.236477	-0.941338	P21981	Protein-glutamine gamma-glutamyltransferase 2	Tgm2	>sp|P21981|TGM2_MOUSE Protein-glutamine gamma-glutamyltransferase 2 OS=Mus musculus GN=Tgm2 PE=1 SV=4
24.4389	25.8399	26.1356	26.3356	26.8415	25.773	9	8.8	2.65e-73	0.236514	-0.84522	Q99MI1	ELKS/Rab6-interacting/CAST family member 1	Erc1	>sp|Q99MI1|RB6I2_MOUSE ELKS/Rab6-interacting/CAST family member 1 OS=Mus musculus GN=Erc1 PE=1 SV=1
28.9008	27.7829	28.1876	28.4681	29.0757	28.8804	6	13.3	3.62e-44	0.237162	-0.517597	Q9Z0V2	Potassium voltage-gated channel subfamily D member 2	Kcnd2	>sp|Q9Z0V2|KCND2_MOUSE Potassium voltage-gated channel subfamily D member 2 OS=Mus musculus GN=Kcnd2 PE=1 SV=1
20.8981	21.9565	22.3145	23.8261	21.8942	22.4296	2	3.7	7.74e-07	0.237446	-0.993596	Q91YP0	L-2-hydroxyglutarate dehydrogenase, mitochondrial	L2hgdh	>sp|Q91YP0|L2HDH_MOUSE L-2-hydroxyglutarate dehydrogenase, mitochondrial OS=Mus musculus GN=L2hgdh PE=1 SV=1
29.9208	29.587	29.8502	29.842	29.3974	28.8275	45	52.3	0	0.238195	0.430391	P58281;P58682	Dynamin-like 120 kDa protein, mitochondrial;Dynamin-like 120 kDa protein, form S1	Opa1	>sp|P58281|OPA1_MOUSE Dynamin-like 120 kDa protein, mitochondrial OS=Mus musculus GN=Opa1 PE=1 SV=1
28.6167	28.9186	27.8367	27.5984	28.1826	28.0611	16	35	7.61e-118	0.23827	0.509986	Q9WV34	MAGUK p55 subfamily member 2	Mpp2	>sp|Q9WV34|MPP2_MOUSE MAGUK p55 subfamily member 2 OS=Mus musculus GN=Mpp2 PE=1 SV=1
23.23	23.6402	Non NumÃ©rique	23.856	24.9486	Non NumÃ©rique	2	5.5	1.08e-09	0.239258	-0.96723	Q8R086	Sulfite oxidase, mitochondrial	Suox	>sp|Q8R086|SUOX_MOUSE Sulfite oxidase, mitochondrial OS=Mus musculus GN=Suox PE=1 SV=2
26.5214	26.4827	26.1755	26.2304	25.2968	26.2635	5	24.1	7.2e-47	0.239421	0.462962	Q9DCC4	Pyrroline-5-carboxylate reductase 3	Pycrl	>sp|Q9DCC4|P5CR3_MOUSE Pyrroline-5-carboxylate reductase 3 OS=Mus musculus GN=Pycrl PE=1 SV=2
25.7943	24.9934	25.2383	25.2958	24.8109	24.6513	12	38.5	3.62e-154	0.239468	0.422688	P70333	Heterogeneous nuclear ribonucleoprotein H2	Hnrnph2	>sp|P70333|HNRH2_MOUSE Heterogeneous nuclear ribonucleoprotein H2 OS=Mus musculus GN=Hnrnph2 PE=1 SV=1
23.2022	22.4446	22.8899	21.8755	Non NumÃ©rique	22.6391	4	4.4	4.71e-08	0.239481	0.588289	Q3U0M1	Trafficking protein particle complex subunit 9	Trappc9	>sp|Q3U0M1|TPPC9_MOUSE Trafficking protein particle complex subunit 9 OS=Mus musculus GN=Trappc9 PE=1 SV=2
27.798	27.9887	28.426	26.3951	26.9947	28.3309	5	0.2	2.31e-08	0.23949	0.830625	A2ASS6	Titin	Ttn	>sp|A2ASS6|TITIN_MOUSE Titin OS=Mus musculus GN=Ttn PE=1 SV=1
22.8202	22.8102	23.0583	24.1636	23.0958	23.0056	5	14.9	5.2e-18	0.239605	-0.525399	P06728	Apolipoprotein A-IV	Apoa4	>sp|P06728|APOA4_MOUSE Apolipoprotein A-IV OS=Mus musculus GN=Apoa4 PE=1 SV=3
28.8545	29.7999	28.8819	28.9599	27.6701	28.7928	10	51.2	6.34e-172	0.239629	0.704495	Q9Z2U0;Q9CWH6	Proteasome subunit alpha type-7	Psma7	>sp|Q9Z2U0|PSA7_MOUSE Proteasome subunit alpha type-7 OS=Mus musculus GN=Psma7 PE=1 SV=1
29.1167	28.8285	27.6229	28.2472	27.6365	27.601	10	37.6	1.08e-75	0.239758	0.69448	Q9DCT2	NADH dehydrogenase [ubiquinone] iron-sulfur protein 3, mitochondrial	Ndufs3	>sp|Q9DCT2|NDUS3_MOUSE NADH dehydrogenase [ubiquinone] iron-sulfur protein 3, mitochondrial OS=Mus musculus GN=Ndufs3 PE=1 SV=2
22.4239	22.8969	23.7149	24.5996	22.9054	24.1392	4	5.5	2.01e-16	0.240198	-0.869505	P06909;Q4LDF6	Complement factor H	Cfh	>sp|P06909|CFAH_MOUSE Complement factor H OS=Mus musculus GN=Cfh PE=1 SV=2
28.8793	27.1727	28.0649	28.0747	26.4343	26.6705	6	33.8	2.26e-23	0.240338	0.979093	P62743	AP-2 complex subunit sigma	Ap2s1	>sp|P62743|AP2S1_MOUSE AP-2 complex subunit sigma OS=Mus musculus GN=Ap2s1 PE=1 SV=1
24.3636	25.7509	26.1764	24.5879	24.1031	25.0659	3	29.7	3.71e-10	0.24083	0.844665	Q9CR86	Calcium-regulated heat stable protein 1	Carhsp1	>sp|Q9CR86|CHSP1_MOUSE Calcium-regulated heat stable protein 1 OS=Mus musculus GN=Carhsp1 PE=1 SV=1
30.0675	29.9894	29.3178	29.5708	29.5633	28.8305	15	44.6	2.66e-99	0.241217	0.47005	P45376	Aldose reductase	Akr1b1	>sp|P45376|ALDR_MOUSE Aldose reductase OS=Mus musculus GN=Akr1b1 PE=1 SV=3
25.4383	26.0503	25.1932	24.7826	24.6904	25.6101	15	31.8	5.9e-48	0.241444	0.532924	P70663	SPARC-like protein 1	Sparcl1	>sp|P70663|SPRL1_MOUSE SPARC-like protein 1 OS=Mus musculus GN=Sparcl1 PE=1 SV=3
22.9049	23.6654	24.5289	24.4547	24.3388	24.2509	6	6.9	3.26e-39	0.242145	-0.648411	Q61137	Astrotactin-1	Astn1	>sp|Q61137|ASTN1_MOUSE Astrotactin-1 OS=Mus musculus GN=Astn1 PE=1 SV=4
29.9365	30.1188	29.2415	28.3317	29.4945	29.5197	13	43.9	9.89e-207	0.242281	0.650288	P08752;P20612;Q3V3I2;P50149	Guanine nucleotide-binding protein G(i) subunit alpha-2	Gnai2	>sp|P08752|GNAI2_MOUSE Guanine nucleotide-binding protein G(i) subunit alpha-2 OS=Mus musculus GN=Gnai2 PE=1 SV=5
26.2038	26.7965	26.8869	27.6037	27.0036	26.6899	21	24.8	6.52e-80	0.242666	-0.470005	Q3V3R1	Monofunctional C1-tetrahydrofolate synthase, mitochondrial	Mthfd1l	>sp|Q3V3R1|C1TM_MOUSE Monofunctional C1-tetrahydrofolate synthase, mitochondrial OS=Mus musculus GN=Mthfd1l PE=1 SV=2
30.0052	30.5146	30.2216	30.3442	30.4308	30.9548	25	63.8	1.12e-157	0.243618	-0.329526	P35486	Pyruvate dehydrogenase E1 component subunit alpha, somatic form, mitochondrial	Pdha1	>sp|P35486|ODPA_MOUSE Pyruvate dehydrogenase E1 component subunit alpha, somatic form, mitochondrial OS=Mus musculus GN=Pdha1 PE=1 SV=1
26.0782	26.2627	23.2772	26.3945	26.7095	26.4861	3	13.9	1.07e-38	0.244159	-1.324	P97823	Acyl-protein thioesterase 1	Lypla1	>sp|P97823|LYPA1_MOUSE Acyl-protein thioesterase 1 OS=Mus musculus GN=Lypla1 PE=1 SV=1
25.7517	25.1029	25.7292	26.0487	26.0804	25.5616	5	9.1	9.16e-25	0.244802	-0.369031	A1L3P4	Sodium/hydrogen exchanger	Slc9a6	>tr|A1L3P4|A1L3P4_MOUSE Sodium/hydrogen exchanger OS=Mus musculus GN=Slc9a6 PE=1 SV=1
24.4786	24.2064	24.6004	24.5744	Non NumÃ©rique	24.7583	5	24.8	1.56e-35	0.245612	-0.237907	Q99L45	Eukaryotic translation initiation factor 2 subunit 2	Eif2s2	>sp|Q99L45|IF2B_MOUSE Eukaryotic translation initiation factor 2 subunit 2 OS=Mus musculus GN=Eif2s2 PE=1 SV=1
31.4341	31.0058	29.8168	30.924	28.6023	29.3019	14	40.7	8.26e-120	0.245634	1.14287	Q8K183	Pyridoxal kinase	Pdxk	>sp|Q8K183|PDXK_MOUSE Pyridoxal kinase OS=Mus musculus GN=Pdxk PE=1 SV=1
24.7679	24.3967	25.6294	25.9963	26.1708	24.8636	2	14.5	9.13e-07	0.24588	-0.745549	Q9D0W5	Peptidyl-prolyl cis-trans isomerase-like 1	Ppil1	>sp|Q9D0W5|PPIL1_MOUSE Peptidyl-prolyl cis-trans isomerase-like 1 OS=Mus musculus GN=Ppil1 PE=1 SV=1
29.1625	28.9176	29.6274	29.5542	26.6865	27.985	13	47.8	1.52e-220	0.246084	1.16062	Q921M7	Protein FAM49B	Fam49b	>sp|Q921M7|FA49B_MOUSE Protein FAM49B OS=Mus musculus GN=Fam49b PE=1 SV=1
25.4733	25.4914	26.4937	24.5023	25.496	Non NumÃ©rique	5	24.2	3.87e-29	0.24667	0.820357	P63325	40S ribosomal protein S10	Rps10	>sp|P63325|RS10_MOUSE 40S ribosomal protein S10 OS=Mus musculus GN=Rps10 PE=1 SV=1
24.2053	24.162	24.6244	24.3076	24.7118	24.9099	4	8.7	7.23e-17	0.246766	-0.312501	Q8R0H9	ADP-ribosylation factor-binding protein GGA1	Gga1	>sp|Q8R0H9|GGA1_MOUSE ADP-ribosylation factor-binding protein GGA1 OS=Mus musculus GN=Gga1 PE=1 SV=1
27.7989	28.2812	26.9353	28.7235	28.4932	27.7752	9	55.7	1.21e-59	0.246978	-0.658863	Q9DCS9	NADH dehydrogenase [ubiquinone] 1 beta subcomplex subunit 10	Ndufb10	>sp|Q9DCS9|NDUBA_MOUSE NADH dehydrogenase [ubiquinone] 1 beta subcomplex subunit 10 OS=Mus musculus GN=Ndufb10 PE=1 SV=3
26.125	25.9479	25.0422	24.1902	24.4112	25.921	5	12.9	1.84e-75	0.24756	0.864285	Q6PA06	Atlastin-2	Atl2	>sp|Q6PA06|ATLA2_MOUSE Atlastin-2 OS=Mus musculus GN=Atl2 PE=1 SV=1
30.6648	30.3808	30.6334	30.4297	31.2888	31.0671	34	18.2	4.55e-224	0.247636	-0.368847	A0A0J9YTW6;A2ASI5;Q62205;Q9ER60;Q9JJV9			>tr|A0A0J9YTW6|A0A0J9YTW6_MOUSE Sodium channel protein OS=Mus musculus GN=Scn2a1 PE=1 SV=1
27.4313	27.0964	26.6126	26.6966	26.691	26.7816	10	27.4	8.32e-38	0.247775	0.323725	Q9WVJ2	26S proteasome non-ATPase regulatory subunit 13	Psmd13	>sp|Q9WVJ2|PSD13_MOUSE 26S proteasome non-ATPase regulatory subunit 13 OS=Mus musculus GN=Psmd13 PE=1 SV=1
22.0563	25.8789	24.8718	25.7729	25.6116	26.0883	10	26.6	8.45e-34	0.248485	-1.55527	Q99LR1	Monoacylglycerol lipase ABHD12	Abhd12	>sp|Q99LR1|ABD12_MOUSE Monoacylglycerol lipase ABHD12 OS=Mus musculus GN=Abhd12 PE=1 SV=2
23.5478	23.1466	23.8334	23.6729	Non NumÃ©rique	24.4602	3	13.7	1.16e-73	0.248507	-0.557277	Q3UFY7	7-methylguanosine phosphate-specific 5-nucleotidase	Nt5c3b	>sp|Q3UFY7|5NT3B_MOUSE 7-methylguanosine phosphate-specific 5-nucleotidase OS=Mus musculus GN=Nt5c3b PE=1 SV=3
25.7496	25.2768	25.6529	25.2404	24.0897	25.5072	7	20.1	1.18e-74	0.251278	0.614019	Q9Z2I8	Succinyl-CoA ligase [GDP-forming] subunit beta, mitochondrial	Suclg2	>sp|Q9Z2I8|SUCB2_MOUSE Succinyl-CoA ligase [GDP-forming] subunit beta, mitochondrial OS=Mus musculus GN=Suclg2 PE=1 SV=3
25.498	25.6771	26.614	26.6578	27.1786	25.949	14	25.5	3.56e-222	0.251374	-0.665443	Q99KK7	Dipeptidyl peptidase 3	Dpp3	>sp|Q99KK7|DPP3_MOUSE Dipeptidyl peptidase 3 OS=Mus musculus GN=Dpp3 PE=1 SV=2
28.2812	28.2501	27.0972	26.652	27.3122	27.684	11	37.1	1.57e-50	0.251475	0.660079	Q8BW96	Calcium/calmodulin-dependent protein kinase type 1D	Camk1d	>sp|Q8BW96|KCC1D_MOUSE Calcium/calmodulin-dependent protein kinase type 1D OS=Mus musculus GN=Camk1d PE=1 SV=2
21.0729	20.6545	22.6035	22.9234	22.2454	Non NumÃ©rique	3	3.5	5.3e-09	0.251663	-1.14076	Q8K1A6	Coiled-coil and C2 domain-containing protein 1A	Cc2d1a	>sp|Q8K1A6|C2D1A_MOUSE Coiled-coil and C2 domain-containing protein 1A OS=Mus musculus GN=Cc2d1a PE=1 SV=2
28.5338	28.7474	28.4449	28.787	27.8482	27.109	6	30.3	4.97e-45	0.251887	0.660662	P35980	60S ribosomal protein L18	Rpl18	>sp|P35980|RL18_MOUSE 60S ribosomal protein L18 OS=Mus musculus GN=Rpl18 PE=1 SV=3
29.1889	28.889	29.2963	29.28	29.1938	29.567	14	32.4	1.25e-158	0.251888	-0.222222	Q8R366	Immunoglobulin superfamily member 8	Igsf8	>sp|Q8R366|IGSF8_MOUSE Immunoglobulin superfamily member 8 OS=Mus musculus GN=Igsf8 PE=1 SV=2
29.1787	28.8467	28.5033	28.7262	28.5788	27.5767	12	49.2	1.34e-182	0.251984	0.548979	P62141	Serine/threonine-protein phosphatase PP1-beta catalytic subunit	Ppp1cb	>sp|P62141|PP1B_MOUSE Serine/threonine-protein phosphatase PP1-beta catalytic subunit OS=Mus musculus GN=Ppp1cb PE=1 SV=3
23.6974	23.6236	25.0377	23.8396	23.2842	23.2326	2	8.9	9.16e-10	0.252011	0.667431	Q8CCS6	Polyadenylate-binding protein 2	Pabpn1	>sp|Q8CCS6|PABP2_MOUSE Polyadenylate-binding protein 2 OS=Mus musculus GN=Pabpn1 PE=1 SV=3
24.1113	23.7207	24.7356	25.5003	24.1238	24.9375	6	18.8	1.9e-18	0.25206	-0.66467	Q8VCM7	Fibrinogen gamma chain	Fgg	>sp|Q8VCM7|FIBG_MOUSE Fibrinogen gamma chain OS=Mus musculus GN=Fgg PE=1 SV=1
28.6348	28.0657	28.6052	28.5852	27.3273	27.7314	11	21.6	3.61e-73	0.252225	0.553933	P20917	Myelin-associated glycoprotein	Mag	>sp|P20917|MAG_MOUSE Myelin-associated glycoprotein OS=Mus musculus GN=Mag PE=1 SV=2
24.7366	Non NumÃ©rique	24.6427	24.6431	23.3898	24.0494	2	5	6.39e-11	0.252492	0.662212	O89023	Tripeptidyl-peptidase 1	Tpp1	>sp|O89023|TPP1_MOUSE Tripeptidyl-peptidase 1 OS=Mus musculus GN=Tpp1 PE=1 SV=2
27.7422	28.3069	27.6964	27.9028	28.3449	28.8008	8	30.6	3.05e-52	0.252593	-0.434331	O70435	Proteasome subunit alpha type-3	Psma3	>sp|O70435|PSA3_MOUSE Proteasome subunit alpha type-3 OS=Mus musculus GN=Psma3 PE=1 SV=3
30.1019	29.8553	30.2377	30.0732	30.3105	30.415	59	24.6	0	0.253062	-0.20125	P42859	Huntingtin	Htt	>sp|P42859|HD_MOUSE Huntingtin OS=Mus musculus GN=Htt PE=1 SV=2
27.4533	26.0602	26.3831	26.219	25.7166	26.1605	6	27	7.32e-27	0.253089	0.600141	Q9CQH3	NADH dehydrogenase [ubiquinone] 1 beta subcomplex subunit 5, mitochondrial	Ndufb5	>sp|Q9CQH3|NDUB5_MOUSE NADH dehydrogenase [ubiquinone] 1 beta subcomplex subunit 5, mitochondrial OS=Mus musculus GN=Ndufb5 PE=1 SV=1
27.8182	24.0904	24.7602	24.6827	23.7876	23.3514	6	9.4	1.74e-13	0.253495	1.61576	Q5RJI5	Serine/threonine-protein kinase BRSK1	Brsk1	>sp|Q5RJI5|BRSK1_MOUSE Serine/threonine-protein kinase BRSK1 OS=Mus musculus GN=Brsk1 PE=1 SV=1
22.6507	23.7076	23.0797	23.6301	23.4367	23.6227	4	15.6	1.26e-26	0.253884	-0.417152	Q9Z1D1	Eukaryotic translation initiation factor 3 subunit G	Eif3g	>sp|Q9Z1D1|EIF3G_MOUSE Eukaryotic translation initiation factor 3 subunit G OS=Mus musculus GN=Eif3g PE=1 SV=2
23.7441	24.3102	24.5012	24.8121	25.2045	24.1067	5	13	5.15e-12	0.254842	-0.522607	Q8BHL3	TBC1 domain family member 10B	Tbc1d10b	>sp|Q8BHL3|TB10B_MOUSE TBC1 domain family member 10B OS=Mus musculus GN=Tbc1d10b PE=1 SV=2
29.1954	28.8535	28.3376	28.0479	28.2214	28.7859	7	21.8	9.52e-71	0.255114	0.443775	Q99L43	Phosphatidate cytidylyltransferase 2	Cds2	>sp|Q99L43|CDS2_MOUSE Phosphatidate cytidylyltransferase 2 OS=Mus musculus GN=Cds2 PE=1 SV=1
27.4747	28.1046	28.2601	29.0065	28.2765	28.0492	9	41	1.46e-26	0.255795	-0.497604	P62751;D3YTY6	60S ribosomal protein L23a	Rpl23a	>sp|P62751|RL23A_MOUSE 60S ribosomal protein L23a OS=Mus musculus GN=Rpl23a PE=1 SV=1
24.859	24.6017	24.4528	23.3069	24.8192	23.9863	4	10.2	3.95e-50	0.255805	0.600371	Q91YJ2	Sorting nexin-4	Snx4	>sp|Q91YJ2|SNX4_MOUSE Sorting nexin-4 OS=Mus musculus GN=Snx4 PE=1 SV=1
28.4539	28.5547	27.2	28.7106	29.2213	28.3016	16	49.6	3.34e-96	0.256665	-0.675004	O88569	Heterogeneous nuclear ribonucleoproteins A2/B1	Hnrnpa2b1	>sp|O88569|ROA2_MOUSE Heterogeneous nuclear ribonucleoproteins A2/B1 OS=Mus musculus GN=Hnrnpa2b1 PE=1 SV=2
25.5696	25.3722	25.7294	26.1439	26.0436	25.4423	5	8.3	3.1e-40	0.257559	-0.319536	Q80UP3;D3YWQ0	Diacylglycerol kinase zeta	Dgkz	>sp|Q80UP3|DGKZ_MOUSE Diacylglycerol kinase zeta OS=Mus musculus GN=Dgkz PE=1 SV=2
26.5928	25.6391	25.7072	26.3865	26.4536	26.3234	6	10	6.66e-34	0.257634	-0.408157	Q8BXR1	Probable cationic amino acid transporter	Slc7a14	>sp|Q8BXR1|S7A14_MOUSE Probable cationic amino acid transporter OS=Mus musculus GN=Slc7a14 PE=1 SV=1
Non NumÃ©rique	23.0861	23.1335	23.548	25.0932	Non NumÃ©rique	2	3.3	4.73e-10	0.25773	-1.21084	Q6NS60	F-box only protein 41	Fbxo41	>sp|Q6NS60|FBX41_MOUSE F-box only protein 41 OS=Mus musculus GN=Fbxo41 PE=1 SV=3
23.9163	23.9827	23.3685	25.596	Non NumÃ©rique	23.8528	3	22.1	5.57e-13	0.258551	-0.968571	Q9WUB4	Dynactin subunit 6	Dctn6	>sp|Q9WUB4|DCTN6_MOUSE Dynactin subunit 6 OS=Mus musculus GN=Dctn6 PE=1 SV=1
28.1612	28.3494	28.0964	28.3196	27.7978	27.4668	10	31.5	3.82e-69	0.259278	0.340943	Q80VP1;Q91W69	Epsin-1	Epn1	>sp|Q80VP1|EPN1_MOUSE Epsin-1 OS=Mus musculus GN=Epn1 PE=1 SV=3
22.6057	23.4287	22.2797	22.4145	21.9347	22.4628	4	23	1.15e-20	0.259279	0.500661	O54818	Tumor protein D53	Tpd52l1	>sp|O54818|TPD53_MOUSE Tumor protein D53 OS=Mus musculus GN=Tpd52l1 PE=1 SV=1
21.3302	Non NumÃ©rique	22.9855	22.8354	23.0341	24.7316	3	8.9	1.91e-13	0.259527	-1.37584	Q9CXW2	28S ribosomal protein S22, mitochondrial	Mrps22	>sp|Q9CXW2|RT22_MOUSE 28S ribosomal protein S22, mitochondrial OS=Mus musculus GN=Mrps22 PE=1 SV=1
25.3564	27.2468	26.6931	26.7294	27.5456	27.4485	8	34.8	1.35e-67	0.260191	-0.809074	Q9DC70	NADH dehydrogenase [ubiquinone] iron-sulfur protein 7, mitochondrial	Ndufs7	>sp|Q9DC70|NDUS7_MOUSE NADH dehydrogenase [ubiquinone] iron-sulfur protein 7, mitochondrial OS=Mus musculus GN=Ndufs7 PE=1 SV=1
30.7119	30.8214	31.2399	30.8796	31.3676	31.5016	117	29.8	0	0.26031	-0.325152	E9Q401;A2AGL3;E9PZQ0	Ryanodine receptor 2	Ryr2	>sp|E9Q401|RYR2_MOUSE Ryanodine receptor 2 OS=Mus musculus GN=Ryr2 PE=1 SV=1
26.213	26.0305	23.89	23.3681	24.0498	25.1477	5	17.4	2.22e-33	0.260527	1.18932	P70236;O09110	Dual specificity mitogen-activated protein kinase kinase 6	Map2k6	>sp|P70236|MP2K6_MOUSE Dual specificity mitogen-activated protein kinase kinase 6 OS=Mus musculus GN=Map2k6 PE=1 SV=1
33.252	32.9417	33.5115	33.3807	32.3749	32.5836	30	81.2	0	0.260789	0.455299	P62259	14-3-3 protein epsilon	Ywhae	>sp|P62259|1433E_MOUSE 14-3-3 protein epsilon OS=Mus musculus GN=Ywhae PE=1 SV=1
24.4309	24.0393	24.2121	23.6828	24.3758	23.4205	2	1.5	1.02e-07	0.261078	0.401039	Q80XK6	Autophagy-related protein 2 homolog B	Atg2b	>sp|Q80XK6|ATG2B_MOUSE Autophagy-related protein 2 homolog B OS=Mus musculus GN=Atg2b PE=1 SV=3
25.224	26.249	26.0744	25.8272	26.5757	26.9095	9	27.5	6.46e-124	0.261261	-0.588367	Q9EPJ9	ADP-ribosylation factor GTPase-activating protein 1	Arfgap1	>sp|Q9EPJ9|ARFG1_MOUSE ADP-ribosylation factor GTPase-activating protein 1 OS=Mus musculus GN=Arfgap1 PE=1 SV=2
26.4475	27.4508	26.9516	27.5709	27.4836	27.0775	13	16.3	4.75e-81	0.261432	-0.42735	Q9Z1Z0	General vesicular transport factor p115	Uso1	>sp|Q9Z1Z0|USO1_MOUSE General vesicular transport factor p115 OS=Mus musculus GN=Uso1 PE=1 SV=2
26.2281	25.6523	26.48	26.252	24.1319	25.3811	6	23.9	5.78e-38	0.261476	0.865142	O88958	Glucosamine-6-phosphate isomerase 1	Gnpda1	>sp|O88958|GNPI1_MOUSE Glucosamine-6-phosphate isomerase 1 OS=Mus musculus GN=Gnpda1 PE=1 SV=3
26.9302	27.6761	26.262	26.5891	24.9405	26.6326	8	33.6	6.82e-43	0.261538	0.902091	Q61206	Platelet-activating factor acetylhydrolase IB subunit beta	Pafah1b2	>sp|Q61206|PA1B2_MOUSE Platelet-activating factor acetylhydrolase IB subunit beta OS=Mus musculus GN=Pafah1b2 PE=1 SV=2
28.4757	27.8684	27.6	27.9284	27.5319	27.1106	10	39	2.45e-43	0.261585	0.457733	Q9CYH2	Redox-regulatory protein FAM213A	Fam213a	>sp|Q9CYH2|F213A_MOUSE Redox-regulatory protein FAM213A OS=Mus musculus GN=Fam213a PE=1 SV=2
26.6422	25.55	26.3749	26.7561	24.0393	23.9282	6	22.3	3.33e-23	0.261735	1.2812	Q8K2T1	NmrA-like family domain-containing protein 1	Nmral1	>sp|Q8K2T1|NMRL1_MOUSE NmrA-like family domain-containing protein 1 OS=Mus musculus GN=Nmral1 PE=1 SV=1
24.0671	23.8418	23.8701	23.1826	24.1761	22.6209	7	9.9	4.41e-19	0.262356	0.599843	Q6KAR6	Exocyst complex component 3	Exoc3	>sp|Q6KAR6|EXOC3_MOUSE Exocyst complex component 3 OS=Mus musculus GN=Exoc3 PE=1 SV=2
22.2664	21.7313	23.496	24.0019	23.6618	22.5201	7	15.2	8.2e-35	0.262563	-0.896706	Q8JZP2	Synapsin-3	Syn3	>sp|Q8JZP2|SYN3_MOUSE Synapsin-3 OS=Mus musculus GN=Syn3 PE=1 SV=2
30.2064	29.7928	30.2531	30.049	30.5139	30.5298	59	21.9	0	0.262705	-0.28012	Q8BX70	Vacuolar protein sorting-associated protein 13C	Vps13c	>sp|Q8BX70|VP13C_MOUSE Vacuolar protein sorting-associated protein 13C OS=Mus musculus GN=Vps13c PE=1 SV=2
23.1518	24.0972	23.8188	23.5089	24.8855	24.6685	5	29.4	5.42e-13	0.263086	-0.665101	Q8BWR2	PITH domain-containing protein 1	Pithd1	>sp|Q8BWR2|PITH1_MOUSE PITH domain-containing protein 1 OS=Mus musculus GN=Pithd1 PE=1 SV=1
24.716	23.8197	23.8274	24.1685	25.5551	24.6114	5	25.8	6.18e-42	0.263447	-0.657338	Q9D1M0	Protein SEC13 homolog	Sec13	>sp|Q9D1M0|SEC13_MOUSE Protein SEC13 homolog OS=Mus musculus GN=Sec13 PE=1 SV=3
24.0552	24.9964	23.9036	24.6403	25.1205	24.6609	5	26.8	3.31e-22	0.263517	-0.488792	Q9WTP6	Adenylate kinase 2, mitochondrial	Ak2	>sp|Q9WTP6|KAD2_MOUSE Adenylate kinase 2, mitochondrial OS=Mus musculus GN=Ak2 PE=1 SV=5
24.727	24.224	24.817	25.0532	25.3687	24.5354	2	3.3	2.7e-17	0.263569	-0.396435	Q60865	Caprin-1	Caprin1	>sp|Q60865|CAPR1_MOUSE Caprin-1 OS=Mus musculus GN=Caprin1 PE=1 SV=2
25.3547	23.5394	22.9372	26.6179	26.4875	23.5502	4	38.8	3.12e-20	0.263572	-1.60809	P62806	Histone H4	Hist1h4a	>sp|P62806|H4_MOUSE Histone H4 OS=Mus musculus GN=Hist1h4a PE=1 SV=2
24.7107	25.1589	22.9688	25.5715	24.7141	25.3325	6	41.8	5.56e-59	0.264818	-0.926576	P32883	GTPase KRas;GTPase KRas, N-terminally processed	Kras	>sp|P32883|RASK_MOUSE GTPase KRas OS=Mus musculus GN=Kras PE=1 SV=1
23.5573	25.1069	25.0167	25.112	25.0155	25.6472	10	24.8	5.28e-64	0.265249	-0.697903	Q9D8U8	Sorting nexin-5	Snx5	>sp|Q9D8U8|SNX5_MOUSE Sorting nexin-5 OS=Mus musculus GN=Snx5 PE=1 SV=1
29.8533	30.0198	30.1426	30.2164	29.9845	30.316	18	46.8	1.62e-163	0.265308	-0.167081	Q8BVE3	V-type proton ATPase subunit H	Atp6v1h	>sp|Q8BVE3|VATH_MOUSE V-type proton ATPase subunit H OS=Mus musculus GN=Atp6v1h PE=1 SV=1
23.2056	23.4889	22.1035	22.476	22.3131	22.36	3	11.1	1.59e-05	0.265878	0.549626	Q9D7I5	Phospholysine phosphohistidine inorganic pyrophosphate phosphatase	Lhpp	>sp|Q9D7I5|LHPP_MOUSE Phospholysine phosphohistidine inorganic pyrophosphate phosphatase OS=Mus musculus GN=Lhpp PE=1 SV=1
27.9265	27.824	27.1229	27.5802	27.0474	27.0506	16	36.9	4.93e-60	0.266028	0.3984	Q922B2	Aspartate--tRNA ligase, cytoplasmic	Dars	>sp|Q922B2|SYDC_MOUSE Aspartate--tRNA ligase, cytoplasmic OS=Mus musculus GN=Dars PE=1 SV=2
29.8381	29.1366	29.4201	29.4447	29.1037	28.1293	31	41	5.19e-259	0.266557	0.572383	P08113	Endoplasmin	Hsp90b1	>sp|P08113|ENPL_MOUSE Endoplasmin OS=Mus musculus GN=Hsp90b1 PE=1 SV=2
24.6311	25.943	25.8678	25.5429	24.5674	23.6728	5	21	3.11e-39	0.266783	0.886277	P35283	Ras-related protein Rab-12	Rab12	>sp|P35283|RAB12_MOUSE Ras-related protein Rab-12 OS=Mus musculus GN=Rab12 PE=1 SV=3
29.2342	29.1716	29.8215	29.777	27.343	28.2451	10	41.5	1.16e-120	0.266789	0.954075	Q9R0P3	S-formylglutathione hydrolase	Esd	>sp|Q9R0P3|ESTD_MOUSE S-formylglutathione hydrolase OS=Mus musculus GN=Esd PE=1 SV=1
24.1481	23.4033	24.0115	23.1373	23.4756	23.798	3	35.6	2.46e-08	0.266982	0.384013	P63166	Small ubiquitin-related modifier 1	Sumo1	>sp|P63166|SUMO1_MOUSE Small ubiquitin-related modifier 1 OS=Mus musculus GN=Sumo1 PE=1 SV=1
28.4322	28.2841	27.9763	27.5052	28.3981	27.5552	18	37.3	7.21e-107	0.267038	0.411384	Q9Z140;Q8BT60;P59108	Copine-6	Cpne6	>sp|Q9Z140|CPNE6_MOUSE Copine-6 OS=Mus musculus GN=Cpne6 PE=1 SV=1
30.5218	30.5048	30.5924	30.7474	30.474	31.0625	10	36.2	8.98e-119	0.267321	-0.221616	P14231	Sodium/potassium-transporting ATPase subunit beta-2	Atp1b2	>sp|P14231|AT1B2_MOUSE Sodium/potassium-transporting ATPase subunit beta-2 OS=Mus musculus GN=Atp1b2 PE=1 SV=2
35.2149	34.9598	35.0186	34.5356	34.4845	35.216	27	61.4	0	0.267801	0.319047	P68369;P05214	Tubulin alpha-1A chain;Tubulin alpha-3 chain	Tuba1a;Tuba3a	>sp|P68369|TBA1A_MOUSE Tubulin alpha-1A chain OS=Mus musculus GN=Tuba1a PE=1 SV=1;>sp|P05214|TBA3_MOUSE Tubulin alpha-3 chain OS=Mus musculus GN=Tuba3a PE=1 SV=1
25.0854	25.8841	25.2147	25.7991	25.814	25.5711	7	31	3.1e-25	0.268649	-0.333296	Q61205	Platelet-activating factor acetylhydrolase IB subunit gamma	Pafah1b3	>sp|Q61205|PA1B3_MOUSE Platelet-activating factor acetylhydrolase IB subunit gamma OS=Mus musculus GN=Pafah1b3 PE=1 SV=1
26.3146	27.016	26.4097	27.257	27.6141	26.4457	8	16.3	3e-22	0.268759	-0.525526	P54728;P54726	UV excision repair protein RAD23 homolog B	Rad23b	>sp|P54728|RD23B_MOUSE UV excision repair protein RAD23 homolog B OS=Mus musculus GN=Rad23b PE=1 SV=2
26.7844	26.0727	26.7283	25.7349	26.0024	26.5625	6	39.6	1.47e-71	0.268939	0.428538	O70591	Prefoldin subunit 2	Pfdn2	>sp|O70591|PFD2_MOUSE Prefoldin subunit 2 OS=Mus musculus GN=Pfdn2 PE=1 SV=2
23.125	23.379	22.5914	23.3576	23.207	23.4702	4	7.5	5.77e-41	0.269147	-0.313146	P14576	Signal recognition particle 54 kDa protein	Srp54	>sp|P14576|SRP54_MOUSE Signal recognition particle 54 kDa protein OS=Mus musculus GN=Srp54 PE=1 SV=2
29.6411	29.7082	30.2358	30.1704	30.2021	29.982	31	55	0	0.269419	-0.256479	Q3UHJ0;Q91Z96	AP2-associated protein kinase 1	Aak1	>sp|Q3UHJ0|AAK1_MOUSE AP2-associated protein kinase 1 OS=Mus musculus GN=Aak1 PE=1 SV=2
31.4823	31.8989	31.8259	31.8648	32.4273	31.8157	108	54.7	0	0.269631	-0.300242	Q61879	Myosin-10	Myh10	>sp|Q61879|MYH10_MOUSE Myosin-10 OS=Mus musculus GN=Myh10 PE=1 SV=2
31.9442	31.5229	31.1473	30.7029	31.3341	31.3659	19	52.5	1.37e-162	0.269801	0.403857	Q9D6R2	Isocitrate dehydrogenase [NAD] subunit alpha, mitochondrial	Idh3a	>sp|Q9D6R2|IDH3A_MOUSE Isocitrate dehydrogenase [NAD] subunit alpha, mitochondrial OS=Mus musculus GN=Idh3a PE=1 SV=1
24.1468	25.4551	24.6167	24.6546	24.1801	22.8316	3	13.8	1.09e-20	0.271045	0.850744	Q6P3D0	U8 snoRNA-decapping enzyme	Nudt16	>sp|Q6P3D0|NUD16_MOUSE U8 snoRNA-decapping enzyme OS=Mus musculus GN=Nudt16 PE=1 SV=1
22.9017	24.4827	25.208	23.4316	Non NumÃ©rique	22.3708	2	2.9	1.03e-32	0.271289	1.29626	O35286	Putative pre-mRNA-splicing factor ATP-dependent RNA helicase DHX15	Dhx15	>sp|O35286|DHX15_MOUSE Pre-mRNA-splicing factor ATP-dependent RNA helicase DHX15 OS=Mus musculus GN=Dhx15 PE=1 SV=2
31.5933	31.7785	31.9546	31.7348	32.2241	32.0442	23	61.7	2.95e-185	0.271327	-0.225572	P51881	ADP/ATP translocase 2	Slc25a5	>sp|P51881|ADT2_MOUSE ADP/ATP translocase 2 OS=Mus musculus GN=Slc25a5 PE=1 SV=3
23.3404	25.2123	24.3689	24.8387	25.9014	24.7039	6	35.8	2.14e-20	0.272041	-0.840776	P41105	60S ribosomal protein L28	Rpl28	>sp|P41105|RL28_MOUSE 60S ribosomal protein L28 OS=Mus musculus GN=Rpl28 PE=1 SV=2
25.1612	25.3501	25.5751	25.0255	23.0495	25.2813	6	20.1	1.12e-25	0.272201	0.910027	Q9D4C9	Clavesin-1	Clvs1	>sp|Q9D4C9|CLVS1_MOUSE Clavesin-1 OS=Mus musculus GN=Clvs1 PE=1 SV=1
28.1396	29.4621	30.0084	29.9424	29.5901	30.3498	22	80.6	1.05e-158	0.273072	-0.757437	P06837	Neuromodulin	Gap43	>sp|P06837|NEUM_MOUSE Neuromodulin OS=Mus musculus GN=Gap43 PE=1 SV=1
27.0469	25.8187	25.6467	26.1446	25.1028	25.1448	4	31.3	2.25e-15	0.273389	0.706678	P56380	Bis(5-nucleosyl)-tetraphosphatase [asymmetrical]	Nudt2	>sp|P56380|AP4A_MOUSE Bis(5-nucleosyl)-tetraphosphatase [asymmetrical] OS=Mus musculus GN=Nudt2 PE=1 SV=3
28.1938	27.2245	27.2216	28.3924	27.9566	27.7236	8	27.8	4.19e-43	0.275364	-0.477598	G5E895;P45377		Akr1b10	>tr|G5E895|G5E895_MOUSE MCG142264, isoform CRA_b OS=Mus musculus GN=Akr1b10 PE=1 SV=1
28.9648	28.4083	27.4949	27.8958	27.229	27.911	14	45.4	3.13e-77	0.275493	0.61071	O70443	Guanine nucleotide-binding protein G(z) subunit alpha	Gnaz	>sp|O70443|GNAZ_MOUSE Guanine nucleotide-binding protein G(z) subunit alpha OS=Mus musculus GN=Gnaz PE=1 SV=4
28.0006	27.4537	28.2973	28.3762	28.8328	27.9146	31	22.1	6.25e-152	0.275496	-0.457329	Q02357	Ankyrin-1	Ank1	>sp|Q02357|ANK1_MOUSE Ankyrin-1 OS=Mus musculus GN=Ank1 PE=1 SV=2
26.3517	26.406	27.3914	26.2269	26.4707	26.1144	7	47.5	6.74e-46	0.276334	0.445697	Q80ZJ1	Ras-related protein Rap-2a	Rap2a	>sp|Q80ZJ1|RAP2A_MOUSE Ras-related protein Rap-2a OS=Mus musculus GN=Rap2a PE=1 SV=2
31.0147	30.8406	31.179	31.027	31.191	31.2787	63	29.1	0	0.276564	-0.154126	Q9EPN1	Neurobeachin	Nbea	>sp|Q9EPN1|NBEA_MOUSE Neurobeachin OS=Mus musculus GN=Nbea PE=1 SV=1
26.8096	27.6342	26.4639	27.4193	27.2124	27.6842	11	27	9.6e-104	0.276715	-0.469393	Q99MN9	Propionyl-CoA carboxylase beta chain, mitochondrial	Pccb	>sp|Q99MN9|PCCB_MOUSE Propionyl-CoA carboxylase beta chain, mitochondrial OS=Mus musculus GN=Pccb PE=1 SV=2
31.3774	31.3372	32.2419	32.0744	32.1972	31.859	42	36.8	0	0.276921	-0.391402	Q810U3	Neurofascin	Nfasc	>sp|Q810U3|NFASC_MOUSE Neurofascin OS=Mus musculus GN=Nfasc PE=1 SV=1
25.6268	24.4169	23.182	25.1083	24.8865	26.5142	4	26.3	4.87e-54	0.277084	-1.09442	Q9CYR0	Single-stranded DNA-binding protein, mitochondrial	Ssbp1	>sp|Q9CYR0|SSBP_MOUSE Single-stranded DNA-binding protein, mitochondrial OS=Mus musculus GN=Ssbp1 PE=1 SV=1
27.444	27.3543	26.6313	26.0724	26.8124	27.0648	9	19.8	2.46e-61	0.278214	0.493362	Q8VEH5	EPM2A-interacting protein 1	Epm2aip1	>sp|Q8VEH5|EPMIP_MOUSE EPM2A-interacting protein 1 OS=Mus musculus GN=Epm2aip1 PE=1 SV=1
25.8141	25.8625	25.9483	26.5217	27.1319	25.6241	2	6.4	2.12e-29	0.278399	-0.550946	Q7TN79	A-kinase anchor protein 7 isoform gamma	Akap7	>sp|Q7TN79|AKA7G_MOUSE A-kinase anchor protein 7 isoform gamma OS=Mus musculus GN=Akap7 PE=1 SV=2
26.2916	25.8502	26.2318	26.2234	26.2981	26.4107	9	4	1.9e-41	0.278445	-0.186201	Q3UHK6	Teneurin-4	Tenm4	>sp|Q3UHK6|TEN4_MOUSE Teneurin-4 OS=Mus musculus GN=Tenm4 PE=1 SV=2
22.592	23.5344	21.8916	20.8307	21.4634	22.8542	4	4.8	3.8e-11	0.278787	0.956562	Q7TMC8		Fuk	>tr|Q7TMC8|Q7TMC8_MOUSE L-fucose kinase OS=Mus musculus GN=Fuk PE=1 SV=1
24.2455	24.0402	23.9353	23.127	23.7408	24.1684	3	12.3	1.15e-32	0.279044	0.39493	Q9R0D8	WD repeat-containing protein 54	Wdr54	>sp|Q9R0D8|WDR54_MOUSE WD repeat-containing protein 54 OS=Mus musculus GN=Wdr54 PE=1 SV=1
27.264	25.9226	25.0163	26.6885	27.4284	26.7007	5	46.7	4.88e-49	0.279428	-0.871551	P16045	Galectin-1	Lgals1	>sp|P16045|LEG1_MOUSE Galectin-1 OS=Mus musculus GN=Lgals1 PE=1 SV=3
26.3342	26.1369	26.1583	26.1317	25.8702	26.1905	8	64.4	2.26e-94	0.279593	0.14567	Q14BB9	MAP6 domain-containing protein 1	Map6d1	>sp|Q14BB9|MA6D1_MOUSE MAP6 domain-containing protein 1 OS=Mus musculus GN=Map6d1 PE=1 SV=1
23.9654	23.663	24.0394	23.8142	24.384	24.2436	3	6.9	4.82e-98	0.279611	-0.257999	Q8CHU3	Epsin-2	Epn2	>sp|Q8CHU3|EPN2_MOUSE Epsin-2 OS=Mus musculus GN=Epn2 PE=1 SV=1
26.0948	25.2579	25.1207	25.0184	25.2056	25.0903	9	25.2	1.64e-61	0.279668	0.386361	Q61701	ELAV-like protein 4	Elavl4	>sp|Q61701|ELAV4_MOUSE ELAV-like protein 4 OS=Mus musculus GN=Elavl4 PE=1 SV=1
28.443	27.8086	28.0851	28.4627	28.3231	28.2714	48	7	2.86e-277	0.27986	-0.240166	Q6ZWR6	Nesprin-1	Syne1	>sp|Q6ZWR6|SYNE1_MOUSE Nesprin-1 OS=Mus musculus GN=Syne1 PE=1 SV=2
27.3891	27.8078	27.2076	27.4076	25.787	27.1935	13	58.5	2.14e-82	0.279983	0.672191	Q8K354	Carbonyl reductase [NADPH] 3	Cbr3	>sp|Q8K354|CBR3_MOUSE Carbonyl reductase [NADPH] 3 OS=Mus musculus GN=Cbr3 PE=1 SV=1
29.1812	28.995	28.7556	29.041	28.6701	28.1642	14	36	2.82e-131	0.280432	0.35213	Q9D1A2	Cytosolic non-specific dipeptidase	Cndp2	>sp|Q9D1A2|CNDP2_MOUSE Cytosolic non-specific dipeptidase OS=Mus musculus GN=Cndp2 PE=1 SV=1
28.5342	27.2164	26.9062	27.4609	24.6008	26.8474	3	21.2	1.08e-121	0.280689	1.24922	P35762	CD81 antigen	Cd81	>sp|P35762|CD81_MOUSE CD81 antigen OS=Mus musculus GN=Cd81 PE=1 SV=2
Non NumÃ©rique	23.2248	21.569	20.9054	22.0569	21.2431	3	7.3	4.1e-08	0.280939	0.995123	Q8BU14	Translocation protein SEC62	Sec62	>sp|Q8BU14|SEC62_MOUSE Translocation protein SEC62 OS=Mus musculus GN=Sec62 PE=1 SV=1
24.9734	24.3491	24.8538	24.8716	25.0357	25.0082	5	3.5	3.29e-19	0.28113	-0.246408	Q6GYP7	Ral GTPase-activating protein subunit alpha-1	Ralgapa1	>sp|Q6GYP7|RGPA1_MOUSE Ral GTPase-activating protein subunit alpha-1 OS=Mus musculus GN=Ralgapa1 PE=1 SV=1
23.7139	22.4663	23.149	25.2404	23.0172	23.8428	6	14.2	3.42e-21	0.281299	-0.923736	Q9JK48	Endophilin-B1	Sh3glb1	>sp|Q9JK48|SHLB1_MOUSE Endophilin-B1 OS=Mus musculus GN=Sh3glb1 PE=1 SV=1
28.4854	29.3112	29.0805	29.1948	28.0704	27.7033	11	57.7	3.42e-95	0.281652	0.636201	P23506	Protein-L-isoaspartate(D-aspartate) O-methyltransferase	Pcmt1	>sp|P23506|PIMT_MOUSE Protein-L-isoaspartate(D-aspartate) O-methyltransferase OS=Mus musculus GN=Pcmt1 PE=1 SV=3
26.8591	26.2945	27.0611	27.4719	27.346	26.6642	14	50.1	1.52e-100	0.281798	-0.422517	Q9JKK7	Tropomodulin-2	Tmod2	>sp|Q9JKK7|TMOD2_MOUSE Tropomodulin-2 OS=Mus musculus GN=Tmod2 PE=1 SV=2
28.3266	28.8178	28.7161	28.4702	29.6062	29.1331	9	33.1	2.86e-89	0.281861	-0.449694	Q8BH95	Enoyl-CoA hydratase, mitochondrial	Echs1	>sp|Q8BH95|ECHM_MOUSE Enoyl-CoA hydratase, mitochondrial OS=Mus musculus GN=Echs1 PE=1 SV=1
27.4622	27.5925	28.5136	27.7462	27.4551	26.4991	11	44.2	6.47e-81	0.28217	0.622585	P61294	Ras-related protein Rab-6B	Rab6b	>sp|P61294|RAB6B_MOUSE Ras-related protein Rab-6B OS=Mus musculus GN=Rab6b PE=1 SV=1
26.9864	26.5037	25.7696	25.9857	26.0566	25.8894	6	19.5	1.34e-33	0.28285	0.442655	Q9DBE8	Alpha-1,3/1,6-mannosyltransferase ALG2	Alg2	>sp|Q9DBE8|ALG2_MOUSE Alpha-1,3/1,6-mannosyltransferase ALG2 OS=Mus musculus GN=Alg2 PE=1 SV=2
26.2839	27.0484	26.5549	27.1509	27.5177	26.5537	7	29.7	4.07e-27	0.283056	-0.44506	Q9DC16	Endoplasmic reticulum-Golgi intermediate compartment protein 1	Ergic1	>sp|Q9DC16|ERGI1_MOUSE Endoplasmic reticulum-Golgi intermediate compartment protein 1 OS=Mus musculus GN=Ergic1 PE=1 SV=1
28.0539	27.7489	27.3965	27.7132	28.4436	28.0976	10	13.2	3.79e-50	0.283073	-0.351707	Q5SSL4	Active breakpoint cluster region-related protein	Abr	>sp|Q5SSL4|ABR_MOUSE Active breakpoint cluster region-related protein OS=Mus musculus GN=Abr PE=1 SV=1
22.3956	23.9269	22.9213	23.7391	23.6638	23.5264	6	14	1.6e-26	0.283128	-0.56185	E9QAS7		Inpp5a	>tr|E9QAS7|E9QAS7_MOUSE Protein Inpp5a OS=Mus musculus GN=Inpp5a PE=1 SV=1
22.5155	24.143	24.4556	22.3198	22.9686	Non NumÃ©rique	3	14	1.02e-07	0.283231	1.06051	Q91WK1	SPRY domain-containing protein 4	Spryd4	>sp|Q91WK1|SPRY4_MOUSE SPRY domain-containing protein 4 OS=Mus musculus GN=Spryd4 PE=1 SV=1
30.1407	30.5913	29.906	29.5123	30.3701	29.3863	27	58.2	5.14e-236	0.283518	0.456395	Q9D0F9	Phosphoglucomutase-1	Pgm1	>sp|Q9D0F9|PGM1_MOUSE Phosphoglucomutase-1 OS=Mus musculus GN=Pgm1 PE=1 SV=4
24.3306	25.2403	24.0914	25.3187	25.0042	Non NumÃ©rique	2	17.5	7.73e-28	0.284119	-0.607317	Q61599	Rho GDP-dissociation inhibitor 2	Arhgdib	>sp|Q61599|GDIR2_MOUSE Rho GDP-dissociation inhibitor 2 OS=Mus musculus GN=Arhgdib PE=1 SV=3
25.792	23.6417	24.0481	23.4391	23.703	23.8545	3	3.7	2.29e-37	0.284326	0.828385	Q5SXY1	Cytospin-B	Specc1	>sp|Q5SXY1|CYTSB_MOUSE Cytospin-B OS=Mus musculus GN=Specc1 PE=1 SV=2
29.1874	28.8478	29.0703	28.925	29.57	29.4217	72	12	0	0.284497	-0.270386	Q91ZU6	Dystonin	Dst	>sp|Q91ZU6|DYST_MOUSE Dystonin OS=Mus musculus GN=Dst PE=1 SV=2
28.6034	28.1657	28.6542	28.441	28.8352	28.9667	37	12.3	1.44e-147	0.284697	-0.273204	Q6VNB8	WD repeat and FYVE domain-containing protein 3	Wdfy3	>sp|Q6VNB8|WDFY3_MOUSE WD repeat and FYVE domain-containing protein 3 OS=Mus musculus GN=Wdfy3 PE=1 SV=1
25.8015	25.9952	26.0126	25.6445	27.0975	26.6878	7	39.5	4.21e-79	0.28478	-0.540178	O70439	Syntaxin-7	Stx7	>sp|O70439|STX7_MOUSE Syntaxin-7 OS=Mus musculus GN=Stx7 PE=1 SV=3
25.3784	26.2022	24.4932	24.6811	23.2334	25.27	3	10.2	2.37e-21	0.284911	0.963113	Q9JHU9	Inositol-3-phosphate synthase 1	Isyna1	>sp|Q9JHU9|INO1_MOUSE Inositol-3-phosphate synthase 1 OS=Mus musculus GN=Isyna1 PE=1 SV=1
31.4802	31.5621	31.862	31.6125	31.9766	31.9121	46	67.4	0	0.285249	-0.198938	Q61316	Heat shock 70 kDa protein 4	Hspa4	>sp|Q61316|HSP74_MOUSE Heat shock 70 kDa protein 4 OS=Mus musculus GN=Hspa4 PE=1 SV=1
33.1947	32.5121	32.1046	32.5887	31.9767	31.7494	18	61.5	0	0.285396	0.498857	P62874	Guanine nucleotide-binding protein G(I)/G(S)/G(T) subunit beta-1	Gnb1	>sp|P62874|GBB1_MOUSE Guanine nucleotide-binding protein G(I)/G(S)/G(T) subunit beta-1 OS=Mus musculus GN=Gnb1 PE=1 SV=3
22.74	21.8058	Non NumÃ©rique	23.1298	22.443	22.9431	3	4.5	1.39e-05	0.28637	-0.565769	Q6NZC7	SEC23-interacting protein	Sec23ip	>sp|Q6NZC7|S23IP_MOUSE SEC23-interacting protein OS=Mus musculus GN=Sec23ip PE=1 SV=2
25.3761	25.5191	25.6462	25.4986	25.816	25.6708	8	30.3	1.2e-36	0.286594	-0.147958	Q9WUD1	STIP1 homology and U box-containing protein 1	Stub1	>sp|Q9WUD1|CHIP_MOUSE STIP1 homology and U box-containing protein 1 OS=Mus musculus GN=Stub1 PE=1 SV=1
22.8474	24.1646	25.3171	24.7785	24.9183	25.3318	4	9.8	1.28e-12	0.286677	-0.899785	Q3UE37	Ubiquitin-conjugating enzyme E2 Z	Ube2z	>sp|Q3UE37|UBE2Z_MOUSE Ubiquitin-conjugating enzyme E2 Z OS=Mus musculus GN=Ube2z PE=1 SV=2
Non NumÃ©rique	22.8469	22.7072	22.7181	23.2907	23.4329	3	8	7.22e-12	0.287251	-0.370172	Q8VE62	Polyadenylate-binding protein-interacting protein 1	Paip1	>sp|Q8VE62|PAIP1_MOUSE Polyadenylate-binding protein-interacting protein 1 OS=Mus musculus GN=Paip1 PE=1 SV=1
24.1525	24.7239	24.0364	25.9514	24.7097	24.2651	5	30.5	8.89e-20	0.287507	-0.671128	P84104;A2A4X6	Serine/arginine-rich splicing factor 3	Srsf3;Gm12355	>sp|P84104|SRSF3_MOUSE Serine/arginine-rich splicing factor 3 OS=Mus musculus GN=Srsf3 PE=1 SV=1;>tr|A2A4X6|A2A4X6_MOUSE MCG21910 OS=Mus musculus GN=Gm12355 PE=4 SV=1
24.6643	25.0511	24.2811	24.5306	Non NumÃ©rique	23.7389	3	15.3	9.49e-08	0.287637	0.530727	Q9CSU0	Regulation of nuclear pre-mRNA domain-containing protein 1B	Rprd1b	>sp|Q9CSU0|RPR1B_MOUSE Regulation of nuclear pre-mRNA domain-containing protein 1B OS=Mus musculus GN=Rprd1b PE=1 SV=2
26.0586	26.1028	25.0419	25.9027	26.6995	26.1415	6	10.1	2.36e-36	0.287917	-0.513442	Q7TMK9	Heterogeneous nuclear ribonucleoprotein Q	Syncrip	>sp|Q7TMK9|HNRPQ_MOUSE Heterogeneous nuclear ribonucleoprotein Q OS=Mus musculus GN=Syncrip PE=1 SV=2
28.9974	28.9473	26.6264	26.8768	25.7123	28.1315	3	22.8	9.2e-18	0.288111	1.28353	Q9D0J8	Parathymosin	Ptms	>sp|Q9D0J8|PTMS_MOUSE Parathymosin OS=Mus musculus GN=Ptms PE=1 SV=3
28.5989	28.1662	26.742	25.8445	25.6443	28.2848	10	39.9	6.04e-61	0.288357	1.24453	P58389	Serine/threonine-protein phosphatase 2A activator	Ppp2r4	>sp|P58389|PTPA_MOUSE Serine/threonine-protein phosphatase 2A activator OS=Mus musculus GN=Ppp2r4 PE=1 SV=1
25.8228	26.7732	27.2781	27.0606	27.6486	26.9285	19	28.2	1.94e-95	0.288368	-0.587896	Q9EPW0	Type I inositol 3,4-bisphosphate 4-phosphatase	Inpp4a	>sp|Q9EPW0|INP4A_MOUSE Type I inositol 3,4-bisphosphate 4-phosphatase OS=Mus musculus GN=Inpp4a PE=1 SV=1
24.64	23.4404	22.7871	24.7561	23.8952	24.4079	6	58.3	1.31e-25	0.288498	-0.730578	P62889	60S ribosomal protein L30	Rpl30	>sp|P62889|RL30_MOUSE 60S ribosomal protein L30 OS=Mus musculus GN=Rpl30 PE=1 SV=2
25.6918	26.6435	25.6924	25.6877	27.3609	27.2993	4	17.1	2.48e-26	0.28883	-0.773396	P97447	Four and a half LIM domains protein 1	Fhl1	>sp|P97447|FHL1_MOUSE Four and a half LIM domains protein 1 OS=Mus musculus GN=Fhl1 PE=1 SV=3
26.0641	24.5785	26.2921	26.4772	26.4397	26.0486	11	18.8	8.42e-42	0.289157	-0.676919	Q05512;Q8CIP4	Serine/threonine-protein kinase MARK2	Mark2	>sp|Q05512|MARK2_MOUSE Serine/threonine-protein kinase MARK2 OS=Mus musculus GN=Mark2 PE=1 SV=3
32.6103	32.8601	32.4487	31.9997	32.7631	32.216	22	44	3.9e-295	0.289263	0.313398	Q64332	Synapsin-2	Syn2	>sp|Q64332|SYN2_MOUSE Synapsin-2 OS=Mus musculus GN=Syn2 PE=1 SV=2
21.6655	22.2921	22.8955	23.3422	22.5699	22.5512	2	4.9	7.11e-11	0.289975	-0.536718	P16014	Secretogranin-1;CCB peptide	Chgb	>sp|P16014|SCG1_MOUSE Secretogranin-1 OS=Mus musculus GN=Chgb PE=1 SV=2
23.342	23.226	23.4445	24.0913	25.3544	23.0294	7	11.7	1.05e-19	0.290805	-0.820844	Q91WJ8	Far upstream element-binding protein 1	Fubp1	>sp|Q91WJ8|FUBP1_MOUSE Far upstream element-binding protein 1 OS=Mus musculus GN=Fubp1 PE=1 SV=1
26.5595	26.496	26.6457	26.6226	27.1302	26.5996	12	45.9	5.73e-61	0.290845	-0.217063	P47199	Quinone oxidoreductase	Cryz	>sp|P47199|QOR_MOUSE Quinone oxidoreductase OS=Mus musculus GN=Cryz PE=1 SV=1
26.3461	27.1423	25.6291	26.6047	25.2163	24.6577	7	50.3	3.59e-47	0.29193	0.879615	P23927	Alpha-crystallin B chain	Cryab	>sp|P23927|CRYAB_MOUSE Alpha-crystallin B chain OS=Mus musculus GN=Cryab PE=1 SV=2
23.9061	23.7733	24.2265	23.7903	23.6952	Non NumÃ©rique	2	13	1.8e-08	0.292132	0.225921	O54879	High mobility group protein B3	Hmgb3	>sp|O54879|HMGB3_MOUSE High mobility group protein B3 OS=Mus musculus GN=Hmgb3 PE=1 SV=3
23.5948	25.0523	24.8415	23.1379	22.9717	24.7438	5	13.1	1.55e-27	0.292523	0.878426	Q5XG69	Soluble lamin-associated protein of 75 kDa	Fam169a	>sp|Q5XG69|F169A_MOUSE Soluble lamin-associated protein of 75 kDa OS=Mus musculus GN=Fam169a PE=1 SV=3
24.1652	24.5526	23.9115	24.1148	25.0801	24.6544	5	10.1	3.26e-18	0.292532	-0.406652	Q8C166	Copine-1	Cpne1	>sp|Q8C166|CPNE1_MOUSE Copine-1 OS=Mus musculus GN=Cpne1 PE=1 SV=1
31.7594	31.2673	31.5376	31.4976	31.9819	31.815	149	25.2	0	0.292658	-0.243412	Q9QXZ0	Microtubule-actin cross-linking factor 1	Macf1	>sp|Q9QXZ0|MACF1_MOUSE Microtubule-actin cross-linking factor 1 OS=Mus musculus GN=Macf1 PE=1 SV=2
24.0023	23.6587	24.5572	24.4236	24.5533	24.244	6	7.7	1.08e-36	0.293578	-0.334227	E9PYG6		Rasa1	>tr|E9PYG6|E9PYG6_MOUSE Protein Rasa1 OS=Mus musculus GN=Rasa1 PE=1 SV=1
25.6715	25.3656	25.2854	25.1954	25.3334	25.3356	9	4	5.04e-40	0.293813	0.152685	Q9ERU9	E3 SUMO-protein ligase RanBP2;Putative peptidyl-prolyl cis-trans isomerase	Ranbp2	>sp|Q9ERU9|RBP2_MOUSE E3 SUMO-protein ligase RanBP2 OS=Mus musculus GN=Ranbp2 PE=1 SV=2
Non NumÃ©rique	23.8641	23.7463	25.6623	Non NumÃ©rique	24.1235	12	21.5	1.36e-51	0.294052	-1.08772	Q68FL4	Putative adenosylhomocysteinase 3	Ahcyl2	>sp|Q68FL4|SAHH3_MOUSE Putative adenosylhomocysteinase 3 OS=Mus musculus GN=Ahcyl2 PE=1 SV=1
27.4822	26.5296	27.0619	26.7977	26.8374	26.1727	18	25.6	1.48e-60	0.294099	0.421928	E9Q3M9		2010300C02Rik	>tr|E9Q3M9|E9Q3M9_MOUSE Protein 2010300C02Rik OS=Mus musculus GN=2010300C02Rik PE=1 SV=1
Non NumÃ©rique	17.9008	18.1185	19.6635	18.1475	18.4918	2	5.1	7.54e-05	0.294389	-0.75792	Q9QYI4	DnaJ homolog subfamily B member 12	Dnajb12	>sp|Q9QYI4|DJB12_MOUSE DnaJ homolog subfamily B member 12 OS=Mus musculus GN=Dnajb12 PE=1 SV=2
29.6448	28.8993	29.659	29.9084	27.5033	27.9865	17	66.8	4.91e-275	0.294773	0.934968	Q9DB05	Alpha-soluble NSF attachment protein	Napa	>sp|Q9DB05|SNAA_MOUSE Alpha-soluble NSF attachment protein OS=Mus musculus GN=Napa PE=1 SV=1
24.8179	23.9459	24.3967	25.1673	24.525	24.6278	5	2.8	4.43e-15	0.294972	-0.386512	Q9WTS5	Teneurin-2;Ten-2, soluble form;Ten-2 intracellular domain	Tenm2	>sp|Q9WTS5|TEN2_MOUSE Teneurin-2 OS=Mus musculus GN=Tenm2 PE=1 SV=1
26.5482	26.1831	25.7767	26.0206	24.9199	26.0184	7	17.4	1.75e-46	0.295	0.516405	P54823	Probable ATP-dependent RNA helicase DDX6	Ddx6	>sp|P54823|DDX6_MOUSE Probable ATP-dependent RNA helicase DDX6 OS=Mus musculus GN=Ddx6 PE=1 SV=1
21.1539	23.155	Non NumÃ©rique	23.211	24.2859	Non NumÃ©rique	2	4.5	1.68e-15	0.295595	-1.59403	P24547	Inosine-5-monophosphate dehydrogenase 2	Impdh2	>sp|P24547|IMDH2_MOUSE Inosine-5-monophosphate dehydrogenase 2 OS=Mus musculus GN=Impdh2 PE=1 SV=2
31.4307	31.4668	31.6136	31.1227	31.1865	31.6125	25	34.1	1.5e-276	0.29612	0.196426	Q61548	Clathrin coat assembly protein AP180	Snap91	>sp|Q61548|AP180_MOUSE Clathrin coat assembly protein AP180 OS=Mus musculus GN=Snap91 PE=1 SV=1
25.4383	24.6245	24.3082	24.2359	24.6417	24.1707	5	5.6	3.43e-13	0.296367	0.440903	P27671	Ras-specific guanine nucleotide-releasing factor 1	Rasgrf1	>sp|P27671|RGRF1_MOUSE Ras-specific guanine nucleotide-releasing factor 1 OS=Mus musculus GN=Rasgrf1 PE=1 SV=2
25.9026	25.5337	25.4471	25.4975	25.5645	25.0857	12	7.6	2.77e-84	0.297044	0.245265	G3X9K3	Brefeldin A-inhibited guanine nucleotide-exchange protein 1	Arfgef1	>sp|G3X9K3|BIG1_MOUSE Brefeldin A-inhibited guanine nucleotide-exchange protein 1 OS=Mus musculus GN=Arfgef1 PE=1 SV=1
22.142	23.5315	24.4463	24.2437	23.9855	24.3242	3	31	3.89e-38	0.29732	-0.811268	P28667	MARCKS-related protein	Marcksl1	>sp|P28667|MRP_MOUSE MARCKS-related protein OS=Mus musculus GN=Marcksl1 PE=1 SV=2
25.5346	23.6194	25.0429	25.9915	26.1125	24.7091	8	15.7	8.04e-57	0.29763	-0.872076	O08795	Glucosidase 2 subunit beta	Prkcsh	>sp|O08795|GLU2B_MOUSE Glucosidase 2 subunit beta OS=Mus musculus GN=Prkcsh PE=1 SV=1
26.0319	25.1198	25.4905	25.5796	23.9475	25.1273	7	24.5	2.09e-80	0.297672	0.662587	O35459	Delta(3,5)-Delta(2,4)-dienoyl-CoA isomerase, mitochondrial	Ech1	>sp|O35459|ECH1_MOUSE Delta(3,5)-Delta(2,4)-dienoyl-CoA isomerase, mitochondrial OS=Mus musculus GN=Ech1 PE=1 SV=1
26.5154	26.7554	26.738	26.7812	28.1707	26.7562	8	30	1.08e-30	0.29787	-0.566433	P53026	60S ribosomal protein L10a	Rpl10a	>sp|P53026|RL10A_MOUSE 60S ribosomal protein L10a OS=Mus musculus GN=Rpl10a PE=1 SV=3
30.2044	29.801	27.7434	30.3724	30.4178	29.7858	9	60.2	1.24e-30	0.298178	-0.942407	P11404	Fatty acid-binding protein, heart	Fabp3	>sp|P11404|FABPH_MOUSE Fatty acid-binding protein, heart OS=Mus musculus GN=Fabp3 PE=1 SV=5
27.2216	27.2997	26.9317	26.8272	27.9044	28.8661	5	22.4	1.51e-48	0.298921	-0.7149	Q9R1P3	Proteasome subunit beta type-2	Psmb2	>sp|Q9R1P3|PSB2_MOUSE Proteasome subunit beta type-2 OS=Mus musculus GN=Psmb2 PE=1 SV=1
22.5766	23.3564	24.1804	25.6227	22.9959	24.7066	5	13	8.56e-76	0.299208	-1.07061	Q7TNC4	Putative RNA-binding protein Luc7-like 2	Luc7l2	>sp|Q7TNC4|LC7L2_MOUSE Putative RNA-binding protein Luc7-like 2 OS=Mus musculus GN=Luc7l2 PE=1 SV=1
24.7868	24.9162	25.0964	25.5139	26.367	24.6842	9	6.9	5.16e-42	0.299375	-0.58857	Q3UH93	Plexin-D1	Plxnd1	>sp|Q3UH93|PLXD1_MOUSE Plexin-D1 OS=Mus musculus GN=Plxnd1 PE=1 SV=1
25.9265	25.8687	25.82	25.8155	26.2975	26.0127	9	9.4	4.78e-37	0.300525	-0.170164	Q6PAJ1	Breakpoint cluster region protein	Bcr	>sp|Q6PAJ1|BCR_MOUSE Breakpoint cluster region protein OS=Mus musculus GN=Bcr PE=1 SV=3
25.6493	26.5263	26.5743	26.6588	27.7425	26.2561	7	27.8	6.93e-24	0.301223	-0.635846	Q64520	Guanylate kinase	Guk1	>sp|Q64520|KGUA_MOUSE Guanylate kinase OS=Mus musculus GN=Guk1 PE=1 SV=2
28.982	29.7728	30.2836	29.8548	30.4585	30.2092	6	25.8	1.23e-17	0.301319	-0.494685	Q8R191	Synaptogyrin-3	Syngr3	>sp|Q8R191|SNG3_MOUSE Synaptogyrin-3 OS=Mus musculus GN=Syngr3 PE=1 SV=1
23.3411	23.2981	23.2462	23.3433	23.3355	Non NumÃ©rique	5	4.4	1.27e-13	0.301325	-0.0442524	Q8BY87	Ubiquitin carboxyl-terminal hydrolase 47	Usp47	>sp|Q8BY87|UBP47_MOUSE Ubiquitin carboxyl-terminal hydrolase 47 OS=Mus musculus GN=Usp47 PE=1 SV=2
33.2869	33.6225	33.5051	33.4441	33.6441	34.1198	35	72.4	0	0.301711	-0.264482	P16330	2,3-cyclic-nucleotide 3-phosphodiesterase	Cnp	>sp|P16330|CN37_MOUSE 2,3-cyclic-nucleotide 3-phosphodiesterase OS=Mus musculus GN=Cnp PE=1 SV=3
30.9425	31.4402	32.1951	31.8088	32.9238	31.7275	25	93.4	7.01e-249	0.302465	-0.627467	Q91XV3	Brain acid soluble protein 1	Basp1	>sp|Q91XV3|BASP1_MOUSE Brain acid soluble protein 1 OS=Mus musculus GN=Basp1 PE=1 SV=3
Non NumÃ©rique	21.18	22.5077	Non NumÃ©rique	22.9813	22.6056	3	11.6	2.15e-15	0.30253	-0.949632	Q9DCJ9	N-acetylneuraminate lyase	Npl	>sp|Q9DCJ9|NPL_MOUSE N-acetylneuraminate lyase OS=Mus musculus GN=Npl PE=1 SV=1
24.7416	24.6774	25.6405	25.6384	26.2348	24.9239	3	12.6	2.43e-20	0.302775	-0.579217	P14106	Complement C1q subcomponent subunit B	C1qb	>sp|P14106|C1QB_MOUSE Complement C1q subcomponent subunit B OS=Mus musculus GN=C1qb PE=1 SV=2
27.0055	27.5269	27.1388	26.9862	27.0172	27.1004	15	37.4	2.32e-88	0.302854	0.189131	Q07076	Annexin A7	Anxa7	>sp|Q07076|ANXA7_MOUSE Annexin A7 OS=Mus musculus GN=Anxa7 PE=1 SV=2
26.8727	27.2543	27.4044	28.1927	27.933	26.9063	17	22.6	1.61e-121	0.302888	-0.500224	O70589	Peripheral plasma membrane protein CASK	Cask	>sp|O70589|CSKP_MOUSE Peripheral plasma membrane protein CASK OS=Mus musculus GN=Cask PE=1 SV=2
33.3315	33.0026	33.2232	33.1586	32.9251	33.0554	92	48.5	0	0.302985	0.139395	P19096	Fatty acid synthase;[Acyl-carrier-protein] S-acetyltransferase;[Acyl-carrier-protein] S-malonyltransferase;3-oxoacyl-[acyl-carrier-protein] synthase;3-oxoacyl-[acyl-carrier-protein] reductase;3-hydroxyacyl-[acyl-carrier-protein] dehydratase;Enoyl-[acyl-carrier-protein] reductase;Oleoyl-[acyl-carrier-protein] hydrolase	Fasn	>sp|P19096|FAS_MOUSE Fatty acid synthase OS=Mus musculus GN=Fasn PE=1 SV=2
25.7903	25.62	26.2578	25.877	25.6011	25.2775	9	30.6	1.03e-30	0.303164	0.304163	P49312;V9GXF8	Heterogeneous nuclear ribonucleoprotein A1	Hnrnpa1	>sp|P49312|ROA1_MOUSE Heterogeneous nuclear ribonucleoprotein A1 OS=Mus musculus GN=Hnrnpa1 PE=1 SV=2
21.4563	21.2613	Non NumÃ©rique	23.8104	22.0464	21.5368	3	6.5	7.16e-30	0.303348	-1.10574	Q6NVF9	Cleavage and polyadenylation specificity factor subunit 6	Cpsf6	>sp|Q6NVF9|CPSF6_MOUSE Cleavage and polyadenylation specificity factor subunit 6 OS=Mus musculus GN=Cpsf6 PE=1 SV=1
17.2153	Non NumÃ©rique	16.6026	19.7685	17.4023	Non NumÃ©rique	2	3.9	0.00041908	0.303745	-1.67647	Q8BYK6;P59326	YTH domain family protein 3;YTH domain family protein 1	Ythdf3;Ythdf1	>sp|Q8BYK6|YTHD3_MOUSE YTH domain-containing family protein 3 OS=Mus musculus GN=Ythdf3 PE=1 SV=2;>sp|P59326|YTHD1_MOUSE YTH domain-containing family protein 1 OS=Mus musculus GN=Ythdf1 PE=1 SV=1
28.3767	28.3849	29.1607	28.967	28.9123	28.9643	14	44.4	6.79e-90	0.303936	-0.307099	P12970;F6VBB8;V9GX35	60S ribosomal protein L7a	Rpl7a	>sp|P12970|RL7A_MOUSE 60S ribosomal protein L7a OS=Mus musculus GN=Rpl7a PE=1 SV=2
24.7568	24.6391	25.3195	25.2558	25.7407	24.8745	10	20.9	3.11e-33	0.304052	-0.385202	Q99MR8	Methylcrotonoyl-CoA carboxylase subunit alpha, mitochondrial	Mccc1	>sp|Q99MR8|MCCA_MOUSE Methylcrotonoyl-CoA carboxylase subunit alpha, mitochondrial OS=Mus musculus GN=Mccc1 PE=1 SV=2
27.8094	27.9241	28.1041	27.8751	27.8906	27.0826	12	41.1	8.82e-101	0.304595	0.329721	P62702;V9GWY0	40S ribosomal protein S4, X isoform	Rps4x	>sp|P62702|RS4X_MOUSE 40S ribosomal protein S4, X isoform OS=Mus musculus GN=Rps4x PE=1 SV=2;>tr|V9GWY0|V9GWY0_MOUSE 40S ribosomal protein S4 OS=Mus musculus GN=Gm15013 PE=3 SV=1
28.2693	28.8541	27.5901	27.9501	27.588	27.8335	2	23.2	2.13e-18	0.304929	0.447328	P61957	Small ubiquitin-related modifier 2	Sumo2	>sp|P61957|SUMO2_MOUSE Small ubiquitin-related modifier 2 OS=Mus musculus GN=Sumo2 PE=1 SV=1
27.089	27.2948	27.8695	26.9769	27.3348	27.0301	8	24.6	4.79e-184	0.305538	0.303811	O88543	COP9 signalosome complex subunit 3	Cops3	>sp|O88543|CSN3_MOUSE COP9 signalosome complex subunit 3 OS=Mus musculus GN=Cops3 PE=1 SV=3
20.9146	21.3476	21.3546	19.9347	Non NumÃ©rique	21.214	2	1.8	0.00016397	0.305732	0.631255	O88444	Adenylate cyclase type 1	Adcy1	>sp|O88444|ADCY1_MOUSE Adenylate cyclase type 1 OS=Mus musculus GN=Adcy1 PE=1 SV=2
28.7577	29.6251	30.1271	29.8891	29.909	30.1471	42	42.1	6.7e-286	0.306455	-0.478479	E9Q7L0		Ogdhl	>tr|E9Q7L0|E9Q7L0_MOUSE Protein Ogdhl OS=Mus musculus GN=Ogdhl PE=1 SV=1
25.0249	24.8658	26.4498	24.7079	24.9439	24.9019	5	34.7	2.16e-25	0.306721	0.595608	Q8BMJ3;J3QPQ5;Q3UT53;J3QMW5;D3Z367	Eukaryotic translation initiation factor 1A, X-chromosomal	Eif1ax	>sp|Q8BMJ3|IF1AX_MOUSE Eukaryotic translation initiation factor 1A, X-chromosomal OS=Mus musculus GN=Eif1ax PE=2 SV=3
26.1895	26.5498	27.8649	25.8489	25.5849	26.896	8	39.2	1.05e-54	0.306787	0.758095	Q9JL62	Glycolipid transfer protein	Gltp	>sp|Q9JL62|GLTP_MOUSE Glycolipid transfer protein OS=Mus musculus GN=Gltp PE=1 SV=3
28.0333	27.4352	28.0188	27.1104	27.9392	27.3252	3	25.9	8.99e-44	0.306917	0.370892	P07309	Transthyretin	Ttr	>sp|P07309|TTHY_MOUSE Transthyretin OS=Mus musculus GN=Ttr PE=1 SV=1
25.3374	26.3706	25.9034	25.4664	25.85	24.7743	6	17.2	3.9e-35	0.307647	0.50689	Q9JK42	[Pyruvate dehydrogenase [lipoamide]] kinase isozyme 2, mitochondrial	Pdk2	>sp|Q9JK42|PDK2_MOUSE [Pyruvate dehydrogenase (acetyl-transferring)] kinase isozyme 2, mitochondrial OS=Mus musculus GN=Pdk2 PE=1 SV=2
26.8168	27.0426	26.4251	25.9657	26.6358	26.6648	6	13.9	8.93e-32	0.308283	0.33939	Q9QYR9;Q32Q92;Q8BWN8;Q6Q2Z6;Q9QYR7	Acyl-coenzyme A thioesterase 2, mitochondrial	Acot2	>sp|Q9QYR9|ACOT2_MOUSE Acyl-coenzyme A thioesterase 2, mitochondrial OS=Mus musculus GN=Acot2 PE=1 SV=2
24.9892	24.4451	Non NumÃ©rique	24.658	24.2254	23.4937	3	38.1	1.55e-27	0.308389	0.591385	Q9WTZ1;D3Z497	RING-box protein 2	Rnf7;Gm7075	>sp|Q9WTZ1|RBX2_MOUSE RING-box protein 2 OS=Mus musculus GN=Rnf7 PE=3 SV=1;>tr|D3Z497|D3Z497_MOUSE Protein Gm7075 OS=Mus musculus GN=Gm7075 PE=4 SV=1
24.403	25.6992	24.5168	23.6909	23.7591	25.0503	8	9.4	1.29e-56	0.308647	0.706204	Q61543	Golgi apparatus protein 1	Glg1	>sp|Q61543|GSLG1_MOUSE Golgi apparatus protein 1 OS=Mus musculus GN=Glg1 PE=1 SV=1
Non NumÃ©rique	24.0869	22.5857	Non NumÃ©rique	24.3211	24.3841	2	10.9	3.91e-05	0.308758	-1.01631	P01867	Ig gamma-2B chain C region	Igh-3	>sp|P01867|IGG2B_MOUSE Ig gamma-2B chain C region OS=Mus musculus GN=Igh-3 PE=1 SV=3
27.903	27.3071	26.0355	27.5813	27.954	27.6744	6	29.4	2.52e-34	0.308798	-0.654698	Q9WTL7	Acyl-protein thioesterase 2	Lypla2	>sp|Q9WTL7|LYPA2_MOUSE Acyl-protein thioesterase 2 OS=Mus musculus GN=Lypla2 PE=1 SV=1
28.879	28.6516	28.124	27.9397	28.4768	28.2848	32	32.6	1.73e-170	0.309649	0.317736	Q9QWI6	SRC kinase signaling inhibitor 1	Srcin1	>sp|Q9QWI6|SRCN1_MOUSE SRC kinase signaling inhibitor 1 OS=Mus musculus GN=Srcin1 PE=1 SV=2
Non NumÃ©rique	23.2513	24.4554	24.7403	24.6008	24.0995	2	5.3	6.9e-08	0.309964	-0.62687	Q9WVT6	Carbonic anhydrase 14	Ca14	>sp|Q9WVT6|CAH14_MOUSE Carbonic anhydrase 14 OS=Mus musculus GN=Ca14 PE=1 SV=1
24.3514	24.9192	23.6972	25.8039	26.6697	23.751	4	25	2.63e-41	0.310049	-1.08558	P51410;S4R1R7	60S ribosomal protein L9	Rpl9	>sp|P51410|RL9_MOUSE 60S ribosomal protein L9 OS=Mus musculus GN=Rpl9 PE=1 SV=2
24.8334	23.6516	23.3721	25.5568	24.7854	23.8422	4	4.8	5.3e-13	0.310181	-0.775736	Q8BPQ7	Small G protein signaling modulator 1	Sgsm1	>sp|Q8BPQ7|SGSM1_MOUSE Small G protein signaling modulator 1 OS=Mus musculus GN=Sgsm1 PE=1 SV=2
24.3869	24.4951	23.9243	24.1843	25.1151	24.6242	4	3.9	3.9e-10	0.310196	-0.372434	P35438	Glutamate receptor ionotropic, NMDA 1	Grin1	>sp|P35438|NMDZ1_MOUSE Glutamate receptor ionotropic, NMDA 1 OS=Mus musculus GN=Grin1 PE=1 SV=1
30.1241	29.945	30.179	29.9288	30.5755	30.4923	19	27.7	4.04e-172	0.310615	-0.249462	Q8K596		Slc8a2	>sp|Q8K596|NAC2_MOUSE Sodium/calcium exchanger 2 OS=Mus musculus GN=Slc8a2 PE=1 SV=1
28.4599	28.6677	28.9221	28.4845	29.3409	29.2997	12	50.5	8.34e-58	0.310891	-0.358444	P61027	Ras-related protein Rab-10	Rab10	>sp|P61027|RAB10_MOUSE Ras-related protein Rab-10 OS=Mus musculus GN=Rab10 PE=1 SV=1
28.8128	29.2929	27.2082	28.1559	27.9782	24.9778	6	89.6	4.45e-137	0.310911	1.40064	P34884	Macrophage migration inhibitory factor	Mif	>sp|P34884|MIF_MOUSE Macrophage migration inhibitory factor OS=Mus musculus GN=Mif PE=1 SV=2
25.5604	26.0439	25.3816	25.4605	25.1402	25.5674	7	25.1	8.2e-25	0.311964	0.27263	Q99KP3	Lambda-crystallin homolog	Cryl1	>sp|Q99KP3|CRYL1_MOUSE Lambda-crystallin homolog OS=Mus musculus GN=Cryl1 PE=1 SV=3
27.1303	27.6982	27.1945	28.4497	28.2561	27.0057	23	34.3	1.07e-104	0.311986	-0.562838	P70175	Disks large homolog 3	Dlg3	>sp|P70175|DLG3_MOUSE Disks large homolog 3 OS=Mus musculus GN=Dlg3 PE=1 SV=1
27.5177	26.9931	28.2725	28.2645	25.2887	25.7945	9	39.4	3.02e-112	0.312364	1.14519	Q9CZ42	ATP-dependent (S)-NAD(P)H-hydrate dehydratase	Carkd	>sp|Q9CZ42|NNRD_MOUSE ATP-dependent (S)-NAD(P)H-hydrate dehydratase OS=Mus musculus GN=Carkd PE=1 SV=1
23.3092	23.6272	Non NumÃ©rique	24.9252	23.6395	23.7889	2	8.1	3.19e-05	0.313225	-0.649657	Q792Z1		Try10	>tr|Q792Z1|Q792Z1_MOUSE MCG140784 OS=Mus musculus GN=Try10 PE=1 SV=1
23.6026	22.4172	22.5671	23.3077	23.6121	Non NumÃ©rique	4	32	1.22e-11	0.313277	-0.597609	P58064	28S ribosomal protein S6, mitochondrial	Mrps6	>sp|P58064|RT06_MOUSE 28S ribosomal protein S6, mitochondrial OS=Mus musculus GN=Mrps6 PE=1 SV=3
Non NumÃ©rique	21.7174	21.9716	21.8385	22.1194	22.363	3	10.2	9.72e-08	0.31372	-0.262485	P63034;Q9QX11;O08967	Cytohesin-2	Cyth2	>sp|P63034|CYH2_MOUSE Cytohesin-2 OS=Mus musculus GN=Cyth2 PE=1 SV=2
25.9078	25.833	26.1856	26.382	27.0342	25.7977	24	9.6	2.11e-91	0.31385	-0.429209	A2CG49	Kalirin	Kalrn	>sp|A2CG49|KALRN_MOUSE Kalirin OS=Mus musculus GN=Kalrn PE=1 SV=1
25.447	25.6359	24.5053	22.2777	24.3106	25.521	5	16.6	1.48e-64	0.314414	1.15957	Q9WUR2;Q78JN3	Enoyl-CoA delta isomerase 2, mitochondrial	Eci2	>sp|Q9WUR2|ECI2_MOUSE Enoyl-CoA delta isomerase 2, mitochondrial OS=Mus musculus GN=Eci2 PE=1 SV=2
25.5596	24.7778	25.4762	24.5057	25.2783	24.8808	6	15	3.87e-42	0.314851	0.382929	P24270	Catalase	Cat	>sp|P24270|CATA_MOUSE Catalase OS=Mus musculus GN=Cat PE=1 SV=4
26.7242	26.2468	27.2166	26.3143	26.7925	25.0955	12	18	6.06e-51	0.315787	0.661773	Q3U0V1;Q3TIX6	Far upstream element-binding protein 2	Khsrp	>sp|Q3U0V1|FUBP2_MOUSE Far upstream element-binding protein 2 OS=Mus musculus GN=Khsrp PE=1 SV=2
28.2641	28.4558	29.9845	28.8151	28.2086	27.2226	7	45.3	3.12e-31	0.315885	0.81937	Q8VED9	Galectin-related protein	Lgalsl	>sp|Q8VED9|LEGL_MOUSE Galectin-related protein OS=Mus musculus GN=Lgalsl PE=1 SV=1
23.8144	23.2857	23.3231	23.3254	22.0129	23.422	3	7.8	5.12e-11	0.317135	0.554296	Q6NVG1	Lysophospholipid acyltransferase LPCAT4	Lpcat4	>sp|Q6NVG1|LPCT4_MOUSE Lysophospholipid acyltransferase LPCAT4 OS=Mus musculus GN=Lpcat4 PE=1 SV=1
27.0153	26.0987	28.1127	27.2166	26.0698	24.918	8	28	1.13e-34	0.317434	1.00746	Q61425	Hydroxyacyl-coenzyme A dehydrogenase, mitochondrial	Hadh	>sp|Q61425|HCDH_MOUSE Hydroxyacyl-coenzyme A dehydrogenase, mitochondrial OS=Mus musculus GN=Hadh PE=1 SV=2
26.8801	25.4972	26.0802	25.5233	25.8447	25.6813	9	19.9	3.82e-85	0.317585	0.469383	O88485	Cytoplasmic dynein 1 intermediate chain 1	Dync1i1	>sp|O88485|DC1I1_MOUSE Cytoplasmic dynein 1 intermediate chain 1 OS=Mus musculus GN=Dync1i1 PE=1 SV=2
26.1237	26.1515	24.3939	24.6345	24.6809	25.2518	6	23.9	4.36e-60	0.317685	0.700609	O08915	AH receptor-interacting protein	Aip	>sp|O08915|AIP_MOUSE AH receptor-interacting protein OS=Mus musculus GN=Aip PE=1 SV=1
23.815	25.6887	Non NumÃ©rique	23.2529	23.7078	Non NumÃ©rique	2	36.8	1.54e-06	0.317972	1.2715	P0DN34			>sp|P0DN34|NDUB1_MOUSE NADH dehydrogenase [ubiquinone] 1 beta subcomplex subunit 1 OS=Mus musculus GN=Ndufb1 PE=3 SV=1
30.3553	30.0972	29.3985	29.5025	28.9766	29.9805	19	59.1	2.48e-150	0.318144	0.463832	Q9JII6	Alcohol dehydrogenase [NADP(+)]	Akr1a1	>sp|Q9JII6|AK1A1_MOUSE Alcohol dehydrogenase [NADP(+)] OS=Mus musculus GN=Akr1a1 PE=1 SV=3
29.0181	28.7764	28.8653	28.3306	28.3465	29.0917	21	31.2	4.07e-121	0.318428	0.296984	Q60625	Intercellular adhesion molecule 5	Icam5	>sp|Q60625|ICAM5_MOUSE Intercellular adhesion molecule 5 OS=Mus musculus GN=Icam5 PE=1 SV=2
28.2734	27.8714	28.1857	28.3482	28.785	28.0428	13	24.3	1.26e-104	0.318462	-0.281836	P68404	Protein kinase C beta type	Prkcb	>sp|P68404|KPCB_MOUSE Protein kinase C beta type OS=Mus musculus GN=Prkcb PE=1 SV=4
27.3096	26.0046	26.3935	26.032	25.973	26.3306	16	15.7	6.94e-99	0.319146	0.45734	Q8BMJ2	Leucine--tRNA ligase, cytoplasmic	Lars	>sp|Q8BMJ2|SYLC_MOUSE Leucine--tRNA ligase, cytoplasmic OS=Mus musculus GN=Lars PE=1 SV=2
23.0532	25.0907	23.9255	23.4727	23.7125	22.5188	6	81.1	3.64e-30	0.319196	0.788474	P01837	Ig kappa chain C region		>sp|P01837|IGKC_MOUSE Ig kappa chain C region OS=Mus musculus PE=1 SV=1
27.8201	28.1226	28.7182	28.7086	28.6525	28.2991	22	37.2	3.19e-173	0.319516	-0.333115	Q8VD37	SH3-containing GRB2-like protein 3-interacting protein 1	Sgip1	>sp|Q8VD37|SGIP1_MOUSE SH3-containing GRB2-like protein 3-interacting protein 1 OS=Mus musculus GN=Sgip1 PE=1 SV=1
28.3774	27.9473	28.7466	28.6246	27.6566	27.0107	10	50	3.1e-36	0.319874	0.593182	Q9CPU0	Lactoylglutathione lyase	Glo1	>sp|Q9CPU0|LGUL_MOUSE Lactoylglutathione lyase OS=Mus musculus GN=Glo1 PE=1 SV=3
28.5768	27.2172	28.0468	27.715	27.3001	27.4149	8	33	1.31e-67	0.319992	0.470249	Q9CR26	Vacuolar protein sorting-associated protein VTA1 homolog	Vta1	>sp|Q9CR26|VTA1_MOUSE Vacuolar protein sorting-associated protein VTA1 homolog OS=Mus musculus GN=Vta1 PE=1 SV=1
27.1439	27.2456	28.4432	25.0274	27.7688	26.934	6	37.7	3.65e-14	0.320289	1.03415	O35143	ATPase inhibitor, mitochondrial	Atpif1	>sp|O35143|ATIF1_MOUSE ATPase inhibitor, mitochondrial OS=Mus musculus GN=Atpif1 PE=1 SV=2
24.4675	22.3157	23.7658	22.5628	22.1785	23.3585	4	4.2	2.47e-12	0.321728	0.816369	Q80U87	Ubiquitin carboxyl-terminal hydrolase 8	Usp8	>sp|Q80U87|UBP8_MOUSE Ubiquitin carboxyl-terminal hydrolase 8 OS=Mus musculus GN=Usp8 PE=1 SV=2
25.0909	22.3033	24.1376	24.7777	25.5553	24.2508	4	29.6	3.29e-25	0.322204	-1.01734	Q9WV85	Nucleoside diphosphate kinase 3	Nme3	>sp|Q9WV85|NDK3_MOUSE Nucleoside diphosphate kinase 3 OS=Mus musculus GN=Nme3 PE=1 SV=3
24.3842	27.0724	25.7444	26.8552	26.6996	26.3236	9	51.2	9.52e-94	0.322766	-0.892499	P61021	Ras-related protein Rab-5B	Rab5b	>sp|P61021|RAB5B_MOUSE Ras-related protein Rab-5B OS=Mus musculus GN=Rab5b PE=1 SV=1
26.2688	25.8483	24.0119	25.5781	26.6479	26.504	5	25.6	2.65e-38	0.323023	-0.867002	Q80UW2	F-box only protein 2	Fbxo2	>sp|Q80UW2|FBX2_MOUSE F-box only protein 2 OS=Mus musculus GN=Fbxo2 PE=1 SV=1
29.8215	28.9008	29.3091	29.1885	29.8814	30.6264	20	46.9	4.32e-191	0.323476	-0.554985	P68033;P68134;P63268;P62737	Actin, alpha cardiac muscle 1;Actin, alpha skeletal muscle;Actin, gamma-enteric smooth muscle;Actin, aortic smooth muscle	Actc1;Acta1;Actg2;Acta2	>sp|P68033|ACTC_MOUSE Actin, alpha cardiac muscle 1 OS=Mus musculus GN=Actc1 PE=1 SV=1;>sp|P68134|ACTS_MOUSE Actin, alpha skeletal muscle OS=Mus musculus GN=Acta1 PE=1 SV=1;>sp|P63268|ACTH_MOUSE Actin, gamma-enteric smooth muscle OS=Mus musculus GN=Actg2 P
23.3049	22.6649	23.8623	23.3651	23.6496	24.3387	4	15.6	1.13e-38	0.323607	-0.507044	Q8BVI5	Syntaxin-16	Stx16	>sp|Q8BVI5|STX16_MOUSE Syntaxin-16 OS=Mus musculus GN=Stx16 PE=1 SV=3
28.6385	28.5342	Non NumÃ©rique	28.3328	28.2115	26.4779	2	13.1	3.83e-38	0.323698	0.912348	Q9DCZ4	Apolipoprotein O	Apoo	>sp|Q9DCZ4|MIC26_MOUSE MICOS complex subunit Mic26 OS=Mus musculus GN=Apoo PE=1 SV=2
26.8497	27.2356	27.9102	26.6763	27.4461	26.3739	25	62	2.06e-164	0.324123	0.499767	P58771	Tropomyosin alpha-1 chain	Tpm1	>sp|P58771|TPM1_MOUSE Tropomyosin alpha-1 chain OS=Mus musculus GN=Tpm1 PE=1 SV=1
23.7429	25.4851	26.0445	25.801	25.8841	25.9263	9	11.7	5.81e-58	0.324136	-0.779633	Q9EQQ9	Bifunctional protein NCOAT;Protein O-GlcNAcase;Histone acetyltransferase	Mgea5	>sp|Q9EQQ9|OGA_MOUSE Protein O-GlcNAcase OS=Mus musculus GN=Mgea5 PE=1 SV=2
29.0272	28.617	28.2207	28.5117	29.0489	29.7065	8	34.1	1.57e-95	0.324732	-0.467372	Q91Z53	Glyoxylate reductase/hydroxypyruvate reductase	Grhpr	>sp|Q91Z53|GRHPR_MOUSE Glyoxylate reductase/hydroxypyruvate reductase OS=Mus musculus GN=Grhpr PE=1 SV=1
25.9306	26.514	26.2758	26.1237	24.96	26.1827	6	26.3	2.83e-26	0.325329	0.484634	P97370	Sodium/potassium-transporting ATPase subunit beta-3	Atp1b3	>sp|P97370|AT1B3_MOUSE Sodium/potassium-transporting ATPase subunit beta-3 OS=Mus musculus GN=Atp1b3 PE=1 SV=1
32.9232	32.3585	32.8078	32.4014	32.6619	32.369	49	64.6	0	0.325461	0.219076	P11499;REV__Q8BL66	Heat shock protein HSP 90-beta	Hsp90ab1	>sp|P11499|HS90B_MOUSE Heat shock protein HSP 90-beta OS=Mus musculus GN=Hsp90ab1 PE=1 SV=3
23.2614	24.1329	23.9406	23.4458	22.8637	23.7687	6	16.9	2.76e-72	0.325597	0.418876	Q8BNU0	Armadillo repeat-containing protein 6	Armc6	>sp|Q8BNU0|ARMC6_MOUSE Armadillo repeat-containing protein 6 OS=Mus musculus GN=Armc6 PE=1 SV=1
24.0413	24.0975	23.4935	24.8026	23.7338	24.3174	3	9.6	9.47e-46	0.326079	-0.407183	Q8K0E8	Fibrinogen beta chain;Fibrinopeptide B;Fibrinogen beta chain	Fgb	>sp|Q8K0E8|FIBB_MOUSE Fibrinogen beta chain OS=Mus musculus GN=Fgb PE=1 SV=1
22.2939	23.1734	23.5749	23.0302	23.751	23.7678	4	12.8	4.22e-20	0.326533	-0.502307	Q3TCJ1	BRISC complex subunit Abro1	Fam175b	>sp|Q3TCJ1|F175B_MOUSE BRISC complex subunit Abro1 OS=Mus musculus GN=Fam175b PE=1 SV=1
27.1428	27.1649	26.7423	27.0951	27.1897	27.2493	15	32.2	1.11e-98	0.326582	-0.161393	Q9Z0X1	Apoptosis-inducing factor 1, mitochondrial	Aifm1	>sp|Q9Z0X1|AIFM1_MOUSE Apoptosis-inducing factor 1, mitochondrial OS=Mus musculus GN=Aifm1 PE=1 SV=1
28.4459	27.6009	28.0373	28.0157	27.7584	27.0172	18	26	9.64e-97	0.326936	0.430934	Q8VIJ6	Splicing factor, proline- and glutamine-rich	Sfpq	>sp|Q8VIJ6|SFPQ_MOUSE Splicing factor, proline- and glutamine-rich OS=Mus musculus GN=Sfpq PE=1 SV=1
24.1331	24.4616	23.8418	24.0379	24.5226	24.9125	5	13.3	9.59e-44	0.327352	-0.345538	Q6PD28		Ppp2r5b	>tr|Q6PD28|Q6PD28_MOUSE Protein Ppp2r5b OS=Mus musculus GN=Ppp2r5b PE=1 SV=1
25.6305	24.9123	24.1649	23.2789	24.4635	24.8495	5	20.8	8.43e-36	0.328476	0.70528	P28352	DNA-(apurinic or apyrimidinic site) lyase;DNA-(apurinic or apyrimidinic site) lyase, mitochondrial	Apex1	>sp|P28352|APEX1_MOUSE DNA-(apurinic or apyrimidinic site) lyase OS=Mus musculus GN=Apex1 PE=1 SV=2
24.1606	24.1336	24.4406	24.5447	24.1217	24.8226	18	39.2	0	0.328614	-0.251422	Q9JJZ2	Tubulin alpha-8 chain	Tuba8	>sp|Q9JJZ2|TBA8_MOUSE Tubulin alpha-8 chain OS=Mus musculus GN=Tuba8 PE=1 SV=1
25.6843	25.719	26.1059	25.2109	27.173	27.6603	8	38.2	2.14e-144	0.328926	-0.84498	Q9D0L7	Armadillo repeat-containing protein 10	Armc10	>sp|Q9D0L7|ARM10_MOUSE Armadillo repeat-containing protein 10 OS=Mus musculus GN=Armc10 PE=1 SV=1
26.142	26.2619	26.9578	26.747	27.9212	26.4277	11	32.2	1.93e-56	0.328949	-0.578054	Q91X72	Hemopexin	Hpx	>sp|Q91X72|HEMO_MOUSE Hemopexin OS=Mus musculus GN=Hpx PE=1 SV=2
24.0597	23.0059	23.4329	23.2464	23.358	22.6212	3	5.1	1.12e-06	0.329377	0.424295	Q03173	Protein enabled homolog	Enah	>sp|Q03173|ENAH_MOUSE Protein enabled homolog OS=Mus musculus GN=Enah PE=1 SV=2
28.1905	28.5512	26.0643	27.5459	29.8096	28.8287	5	81.3	1.36e-53	0.329719	-1.12606	P63216	Guanine nucleotide-binding protein G(I)/G(S)/G(O) subunit gamma-3	Gng3	>sp|P63216|GBG3_MOUSE Guanine nucleotide-binding protein G(I)/G(S)/G(O) subunit gamma-3 OS=Mus musculus GN=Gng3 PE=1 SV=1
28.0513	28.2611	28.9326	28.0814	28.4208	27.4544	18	31.6	1.71e-115	0.330724	0.429486	Q61490	CD166 antigen	Alcam	>sp|Q61490|CD166_MOUSE CD166 antigen OS=Mus musculus GN=Alcam PE=1 SV=3
25.3093	25.8875	25.3042	24.2182	25.9172	24.5116	6	20.3	3.41e-51	0.330898	0.61797	Q8VEK0;Q8BHG3	Cell cycle control protein 50A	Tmem30a	>sp|Q8VEK0|CC50A_MOUSE Cell cycle control protein 50A OS=Mus musculus GN=Tmem30a PE=1 SV=1
26.6491	26.2586	26.9815	26.1461	26.4978	26.4604	3	12.1	4.86e-12	0.331136	0.261676	O35449	Proline-rich transmembrane protein 1	Prrt1	>sp|O35449|PRRT1_MOUSE Proline-rich transmembrane protein 1 OS=Mus musculus GN=Prrt1 PE=1 SV=1
25.2209	24.273	26.7571	25.1009	27.6695	26.9774	7	28	1.96e-42	0.331142	-1.1656	Q922Q8	Leucine-rich repeat-containing protein 59	Lrrc59	>sp|Q922Q8|LRC59_MOUSE Leucine-rich repeat-containing protein 59 OS=Mus musculus GN=Lrrc59 PE=1 SV=1
23.2117	23.2486	23.7958	23.4018	22.2366	23.2522	6	21.3	2.33e-33	0.331154	0.45512	Q9QZD8	Mitochondrial dicarboxylate carrier	Slc25a10	>sp|Q9QZD8|DIC_MOUSE Mitochondrial dicarboxylate carrier OS=Mus musculus GN=Slc25a10 PE=1 SV=2
27.5358	27.494	26.9577	27.6557	28.5691	27.2155	8	27.9	5.5e-49	0.33279	-0.484269	Q8R001	Microtubule-associated protein RP/EB family member 2	Mapre2	>sp|Q8R001|MARE2_MOUSE Microtubule-associated protein RP/EB family member 2 OS=Mus musculus GN=Mapre2 PE=1 SV=1
23.3189	23.3069	24.3421	24.479	24.4472	23.5522	5	9.9	9.48e-18	0.333589	-0.503482	P0C192;Q99PH1	Leucine-rich repeat-containing protein 4B	Lrrc4b	>sp|P0C192|LRC4B_MOUSE Leucine-rich repeat-containing protein 4B OS=Mus musculus GN=Lrrc4b PE=1 SV=1
24.7816	23.992	24.8221	24.2589	23.9649	Non NumÃ©rique	2	14.1	1.35e-06	0.33399	0.419998	Q9CQU0	Thioredoxin domain-containing protein 12	Txndc12	>sp|Q9CQU0|TXD12_MOUSE Thioredoxin domain-containing protein 12 OS=Mus musculus GN=Txndc12 PE=1 SV=1
28.449	28.4043	27.1072	28.3357	29.1501	28.2152	12	64.3	8.11e-90	0.334343	-0.580154	Q9DBP5	UMP-CMP kinase	Cmpk1	>sp|Q9DBP5|KCY_MOUSE UMP-CMP kinase OS=Mus musculus GN=Cmpk1 PE=1 SV=1
22.306	Non NumÃ©rique	23.649	23.6338	24.1242	Non NumÃ©rique	5	6.8	1.89e-17	0.334459	-0.901513	Q80WG5	Leucine-rich repeat-containing protein 8A	Lrrc8a	>sp|Q80WG5|LRC8A_MOUSE Volume-regulated anion channel subunit LRRC8A OS=Mus musculus GN=Lrrc8a PE=1 SV=1
27.3169	27.6198	27.3913	26.8192	27.5818	27.1408	18	32.1	4.17e-114	0.334538	0.262087	Q6R891	Neurabin-2	Ppp1r9b	>sp|Q6R891|NEB2_MOUSE Neurabin-2 OS=Mus musculus GN=Ppp1r9b PE=1 SV=1
23.228	22.7302	24.0578	23.6658	23.5658	24.2254	6	6.4	1.72e-35	0.334624	-0.480331	Q80U19	Disheveled-associated activator of morphogenesis 2	Daam2	>sp|Q80U19|DAAM2_MOUSE Disheveled-associated activator of morphogenesis 2 OS=Mus musculus GN=Daam2 PE=1 SV=4
25.7085	26.9281	26.5645	27.5809	27.8346	26.0079	4	18.7	5.61e-25	0.334782	-0.74073	Q9DD18	D-tyrosyl-tRNA(Tyr) deacylase 1	Dtd1	>sp|Q9DD18|DTD1_MOUSE D-tyrosyl-tRNA(Tyr) deacylase 1 OS=Mus musculus GN=Dtd1 PE=1 SV=2
27.66	26.5427	26.7451	27.3076	27.8149	27.1374	30	45.2	1.97e-235	0.33502	-0.437353	P17156	Heat shock-related 70 kDa protein 2	Hspa2	>sp|P17156|HSP72_MOUSE Heat shock-related 70 kDa protein 2 OS=Mus musculus GN=Hspa2 PE=1 SV=2
23.7297	23.3418	24.3533	24.3486	22.1917	22.4522	7	13.3	7.09e-26	0.33526	0.810767	Q9Z1F9	SUMO-activating enzyme subunit 2	Uba2	>sp|Q9Z1F9|SAE2_MOUSE SUMO-activating enzyme subunit 2 OS=Mus musculus GN=Uba2 PE=1 SV=1
24.7675	23.184	25.1239	24.9412	22.0946	22.5418	6	25.9	4.25e-60	0.335533	1.16598	Q9D061	Acyl-CoA-binding domain-containing protein 6	Acbd6	>sp|Q9D061|ACBD6_MOUSE Acyl-CoA-binding domain-containing protein 6 OS=Mus musculus GN=Acbd6 PE=1 SV=2
27.7457	26.9779	27.5105	27.3722	28.2628	27.7287	12	21.4	8.29e-69	0.335622	-0.376495	Q9QYB5	Gamma-adducin	Add3	>sp|Q9QYB5|ADDG_MOUSE Gamma-adducin OS=Mus musculus GN=Add3 PE=1 SV=2
25.8411	25.9214	26.2819	25.5963	25.7979	26.039	5	12.5	8.63e-32	0.335711	0.203765	P62812;Q8BHJ7	Gamma-aminobutyric acid receptor subunit alpha-1	Gabra1	>sp|P62812|GBRA1_MOUSE Gamma-aminobutyric acid receptor subunit alpha-1 OS=Mus musculus GN=Gabra1 PE=1 SV=1
26.2715	26.1334	26.2631	26.601	23.6491	25.577	7	43.5	2.02e-53	0.335878	0.946933	Q8BR63	Protein FAM177A1	Fam177a1	>sp|Q8BR63|F177A_MOUSE Protein FAM177A1 OS=Mus musculus GN=Fam177a1 PE=1 SV=1
24.0439	24.8077	24.5389	24.8657	23.4368	23.2777	3	11.1	1.13e-11	0.33591	0.603456	Q9WUU7	Cathepsin Z	Ctsz	>sp|Q9WUU7|CATZ_MOUSE Cathepsin Z OS=Mus musculus GN=Ctsz PE=1 SV=1
25.9473	23.5548	23.9657	23.7233	23.7368	23.5838	2	2.2	6.14e-08	0.336361	0.807997	B2RXC1	Trafficking protein particle complex subunit 11	Trappc11	>sp|B2RXC1|TPC11_MOUSE Trafficking protein particle complex subunit 11 OS=Mus musculus GN=Trappc11 PE=1 SV=1
Non NumÃ©rique	21.2589	20.7752	21.2284	Non NumÃ©rique	21.4997	2	5.6	1.39e-06	0.33733	-0.346982	Q9R0A0	Peroxisomal membrane protein PEX14	Pex14	>sp|Q9R0A0|PEX14_MOUSE Peroxisomal membrane protein PEX14 OS=Mus musculus GN=Pex14 PE=1 SV=1
28.4021	27.7027	26.6602	26.6317	27.2096	27.1628	7	29.2	6.88e-35	0.337343	0.586954	Q8R3P0	Aspartoacylase	Aspa	>sp|Q8R3P0|ACY2_MOUSE Aspartoacylase OS=Mus musculus GN=Aspa PE=1 SV=2
24.6958	24.4551	24.2686	24.4165	Non NumÃ©rique	25.5911	2	24.3	1e-08	0.337451	-0.53065	Q8BG73	SH3 domain-binding glutamic acid-rich-like protein 2	Sh3bgrl2	>sp|Q8BG73|SH3L2_MOUSE SH3 domain-binding glutamic acid-rich-like protein 2 OS=Mus musculus GN=Sh3bgrl2 PE=1 SV=1
28.9599	29.5244	27.5956	28.7337	27.8846	26.9494	9	77	3.08e-57	0.338083	0.837409	P31786	Acyl-CoA-binding protein	Dbi	>sp|P31786|ACBP_MOUSE Acyl-CoA-binding protein OS=Mus musculus GN=Dbi PE=1 SV=2
30.3752	29.1467	29.1051	27.4083	29.3956	29.3189	12	37.3	9.78e-150	0.34047	0.83473	P61161	Actin-related protein 2	Actr2	>sp|P61161|ARP2_MOUSE Actin-related protein 2 OS=Mus musculus GN=Actr2 PE=1 SV=1
26.9998	25.4295	25.0397	26.0492	26.4178	27.2725	14	29.6	4.01e-108	0.340522	-0.756808	P46097	Synaptotagmin-2	Syt2	>sp|P46097|SYT2_MOUSE Synaptotagmin-2 OS=Mus musculus GN=Syt2 PE=1 SV=1
23.3475	22.817	22.1125	24.3911	22.8254	23.0303	3	23.7	2.07e-14	0.340739	-0.656594	Q9CQN7	39S ribosomal protein L41, mitochondrial	Mrpl41	>sp|Q9CQN7|RM41_MOUSE 39S ribosomal protein L41, mitochondrial OS=Mus musculus GN=Mrpl41 PE=1 SV=1
28.8146	28.1548	28.8592	28.8389	27.0533	28.1032	13	38.2	3e-89	0.341057	0.611017	Q62465	Synaptic vesicle membrane protein VAT-1 homolog	Vat1	>sp|Q62465|VAT1_MOUSE Synaptic vesicle membrane protein VAT-1 homolog OS=Mus musculus GN=Vat1 PE=1 SV=3
34.3635	35.443	34.6918	34.1254	34.5324	34.6763	7	26.4	3.28e-100	0.34123	0.38805	P60202	Myelin proteolipid protein	Plp1	>sp|P60202|MYPR_MOUSE Myelin proteolipid protein OS=Mus musculus GN=Plp1 PE=1 SV=2
28.0783	28.3837	28.3492	28.2398	27.1184	28.2159	11	34	2.99e-151	0.341428	0.412353	Q9JJK2	LanC-like protein 2	Lancl2	>sp|Q9JJK2|LANC2_MOUSE LanC-like protein 2 OS=Mus musculus GN=Lancl2 PE=1 SV=1
24.999	24.6734	24.6251	25.0293	24.9255	24.7858	4	5.3	5.83e-12	0.341555	-0.147711	Q6ZQ58	La-related protein 1	Larp1	>sp|Q6ZQ58|LARP1_MOUSE La-related protein 1 OS=Mus musculus GN=Larp1 PE=1 SV=3
28.6283	28.2091	28.4464	28.3611	29.0691	28.6279	19	47.8	1.02e-90	0.341805	-0.258081	Q8R1Q8	Cytoplasmic dynein 1 light intermediate chain 1	Dync1li1	>sp|Q8R1Q8|DC1L1_MOUSE Cytoplasmic dynein 1 light intermediate chain 1 OS=Mus musculus GN=Dync1li1 PE=1 SV=1
Non NumÃ©rique	23.0605	23.0204	22.2736	23.1954	22.3835	3	5.4	7.72e-09	0.342062	0.422949	Q8K1R3	Polyribonucleotide nucleotidyltransferase 1, mitochondrial	Pnpt1	>sp|Q8K1R3|PNPT1_MOUSE Polyribonucleotide nucleotidyltransferase 1, mitochondrial OS=Mus musculus GN=Pnpt1 PE=1 SV=1
23.8945	23.9375	24.0811	23.9736	24.2578	Non NumÃ©rique	6	2.9	1.48e-14	0.342249	-0.144687	B1AR17		Chd3	>tr|B1AR17|B1AR17_MOUSE Protein Chd3 OS=Mus musculus GN=Chd3 PE=1 SV=1
25.5148	25.0716	25.3395	25.0996	25.7528	26.1331	11	3.3	1.12e-36	0.342361	-0.353209	Q9JI18	Low-density lipoprotein receptor-related protein 1B	Lrp1b	>sp|Q9JI18|LRP1B_MOUSE Low-density lipoprotein receptor-related protein 1B OS=Mus musculus GN=Lrp1b PE=1 SV=1
25.0354	24.8469	26.1585	25.8094	26.0947	25.5518	12	8.6	2.03e-61	0.342512	-0.471684	Q69ZK0	Phosphatidylinositol 3,4,5-trisphosphate-dependent Rac exchanger 1 protein	Prex1	>sp|Q69ZK0|PREX1_MOUSE Phosphatidylinositol 3,4,5-trisphosphate-dependent Rac exchanger 1 protein OS=Mus musculus GN=Prex1 PE=1 SV=2
27.4326	26.864	27.5437	27.8795	24.4257	26.2469	3	24.5	3.3e-13	0.342854	1.09605	Q99LY9	NADH dehydrogenase [ubiquinone] iron-sulfur protein 5;NADH dehydrogenase [ubiquinone] iron-sulfur protein 5, N-terminally processed	Ndufs5	>sp|Q99LY9|NDUS5_MOUSE NADH dehydrogenase [ubiquinone] iron-sulfur protein 5 OS=Mus musculus GN=Ndufs5 PE=1 SV=3
22.7205	22.5753	Non NumÃ©rique	22.5897	22.242	Non NumÃ©rique	4	24.8	2.83e-10	0.34328	0.232012	Q9JKL5	Calcineurin B homologous protein 3	Tesc	>sp|Q9JKL5|CHP3_MOUSE Calcineurin B homologous protein 3 OS=Mus musculus GN=Tesc PE=1 SV=2
19.3602	17.6035	19.53	24.6889	18.1316	20.2097	3	38.2	4.42e-08	0.34365	-2.17885	Q80SZ7	Guanine nucleotide-binding protein G(I)/G(S)/G(O) subunit gamma-5	Gng5	>sp|Q80SZ7|GBG5_MOUSE Guanine nucleotide-binding protein G(I)/G(S)/G(O) subunit gamma-5 OS=Mus musculus GN=Gng5 PE=1 SV=2
23.6883	24.4322	23.645	23.7358	Non NumÃ©rique	23.2736	4	11.5	3.93e-21	0.343925	0.417162	A2ARS0	Ankyrin repeat domain-containing protein 63	Ankrd63	>sp|A2ARS0|ANR63_MOUSE Ankyrin repeat domain-containing protein 63 OS=Mus musculus GN=Ankrd63 PE=1 SV=1
27.3815	26.7514	26.5076	26.917	27.3034	27.3735	13	29.5	9.14e-99	0.344185	-0.317815	Q9WV80	Sorting nexin-1	Snx1	>sp|Q9WV80|SNX1_MOUSE Sorting nexin-1 OS=Mus musculus GN=Snx1 PE=1 SV=1
23.0591	23.8091	23.9317	23.3507	Non NumÃ©rique	23.0111	5	6.1	3.4e-15	0.344306	0.419043	Q05D44	Eukaryotic translation initiation factor 5B	Eif5b	>sp|Q05D44|IF2P_MOUSE Eukaryotic translation initiation factor 5B OS=Mus musculus GN=Eif5b PE=1 SV=2
25.7789	25.7208	27.3043	27.8097	26.5816	26.5462	11	30.4	6.06e-65	0.344659	-0.711202	P01872	Ig mu chain C region secreted form	Igh-6	>sp|P01872|IGHM_MOUSE Ig mu chain C region OS=Mus musculus GN=Ighm PE=1 SV=2
27.3568	26.6139	27.3033	27.1534	26.5524	26.5729	11	27.8	5.44e-57	0.34473	0.331732	Q9Z1N5;Q8VDW0	Spliceosome RNA helicase Ddx39b;ATP-dependent RNA helicase DDX39A	Ddx39b;Ddx39a	>sp|Q9Z1N5|DX39B_MOUSE Spliceosome RNA helicase Ddx39b OS=Mus musculus GN=Ddx39b PE=1 SV=1;>sp|Q8VDW0|DX39A_MOUSE ATP-dependent RNA helicase DDX39A OS=Mus musculus GN=Ddx39a PE=1 SV=1
26.751	26.2447	26.6678	26.545	27.2603	26.7146	17	10.3	6.98e-75	0.344743	-0.285506	B2RQC6		Cad	>sp|B2RQC6|PYR1_MOUSE CAD protein OS=Mus musculus GN=Cad PE=1 SV=1
27.0965	27.4041	26.4398	27.0935	27.4647	27.362	7	26.8	6.9e-112	0.344802	-0.3266	Q8R464	Cell adhesion molecule 4	Cadm4	>sp|Q8R464|CADM4_MOUSE Cell adhesion molecule 4 OS=Mus musculus GN=Cadm4 PE=1 SV=1
28.9224	29.3117	28.7439	29.1418	27.8983	28.6587	16	70.1	7.44e-230	0.345272	0.426409	Q64105	Sepiapterin reductase	Spr	>sp|Q64105|SPRE_MOUSE Sepiapterin reductase OS=Mus musculus GN=Spr PE=1 SV=1
29.634	29.627	29.4319	29.1641	29.5714	29.5017	16	49.1	7.79e-191	0.345463	0.15192	Q9Z0P4	Paralemmin-1	Palm	>sp|Q9Z0P4|PALM_MOUSE Paralemmin-1 OS=Mus musculus GN=Palm PE=1 SV=1
25.4126	25.3641	24.3844	21.9479	24.9119	24.942	5	13.3	8.6e-20	0.3455	1.11978	Q9R0N0	Galactokinase	Galk1	>sp|Q9R0N0|GALK1_MOUSE Galactokinase OS=Mus musculus GN=Galk1 PE=1 SV=2
27.9042	28.09	27.6458	28.0303	27.5674	27.0219	17	15.7	2.14e-89	0.345849	0.340157	Q9JM52	Misshapen-like kinase 1	Mink1	>sp|Q9JM52|MINK1_MOUSE Misshapen-like kinase 1 OS=Mus musculus GN=Mink1 PE=1 SV=3
24.3131	25.668	24.3585	22.4392	23.1919	25.4691	5	16.8	1.01e-17	0.34669	1.07976	Q9QYJ3	DnaJ homolog subfamily B member 1	Dnajb1	>sp|Q9QYJ3|DNJB1_MOUSE DnaJ homolog subfamily B member 1 OS=Mus musculus GN=Dnajb1 PE=1 SV=3
26.0635	24.593	24.4497	23.9914	24.5616	24.7514	6	6	1.61e-21	0.346947	0.600613	Q6GQT9	Nodal modulator 1	Nomo1	>sp|Q6GQT9|NOMO1_MOUSE Nodal modulator 1 OS=Mus musculus GN=Nomo1 PE=1 SV=1
27.0842	26.4614	26.7125	26.9966	27.4521	26.7095	5	29.8	9.99e-40	0.347157	-0.300033	Q9D892	Inosine triphosphate pyrophosphatase	Itpa	>sp|Q9D892|ITPA_MOUSE Inosine triphosphate pyrophosphatase OS=Mus musculus GN=Itpa PE=1 SV=2
25.3869	27.0474	24.6038	25.9988	26.7763	26.6939	3	13.5	5.93e-10	0.347223	-0.810312	Q9D0S9	Histidine triad nucleotide-binding protein 2, mitochondrial	Hint2	>sp|Q9D0S9|HINT2_MOUSE Histidine triad nucleotide-binding protein 2, mitochondrial OS=Mus musculus GN=Hint2 PE=1 SV=1
21.8055	22.259	21.3217	21.8227	Non NumÃ©rique	23.0435	4	13.8	1.03e-20	0.347333	-0.637731	Q9D7N3	28S ribosomal protein S9, mitochondrial	Mrps9	>sp|Q9D7N3|RT09_MOUSE 28S ribosomal protein S9, mitochondrial OS=Mus musculus GN=Mrps9 PE=1 SV=3
23.9751	24.4649	24.8435	23.3531	24.887	23.0766	6	11.9	5e-36	0.347643	0.655565	Q9WUT3;P18653;P18654	Ribosomal protein S6 kinase alpha-2	Rps6ka2	>sp|Q9WUT3|KS6A2_MOUSE Ribosomal protein S6 kinase alpha-2 OS=Mus musculus GN=Rps6ka2 PE=1 SV=1
30.3338	29.6669	29.7725	30.1459	30.0028	30.3654	10	47.9	2.1e-58	0.347688	-0.246912	P19783	Cytochrome c oxidase subunit 4 isoform 1, mitochondrial	Cox4i1	>sp|P19783|COX41_MOUSE Cytochrome c oxidase subunit 4 isoform 1, mitochondrial OS=Mus musculus GN=Cox4i1 PE=1 SV=2
29.7356	29.034	30.3236	29.7928	29.0713	28.6232	13	50.5	8.49e-105	0.348932	0.535262	Q99LC5	Electron transfer flavoprotein subunit alpha, mitochondrial	Etfa	>sp|Q99LC5|ETFA_MOUSE Electron transfer flavoprotein subunit alpha, mitochondrial OS=Mus musculus GN=Etfa PE=1 SV=2
31.4878	31.7911	31.188	31.2017	31.3801	31.3081	31	33	8.69e-257	0.349433	0.192315	Q91V14;Q9WVL3	Solute carrier family 12 member 5	Slc12a5	>sp|Q91V14|S12A5_MOUSE Solute carrier family 12 member 5 OS=Mus musculus GN=Slc12a5 PE=1 SV=2
20.2137	Non NumÃ©rique	19.5494	Non NumÃ©rique	22.685	20.1956	3	1	1.53e-07	0.349907	-1.55869	P11531	Dystrophin	Dmd	>sp|P11531|DMD_MOUSE Dystrophin OS=Mus musculus GN=Dmd PE=1 SV=3
28.1258	27.2849	28.9108	27.9401	27.7489	26.718	7	41.1	2.6e-37	0.350078	0.638165	P62301	40S ribosomal protein S13	Rps13	>sp|P62301|RS13_MOUSE 40S ribosomal protein S13 OS=Mus musculus GN=Rps13 PE=1 SV=2
27.8464	27.4535	27.4587	26.9708	27.9813	24.1412	6	35.6	6.9e-36	0.350391	1.22176	Q9R0Q7	Prostaglandin E synthase 3	Ptges3	>sp|Q9R0Q7|TEBP_MOUSE Prostaglandin E synthase 3 OS=Mus musculus GN=Ptges3 PE=1 SV=1
28.3423	27.8232	27.6824	28.2466	27.4324	25.862	11	48.5	3.44e-70	0.350433	0.768958	Q61166	Microtubule-associated protein RP/EB family member 1	Mapre1	>sp|Q61166|MARE1_MOUSE Microtubule-associated protein RP/EB family member 1 OS=Mus musculus GN=Mapre1 PE=1 SV=3
24.692	24.5118	23.771	24.3262	23.6244	23.924	5	4.2	8.9e-14	0.350775	0.366739	Q9CU62	Structural maintenance of chromosomes protein 1A	Smc1a	>sp|Q9CU62|SMC1A_MOUSE Structural maintenance of chromosomes protein 1A OS=Mus musculus GN=Smc1a PE=1 SV=4
25.789	25.835	26.0442	25.6435	26.3803	26.5787	5	23.8	2.77e-42	0.350819	-0.311443	Q9JMG7	Hepatoma-derived growth factor-related protein 3	Hdgfrp3	>sp|Q9JMG7|HDGR3_MOUSE Hepatoma-derived growth factor-related protein 3 OS=Mus musculus GN=Hdgfrp3 PE=1 SV=2
24.6991	24.5715	25.7337	25.9435	25.5302	24.985	10	6.8	4.03e-36	0.352233	-0.484802	Q9QZC2	Plexin-C1	Plxnc1	>sp|Q9QZC2|PLXC1_MOUSE Plexin-C1 OS=Mus musculus GN=Plxnc1 PE=1 SV=1
24.0252	22.9826	23.1738	24.1858	23.4166	23.8072	3	2.3	1.03e-07	0.353036	-0.409295	A2APV2;Q6ZPF4	Formin-like protein 2	Fmnl2	>sp|A2APV2|FMNL2_MOUSE Formin-like protein 2 OS=Mus musculus GN=Fmnl2 PE=1 SV=2
25.48	26.4836	24.486	26.4921	25.4505	26.6874	7	37.4	8.54e-37	0.353321	-0.726801	Q9DCM0	Protein ETHE1, mitochondrial	Ethe1	>sp|Q9DCM0|ETHE1_MOUSE Persulfide dioxygenase ETHE1, mitochondrial OS=Mus musculus GN=Ethe1 PE=1 SV=2
28.471	28.5648	29.0402	29.2537	26.2668	27.7861	9	33	2.05e-112	0.353402	0.923173	P52196	Thiosulfate sulfurtransferase	Tst	>sp|P52196|THTR_MOUSE Thiosulfate sulfurtransferase OS=Mus musculus GN=Tst PE=1 SV=3
35.4197	35.5151	35.4916	35.4769	35.4933	35.6812	291	63.1	0	0.353742	-0.0749753	Q9JHU4	Cytoplasmic dynein 1 heavy chain 1	Dync1h1	>sp|Q9JHU4|DYHC1_MOUSE Cytoplasmic dynein 1 heavy chain 1 OS=Mus musculus GN=Dync1h1 PE=1 SV=2
Non NumÃ©rique	23.102	20.6142	20.373	20.9147	21.1106	2	4.2	9.44e-08	0.354853	1.05869	Q8BTV2	Cleavage and polyadenylation specificity factor subunit 7	Cpsf7	>sp|Q8BTV2|CPSF7_MOUSE Cleavage and polyadenylation specificity factor subunit 7 OS=Mus musculus GN=Cpsf7 PE=1 SV=2
24.4109	25.3726	23.4033	25.1768	25.8055	24.3968	4	21.1	5.2e-20	0.355087	-0.730801	Q8BK08	Transmembrane protein 11, mitochondrial	Tmem11	>sp|Q8BK08|TMM11_MOUSE Transmembrane protein 11, mitochondrial OS=Mus musculus GN=Tmem11 PE=1 SV=1
22.9574	23.2202	24.2756	23.3507	24.0254	25.1368	6	24.1	9.78e-129	0.355888	-0.686557	Q8BP92	Reticulocalbin-2	Rcn2	>sp|Q8BP92|RCN2_MOUSE Reticulocalbin-2 OS=Mus musculus GN=Rcn2 PE=1 SV=1
28.4113	28.1817	29.1144	29.1133	28.551	29.0928	8	37.9	4.83e-74	0.355985	-0.349897	P14869;E9Q070	60S acidic ribosomal protein P0	Rplp0;Gm8730	>sp|P14869|RLA0_MOUSE 60S acidic ribosomal protein P0 OS=Mus musculus GN=Rplp0 PE=1 SV=3;>tr|E9Q070|E9Q070_MOUSE 60S acidic ribosomal protein P0 OS=Mus musculus GN=Gm8730 PE=1 SV=1
24.6593	23.6517	24.3711	24.0557	23.6192	23.9798	5	13.6	3.13e-28	0.35601	0.342448	Q6PD03	Serine/threonine-protein phosphatase 2A 56 kDa regulatory subunit alpha isoform	Ppp2r5a	>sp|Q6PD03|2A5A_MOUSE Serine/threonine-protein phosphatase 2A 56 kDa regulatory subunit alpha isoform OS=Mus musculus GN=Ppp2r5a PE=1 SV=1
29.2409	27.918	28.6426	28.5513	27.4712	28.2207	7	58.5	3.93e-101	0.356152	0.51941	Q9CQI3;Q9ERL7	Glia maturation factor beta	Gmfb	>sp|Q9CQI3|GMFB_MOUSE Glia maturation factor beta OS=Mus musculus GN=Gmfb PE=1 SV=3
22.5958	22.6529	23.1016	24.8129	24.0169	22.0929	2	2.4	1.24e-05	0.35633	-0.857477	Q61584	Fragile X mental retardation syndrome-related protein 1	Fxr1	>sp|Q61584|FXR1_MOUSE Fragile X mental retardation syndrome-related protein 1 OS=Mus musculus GN=Fxr1 PE=1 SV=2
22.5758	22.319	24.0968	22.2855	22.4432	22.5179	2	10.4	7e-45	0.356856	0.581656	Q66GT5	Phosphatidylglycerophosphatase and protein-tyrosine phosphatase 1	Ptpmt1	>sp|Q66GT5|PTPM1_MOUSE Phosphatidylglycerophosphatase and protein-tyrosine phosphatase 1 OS=Mus musculus GN=Ptpmt1 PE=1 SV=1
22.8292	23.9511	24.8865	23.2551	23.7577	22.4544	2	4.4	3.72e-07	0.357322	0.733238	Q9QXG2	Rab proteins geranylgeranyltransferase component A 1	Chm	>sp|Q9QXG2|RAE1_MOUSE Rab proteins geranylgeranyltransferase component A 1 OS=Mus musculus GN=Chm PE=1 SV=1
25.1976	24.8386	26.2196	23.5729	24.9419	25.5254	6	14.3	4.56e-30	0.357795	0.73852	O54734	Dolichyl-diphosphooligosaccharide--protein glycosyltransferase 48 kDa subunit	Ddost	>sp|O54734|OST48_MOUSE Dolichyl-diphosphooligosaccharide--protein glycosyltransferase 48 kDa subunit OS=Mus musculus GN=Ddost PE=1 SV=2
25.2281	24.763	25.23	25.9131	26.2081	24.6564	5	4.3	1.21e-26	0.358442	-0.518827	Q6DIC0	Probable global transcription activator SNF2L2	Smarca2	>sp|Q6DIC0|SMCA2_MOUSE Probable global transcription activator SNF2L2 OS=Mus musculus GN=Smarca2 PE=1 SV=1
27.4594	27.2493	26.9489	28.1235	27.7986	26.9326	4	22	4.14e-30	0.358607	-0.399021	Q6ZWV7;G3UWD7;F6XS56	60S ribosomal protein L35	Rpl35;Gm10269	>sp|Q6ZWV7|RL35_MOUSE 60S ribosomal protein L35 OS=Mus musculus GN=Rpl35 PE=1 SV=1;>tr|G3UWD7|G3UWD7_MOUSE MCG123152 OS=Mus musculus GN=Gm10269 PE=3 SV=1
25.2304	24.6499	25.7315	25.6744	26.4794	25.0617	7	6	7.36e-23	0.358644	-0.534585	Q6PAR5	GTPase-activating protein and VPS9 domain-containing protein 1	Gapvd1	>sp|Q6PAR5|GAPD1_MOUSE GTPase-activating protein and VPS9 domain-containing protein 1 OS=Mus musculus GN=Gapvd1 PE=1 SV=2
25.2595	25.0294	22.3503	24.7928	26.1691	24.889	9	66.7	4.1e-36	0.358893	-1.07057	P56812	Programmed cell death protein 5	Pdcd5	>sp|P56812|PDCD5_MOUSE Programmed cell death protein 5 OS=Mus musculus GN=Pdcd5 PE=1 SV=3
25.5615	25.4281	24.8271	25.2083	25.6126	25.9834	7	32.8	3.7e-48	0.35899	-0.329228	Q8VDK1	Nitrilase homolog 1	Nit1	>sp|Q8VDK1|NIT1_MOUSE Nitrilase homolog 1 OS=Mus musculus GN=Nit1 PE=1 SV=2
24.4487	24.6277	24.9585	24.5465	25.0024	25.3315	3	1.8	6.1e-12	0.359075	-0.28179	P41234	ATP-binding cassette sub-family A member 2	Abca2	>sp|P41234|ABCA2_MOUSE ATP-binding cassette sub-family A member 2 OS=Mus musculus GN=Abca2 PE=1 SV=4
25.5363	24.5201	26.0053	26.3521	25.2672	26.1518	5	13.3	8.01e-41	0.359241	-0.569775	P28650	Adenylosuccinate synthetase isozyme 1	Adssl1	>sp|P28650|PURA1_MOUSE Adenylosuccinate synthetase isozyme 1 OS=Mus musculus GN=Adssl1 PE=1 SV=2
23.0341	24.6199	23.7624	23.9823	24.4629	24.4802	7	9.9	2.3e-35	0.359538	-0.502996	Q91Z67	SLIT-ROBO Rho GTPase-activating protein 2	Srgap2	>sp|Q91Z67|SRGP2_MOUSE SLIT-ROBO Rho GTPase-activating protein 2 OS=Mus musculus GN=Srgap2 PE=1 SV=2
23.6689	24.0939	24.4736	24.1743	24.2135	24.8146	7	7.4	7.86e-24	0.359543	-0.321969	Q9Z1L5	Voltage-dependent calcium channel subunit alpha-2/delta-3;Voltage-dependent calcium channel subunit alpha-2-3;Voltage-dependent calcium channel subunit delta-3	Cacna2d3	>sp|Q9Z1L5|CA2D3_MOUSE Voltage-dependent calcium channel subunit alpha-2/delta-3 OS=Mus musculus GN=Cacna2d3 PE=1 SV=1
24.0962	24.6106	25.2588	24.1505	23.7958	24.6967	3	5.2	5.5e-08	0.359551	0.440865	P50429	Arylsulfatase B	Arsb	>sp|P50429|ARSB_MOUSE Arylsulfatase B OS=Mus musculus GN=Arsb PE=1 SV=3
Non NumÃ©rique	22.7393	23.2731	22.2492	22.759	22.9361	18	20.1	1.23e-144	0.35971	0.358147	P33175	Kinesin heavy chain isoform 5A	Kif5a	>sp|P33175|KIF5A_MOUSE Kinesin heavy chain isoform 5A OS=Mus musculus GN=Kif5a PE=1 SV=3
22.5078	21.2791	22.7107	23.021	22.6007	Non NumÃ©rique	3	4.7	2.03e-15	0.359949	-0.644984	P42567	Epidermal growth factor receptor substrate 15	Eps15	>sp|P42567|EPS15_MOUSE Epidermal growth factor receptor substrate 15 OS=Mus musculus GN=Eps15 PE=1 SV=1
24.0287	21.5415	20.1982	21.3618	20.6524	20.0982	5	5.1	6.62e-18	0.360114	1.21869	A2A432;Q3TCH7	Cullin-4B;Cullin-4A	Cul4b;Cul4a	>sp|A2A432|CUL4B_MOUSE Cullin-4B OS=Mus musculus GN=Cul4b PE=1 SV=1;>sp|Q3TCH7|CUL4A_MOUSE Cullin-4A OS=Mus musculus GN=Cul4a PE=1 SV=1
24.9675	24.8241	26.4008	23.9022	25.7182	24.2492	5	21.7	9.78e-22	0.360498	0.774256	P61028	Ras-related protein Rab-8B	Rab8b	>sp|P61028|RAB8B_MOUSE Ras-related protein Rab-8B OS=Mus musculus GN=Rab8b PE=1 SV=1
25.2606	25.4233	24.1672	25.4534	25.4538	25.1936	5	3.5	1.05e-43	0.360547	-0.416557	Q811P8;Q80YF9	Rho GTPase-activating protein 32	Arhgap32	>sp|Q811P8|RHG32_MOUSE Rho GTPase-activating protein 32 OS=Mus musculus GN=Arhgap32 PE=1 SV=2
22.5194	23.5865	24.0932	23.8589	24.2603	23.624	3	4.3	7e-09	0.361143	-0.51472	Q6PAV2	Probable E3 ubiquitin-protein ligase HERC4	Herc4	>sp|Q6PAV2|HERC4_MOUSE Probable E3 ubiquitin-protein ligase HERC4 OS=Mus musculus GN=Herc4 PE=1 SV=2
31.8718	31.8244	32.0491	31.8511	32.1694	32.0876	23	57	4.63e-195	0.361307	-0.120907	P84091	AP-2 complex subunit mu	Ap2m1	>sp|P84091|AP2M1_MOUSE AP-2 complex subunit mu OS=Mus musculus GN=Ap2m1 PE=1 SV=1
24.891	25.2793	26.124	25.5223	26.5032	25.7241	8	15.1	1.15e-21	0.361329	-0.485076	Q6PGF7	Exocyst complex component 8	Exoc8	>sp|Q6PGF7|EXOC8_MOUSE Exocyst complex component 8 OS=Mus musculus GN=Exoc8 PE=1 SV=1
23.412	23.9836	24.6371	24.1555	Non NumÃ©rique	25.11	2	6.9	1.55e-12	0.36153	-0.621896	Q6ZQI3	Malectin	Mlec	>sp|Q6ZQI3|MLEC_MOUSE Malectin OS=Mus musculus GN=Mlec PE=1 SV=2
31.7359	31.1509	31.8534	30.9528	31.5019	31.4301	15	59.3	5.44e-63	0.361907	0.285131	P35700	Peroxiredoxin-1	Prdx1	>sp|P35700|PRDX1_MOUSE Peroxiredoxin-1 OS=Mus musculus GN=Prdx1 PE=1 SV=1
31.2229	30.6189	30.9149	30.871	30.8858	28.4632	12	62.5	3.01e-76	0.362682	0.845565	E9PZF0;Q01768	Nucleoside diphosphate kinase;Nucleoside diphosphate kinase B	Gm20390;Nme2	>tr|E9PZF0|E9PZF0_MOUSE Nucleoside diphosphate kinase OS=Mus musculus GN=Gm20390 PE=3 SV=1;>sp|Q01768|NDKB_MOUSE Nucleoside diphosphate kinase B OS=Mus musculus GN=Nme2 PE=1 SV=1
24.7369	24.5841	24.899	24.6693	24.8698	25.5085	7	13.5	3.87e-71	0.362894	-0.275876	P70297;O88811	Signal transducing adapter molecule 1	Stam	>sp|P70297|STAM1_MOUSE Signal transducing adapter molecule 1 OS=Mus musculus GN=Stam PE=1 SV=3
33.293	32.8595	33.2674	33.0967	32.8935	32.9609	97	53.5	0	0.363788	0.156255	P14873	Microtubule-associated protein 1B;MAP1B heavy chain;MAP1 light chain LC1	Map1b	>sp|P14873|MAP1B_MOUSE Microtubule-associated protein 1B OS=Mus musculus GN=Map1b PE=1 SV=2
27.2883	28.6074	27.4456	27.9576	26.6946	26.9509	8	44.8	5.24e-81	0.364682	0.579392	Q9JKB1;P58321	Ubiquitin carboxyl-terminal hydrolase isozyme L3;Ubiquitin carboxyl-terminal hydrolase isozyme L4	Uchl3;Uchl4	>sp|Q9JKB1|UCHL3_MOUSE Ubiquitin carboxyl-terminal hydrolase isozyme L3 OS=Mus musculus GN=Uchl3 PE=1 SV=2;>sp|P58321|UCHL4_MOUSE Ubiquitin carboxyl-terminal hydrolase isozyme L4 OS=Mus musculus GN=Uchl4 PE=2 SV=1
33.6827	33.8117	34.0347	33.7785	33.7722	33.6304	21	68.6	1.07e-263	0.364917	0.116018	P08249	Malate dehydrogenase, mitochondrial	Mdh2	>sp|P08249|MDHM_MOUSE Malate dehydrogenase, mitochondrial OS=Mus musculus GN=Mdh2 PE=1 SV=3
29.2496	30.2931	29.4242	29.6755	29.3837	28.2501	3	14.5	1.25e-25	0.365194	0.552508	O55100	Synaptogyrin-1	Syngr1	>sp|O55100|SNG1_MOUSE Synaptogyrin-1 OS=Mus musculus GN=Syngr1 PE=1 SV=2
24.1911	25.1578	23.3403	24.4468	25.8158	Non NumÃ©rique	6	58.9	6.59e-58	0.365882	-0.901564	Q9QUH0	Glutaredoxin-1	Glrx	>sp|Q9QUH0|GLRX1_MOUSE Glutaredoxin-1 OS=Mus musculus GN=Glrx PE=1 SV=3
23.5055	23.0589	Non NumÃ©rique	23.0715	24.1886	24.2443	2	10	3.39e-35	0.366311	-0.552557	Q3UFF7	Lysophospholipase-like protein 1	Lyplal1	>sp|Q3UFF7|LYPL1_MOUSE Lysophospholipase-like protein 1 OS=Mus musculus GN=Lyplal1 PE=1 SV=3
24.625	24.013	25.1532	24.5353	25.2517	25.241	8	6.9	8.93e-30	0.367161	-0.412281	Q80U49	Centrosomal protein of 170 kDa protein B	Cep170b	>sp|Q80U49|C170B_MOUSE Centrosomal protein of 170 kDa protein B OS=Mus musculus GN=Cep170b PE=1 SV=2
27.7794	28.1547	27.8333	27.7584	28.543	28.2482	13	28.3	7.53e-80	0.367759	-0.260754	Q91ZJ5	UTP--glucose-1-phosphate uridylyltransferase	Ugp2	>sp|Q91ZJ5|UGPA_MOUSE UTP--glucose-1-phosphate uridylyltransferase OS=Mus musculus GN=Ugp2 PE=1 SV=3
29.1407	28.4814	28.6558	29.5789	28.678	29.0198	9	35	1.42e-112	0.368079	-0.332891	Q60931	Voltage-dependent anion-selective channel protein 3	Vdac3	>sp|Q60931|VDAC3_MOUSE Voltage-dependent anion-selective channel protein 3 OS=Mus musculus GN=Vdac3 PE=1 SV=1
25.7056	25.842	26.7146	26.505	27.0455	26.0255	16	12.1	2.16e-117	0.368127	-0.437943	B0V2N1	Receptor-type tyrosine-protein phosphatase S	Ptprs	>sp|B0V2N1|PTPRS_MOUSE Receptor-type tyrosine-protein phosphatase S OS=Mus musculus GN=Ptprs PE=1 SV=1
31.6681	31.354	31.2416	31.4109	31.8329	31.5598	11	26	6.17e-227	0.368398	-0.17995	P56564;O35544	Excitatory amino acid transporter 1	Slc1a3	>sp|P56564|EAA1_MOUSE Excitatory amino acid transporter 1 OS=Mus musculus GN=Slc1a3 PE=1 SV=2
23.6409	23.5639	21.6581	23.0267	23.8304	24.2608	3	8.6	6.39e-09	0.368649	-0.751653	Q8K2K6	Arf-GAP domain and FG repeat-containing protein 1	Agfg1	>sp|Q8K2K6|AGFG1_MOUSE Arf-GAP domain and FG repeat-containing protein 1 OS=Mus musculus GN=Agfg1 PE=1 SV=2
28.7773	29.5589	29.0099	29.2964	29.4758	29.2999	16	85.6	8.34e-159	0.368854	-0.242009	Q91V41	Ras-related protein Rab-14	Rab14	>sp|Q91V41|RAB14_MOUSE Ras-related protein Rab-14 OS=Mus musculus GN=Rab14 PE=1 SV=3
26.7313	25.9703	25.0574	25.9807	26.504	26.982	6	5	1.06e-57	0.369716	-0.569215	Q8BSS9	Liprin-alpha-2	Ppfia2	>sp|Q8BSS9|LIPA2_MOUSE Liprin-alpha-2 OS=Mus musculus GN=Ppfia2 PE=1 SV=2
27.6703	27.2563	27.7421	26.9903	26.5939	27.8617	11	31.1	6.06e-94	0.369978	0.407581	Q9D154;Q5SV42;Q8VHP7	Leukocyte elastase inhibitor A	Serpinb1a	>sp|Q9D154|ILEUA_MOUSE Leukocyte elastase inhibitor A OS=Mus musculus GN=Serpinb1a PE=1 SV=1
30.4254	30.2928	29.3666	29.8523	29.3843	29.7518	9	60	2.1e-88	0.369986	0.365464	P62897	Cytochrome c, somatic	Cycs	>sp|P62897|CYC_MOUSE Cytochrome c, somatic OS=Mus musculus GN=Cycs PE=1 SV=2
25.84	26.4417	26.1514	25.6949	25.4693	26.3302	9	30.6	2.87e-29	0.370989	0.312933	Q8VHL1	Histone-lysine N-methyltransferase SETD7	Setd7	>sp|Q8VHL1|SETD7_MOUSE Histone-lysine N-methyltransferase SETD7 OS=Mus musculus GN=Setd7 PE=1 SV=2
28.3642	28.5073	27.2769	28.3662	28.83	28.2434	22	49.9	1.51e-126	0.371134	-0.43035	Q8BKX1	Brain-specific angiogenesis inhibitor 1-associated protein 2	Baiap2	>sp|Q8BKX1|BAIP2_MOUSE Brain-specific angiogenesis inhibitor 1-associated protein 2 OS=Mus musculus GN=Baiap2 PE=1 SV=2
26.9742	26.2506	26.733	26.8818	26.7936	26.9363	14	7.1	8.08e-57	0.371453	-0.217974	B1AY13	Ubiquitin carboxyl-terminal hydrolase 24	Usp24	>sp|B1AY13|UBP24_MOUSE Ubiquitin carboxyl-terminal hydrolase 24 OS=Mus musculus GN=Usp24 PE=1 SV=1
29.6057	29.0874	29.8404	28.7435	29.6027	29.1822	10	27.5	3.85e-98	0.371534	0.335031	P31938	Dual specificity mitogen-activated protein kinase kinase 1	Map2k1	>sp|P31938|MP2K1_MOUSE Dual specificity mitogen-activated protein kinase kinase 1 OS=Mus musculus GN=Map2k1 PE=1 SV=2
28.1002	28.7456	28.7268	28.5351	28.8998	28.8665	21	33.9	2.1e-103	0.372156	-0.242903	Q9JLM8	Serine/threonine-protein kinase DCLK1	Dclk1	>sp|Q9JLM8|DCLK1_MOUSE Serine/threonine-protein kinase DCLK1 OS=Mus musculus GN=Dclk1 PE=1 SV=1
25.4705	24.7137	23.7323	25.2249	25.4307	24.8579	7	7.8	1.91e-20	0.37227	-0.532347	P80560	Receptor-type tyrosine-protein phosphatase N2	Ptprn2	>sp|P80560|PTPR2_MOUSE Receptor-type tyrosine-protein phosphatase N2 OS=Mus musculus GN=Ptprn2 PE=1 SV=2
22.7699	21.9864	22.5029	23.5496	22.1782	22.9084	4	12.9	5.09e-24	0.373029	-0.458995	Q8CGK7	Guanine nucleotide-binding protein G(olf) subunit alpha	Gnal	>sp|Q8CGK7|GNAL_MOUSE Guanine nucleotide-binding protein G(olf) subunit alpha OS=Mus musculus GN=Gnal PE=1 SV=1
25.1136	24.3892	24.9245	23.9161	23.8857	25.184	4	17.5	2.69e-19	0.373132	0.480513	Q8K4R4	Cytoplasmic phosphatidylinositol transfer protein 1	Pitpnc1	>sp|Q8K4R4|PITC1_MOUSE Cytoplasmic phosphatidylinositol transfer protein 1 OS=Mus musculus GN=Pitpnc1 PE=1 SV=1
27.1554	26.6918	26.6346	26.9141	27.8471	26.8218	9	36.5	3.1e-77	0.373411	-0.367073	Q64010	Adapter molecule crk	Crk	>sp|Q64010|CRK_MOUSE Adapter molecule crk OS=Mus musculus GN=Crk PE=1 SV=1
29.0799	27.7454	27.9255	28.1848	26.9736	27.9211	11	79.3	2.59e-125	0.37363	0.557131	Q05816	Fatty acid-binding protein, epidermal	Fabp5	>sp|Q05816|FABP5_MOUSE Fatty acid-binding protein, epidermal OS=Mus musculus GN=Fabp5 PE=1 SV=3
28.379	27.892	28.4274	28.1851	28.4706	28.75	34	10.6	2.88e-248	0.374831	-0.235751	E9Q2E4		Gm15800	>tr|E9Q2E4|E9Q2E4_MOUSE Protein Gm15800 OS=Mus musculus GN=Gm15800 PE=1 SV=2
27.2635	27.8461	27.9197	27.0987	26.9084	27.9122	4	12.6	1.01e-15	0.37537	0.370016	Q9D1Q6	Endoplasmic reticulum resident protein 44	Erp44	>sp|Q9D1Q6|ERP44_MOUSE Endoplasmic reticulum resident protein 44 OS=Mus musculus GN=Erp44 PE=1 SV=1
24.5376	25.097	23.7291	25.1791	25.8284	24.2019	9	21	4.5e-50	0.375387	-0.615218	Q8BMK4	Cytoskeleton-associated protein 4	Ckap4	>sp|Q8BMK4|CKAP4_MOUSE Cytoskeleton-associated protein 4 OS=Mus musculus GN=Ckap4 PE=1 SV=2
25.546	24.1323	26.7939	25.0799	23.3914	25.1361	5	34.2	2.74e-18	0.375542	0.954892	Q9CQ54	NADH dehydrogenase [ubiquinone] 1 subunit C2	Ndufc2	>sp|Q9CQ54|NDUC2_MOUSE NADH dehydrogenase [ubiquinone] 1 subunit C2 OS=Mus musculus GN=Ndufc2 PE=1 SV=1
23.9099	25.1577	22.9472	24.0589	23.0245	22.6369	6	3.7	1.27e-12	0.375563	0.764849	Q6DFV3	Rho GTPase-activating protein 21	Arhgap21	>sp|Q6DFV3|RHG21_MOUSE Rho GTPase-activating protein 21 OS=Mus musculus GN=Arhgap21 PE=1 SV=1
29.2316	28.2346	24.5315	28.3969	28.6131	29.3431	8	86.6	3.57e-37	0.375793	-1.45178	Q9CQ69	Cytochrome b-c1 complex subunit 8	Uqcrq	>sp|Q9CQ69|QCR8_MOUSE Cytochrome b-c1 complex subunit 8 OS=Mus musculus GN=Uqcrq PE=1 SV=3
26.4901	26.2286	27.3235	26.4371	25.4419	26.6688	7	36.5	1.93e-48	0.376049	0.498105	Q9CR00	26S proteasome non-ATPase regulatory subunit 9	Psmd9	>sp|Q9CR00|PSMD9_MOUSE 26S proteasome non-ATPase regulatory subunit 9 OS=Mus musculus GN=Psmd9 PE=1 SV=1
27.1819	27.2581	27.3845	27.15	27.4413	27.974	4	37	4.89e-48	0.376446	-0.246937	Q9DCT8	Cysteine-rich protein 2	Crip2	>sp|Q9DCT8|CRIP2_MOUSE Cysteine-rich protein 2 OS=Mus musculus GN=Crip2 PE=1 SV=1
22.7181	22.9007	22.5253	23.8327	22.6326	22.8318	5	10.6	3.54e-13	0.376609	-0.384362	Q8C3Q5	Protein shisa-7	Shisa7	>sp|Q8C3Q5|SHSA7_MOUSE Protein shisa-7 OS=Mus musculus GN=Shisa7 PE=1 SV=3
27.4134	27.8788	27.369	27.5957	27.4488	26.3315	8	37.1	2.1e-75	0.376712	0.428361	O88696	Putative ATP-dependent Clp protease proteolytic subunit, mitochondrial	Clpp	>sp|O88696|CLPP_MOUSE ATP-dependent Clp protease proteolytic subunit, mitochondrial OS=Mus musculus GN=Clpp PE=1 SV=1
25.8392	26.9398	26.7257	26.4603	26.8968	27.4859	5	6.1	8.82e-17	0.376917	-0.446096	P04919	Band 3 anion transport protein	Slc4a1	>sp|P04919|B3AT_MOUSE Band 3 anion transport protein OS=Mus musculus GN=Slc4a1 PE=1 SV=1
23.637	24.0609	23.848	23.8427	23.8926	24.8818	5	15.1	8.98e-15	0.377165	-0.357082	Q7TQ95	Protein lunapark	Lnp	>sp|Q7TQ95|LNP_MOUSE Protein lunapark OS=Mus musculus GN=Lnp PE=1 SV=1
22.6766	Non NumÃ©rique	22.2943	22.1484	23.6566	23.8371	3	4.3	1.24e-12	0.377794	-0.728614	Q9ESZ8	General transcription factor II-I	Gtf2i	>sp|Q9ESZ8|GTF2I_MOUSE General transcription factor II-I OS=Mus musculus GN=Gtf2i PE=1 SV=3
27.1739	27.0341	27.7229	26.7699	27.6335	25.9681	20	30.1	2.52e-142	0.378026	0.519791	Q9JLV5	Cullin-3	Cul3	>sp|Q9JLV5|CUL3_MOUSE Cullin-3 OS=Mus musculus GN=Cul3 PE=1 SV=1
30.2363	30.2849	29.9347	30.8916	30.606	29.8953	12	54.6	4.72e-185	0.378624	-0.31237	P46638;P62492;Q9WTL2	Ras-related protein Rab-11B;Ras-related protein Rab-11A	Rab11b;Rab11a	>sp|P46638|RB11B_MOUSE Ras-related protein Rab-11B OS=Mus musculus GN=Rab11b PE=1 SV=3;>sp|P62492|RB11A_MOUSE Ras-related protein Rab-11A OS=Mus musculus GN=Rab11a PE=1 SV=3
26.2569	25.7189	26.1825	23.5758	25.2778	26.6353	10	45.3	3.62e-112	0.379243	0.889804	Q921H8;Q8VCH0	3-ketoacyl-CoA thiolase A, peroxisomal;3-ketoacyl-CoA thiolase B, peroxisomal	Acaa1a;Acaa1b	>sp|Q921H8|THIKA_MOUSE 3-ketoacyl-CoA thiolase A, peroxisomal OS=Mus musculus GN=Acaa1a PE=1 SV=1;>sp|Q8VCH0|THIKB_MOUSE 3-ketoacyl-CoA thiolase B, peroxisomal OS=Mus musculus GN=Acaa1b PE=1 SV=1
26.6004	27.125	27.4578	27.2425	25.7125	26.7085	8	17.4	3.86e-81	0.379388	0.50661	P07758;Q00896	Alpha-1-antitrypsin 1-1;Alpha-1-antitrypsin 1-3	Serpina1a;Serpina1c	>sp|P07758|A1AT1_MOUSE Alpha-1-antitrypsin 1-1 OS=Mus musculus GN=Serpina1a PE=1 SV=4;>sp|Q00896|A1AT3_MOUSE Alpha-1-antitrypsin 1-3 OS=Mus musculus GN=Serpina1c PE=1 SV=2
25.8355	24.1862	24.0202	24.1902	24.3294	23.722	5	25.5	2.22e-25	0.379438	0.600067	P24668	Cation-dependent mannose-6-phosphate receptor	M6pr	>sp|P24668|MPRD_MOUSE Cation-dependent mannose-6-phosphate receptor OS=Mus musculus GN=M6pr PE=1 SV=1
21.1338	22.0201	22.8417	23.7112	22.7787	21.7376	2	2	1.56e-07	0.379513	-0.743961	Q8BWQ6	UPF0505 protein C16orf62 homolog		>sp|Q8BWQ6|CP062_MOUSE UPF0505 protein C16orf62 homolog OS=Mus musculus PE=1 SV=2
25.5257	24.7505	25.9599	25.2061	24.7902	25.127	6	24.2	1.54e-18	0.379695	0.370972	Q6PDY2	2-aminoethanethiol dioxygenase	Ado	>sp|Q6PDY2|AEDO_MOUSE 2-aminoethanethiol dioxygenase OS=Mus musculus GN=Ado PE=1 SV=2
24.8111	25.4278	23.536	27.3554	26.7085	23.552	6	47.5	4.38e-26	0.38054	-1.28031	Q9CQ75	NADH dehydrogenase [ubiquinone] 1 alpha subcomplex subunit 2	Ndufa2	>sp|Q9CQ75|NDUA2_MOUSE NADH dehydrogenase [ubiquinone] 1 alpha subcomplex subunit 2 OS=Mus musculus GN=Ndufa2 PE=1 SV=3
26.5308	26.4489	26.7004	26.7133	27.166	26.4535	13	25.5	9.37e-57	0.38058	-0.217567	Q9D0E1	Heterogeneous nuclear ribonucleoprotein M	Hnrnpm	>sp|Q9D0E1|HNRPM_MOUSE Heterogeneous nuclear ribonucleoprotein M OS=Mus musculus GN=Hnrnpm PE=1 SV=3
25.9929	26.0633	26.5855	25.3699	25.0947	26.6553	9	31.4	8.01e-142	0.381186	0.507291	O55091	Protein IMPACT	Impact	>sp|O55091|IMPCT_MOUSE Protein IMPACT OS=Mus musculus GN=Impact PE=1 SV=2
24.2907	22.9094	23.9267	26.1451	23.8296	23.7633	3	20.6	7.59e-17	0.38127	-0.870446	O09167	60S ribosomal protein L21	Rpl21	>sp|O09167|RL21_MOUSE 60S ribosomal protein L21 OS=Mus musculus GN=Rpl21 PE=1 SV=3
22.9514	22.8834	Non NumÃ©rique	Non NumÃ©rique	23.6234	22.9572	2	8.3	7.87e-06	0.381307	-0.372931	Q9Z2Q5	39S ribosomal protein L40, mitochondrial	Mrpl40	>sp|Q9Z2Q5|RM40_MOUSE 39S ribosomal protein L40, mitochondrial OS=Mus musculus GN=Mrpl40 PE=1 SV=2
23.6185	24.6102	25.4059	25.1396	24.6887	25.4682	5	11.4	1e-12	0.381767	-0.553975	Q99J08	SEC14-like protein 2	Sec14l2	>sp|Q99J08|S14L2_MOUSE SEC14-like protein 2 OS=Mus musculus GN=Sec14l2 PE=1 SV=1
27.2061	26.3484	27.9493	27.6813	26.1754	24.9727	9	31.6	1.11e-66	0.382665	0.891496	Q99J99	3-mercaptopyruvate sulfurtransferase	Mpst	>sp|Q99J99|THTM_MOUSE 3-mercaptopyruvate sulfurtransferase OS=Mus musculus GN=Mpst PE=1 SV=3
25.7034	25.2093	25.9332	25.5094	26.1279	26.0581	7	13.4	1.87e-36	0.383454	-0.283197	Q61102	ATP-binding cassette sub-family B member 7, mitochondrial	Abcb7	>sp|Q61102|ABCB7_MOUSE ATP-binding cassette sub-family B member 7, mitochondrial OS=Mus musculus GN=Abcb7 PE=1 SV=3
26.7374	24.95	23.4178	23.3832	23.7152	24.8916	6	18.4	1.31e-60	0.383876	1.03837	Q60737	Casein kinase II subunit alpha	Csnk2a1	>sp|Q60737|CSK21_MOUSE Casein kinase II subunit alpha OS=Mus musculus GN=Csnk2a1 PE=1 SV=2
28.1942	28.2935	28.1723	28.3008	28.1368	27.4681	23	32.6	1.16e-193	0.383945	0.251441	Q8VDM4;J3KMQ2	26S proteasome non-ATPase regulatory subunit 2	Psmd2	>sp|Q8VDM4|PSMD2_MOUSE 26S proteasome non-ATPase regulatory subunit 2 OS=Mus musculus GN=Psmd2 PE=1 SV=1
27.8116	27.7879	28.4476	28.3781	28.8307	27.8686	22	19.1	6.06e-151	0.384451	-0.343466	Q80U28	MAP kinase-activating death domain protein	Madd	>sp|Q80U28|MADD_MOUSE MAP kinase-activating death domain protein OS=Mus musculus GN=Madd PE=1 SV=2
26.4699	25.6224	26.0421	26.6177	26.8713	25.8172	4	12.3	2.55e-15	0.385152	-0.390561	Q9Z0N1;Q9Z0N2	Eukaryotic translation initiation factor 2 subunit 3, X-linked;Eukaryotic translation initiation factor 2 subunit 3, Y-linked	Eif2s3x;Eif2s3y	>sp|Q9Z0N1|IF2G_MOUSE Eukaryotic translation initiation factor 2 subunit 3, X-linked OS=Mus musculus GN=Eif2s3x PE=1 SV=2;>sp|Q9Z0N2|IF2H_MOUSE Eukaryotic translation initiation factor 2 subunit 3, Y-linked OS=Mus musculus GN=Eif2s3y PE=1 SV=2
27.2687	26.5199	27.6849	26.3458	26.3779	27.3587	9	71	1.22e-35	0.385234	0.463683	Q9DAK9	14 kDa phosphohistidine phosphatase	Phpt1	>sp|Q9DAK9|PHP14_MOUSE 14 kDa phosphohistidine phosphatase OS=Mus musculus GN=Phpt1 PE=1 SV=1
30.7526	30.6708	30.3116	30.4613	30.5551	30.2356	27	46.5	6.71e-220	0.38528	0.161009	Q9QYC0	Alpha-adducin	Add1	>sp|Q9QYC0|ADDA_MOUSE Alpha-adducin OS=Mus musculus GN=Add1 PE=1 SV=2
25.1818	24.6871	25.8813	24.9515	25.3766	23.383	6	11.6	3.18e-23	0.385451	0.6797	P58404	Striatin-4	Strn4	>sp|P58404|STRN4_MOUSE Striatin-4 OS=Mus musculus GN=Strn4 PE=1 SV=2
30.27	30.442	30.0197	30.9033	30.3237	30.2208	15	63.1	3.81e-160	0.385622	-0.23867	Q60930	Voltage-dependent anion-selective channel protein 2	Vdac2	>sp|Q60930|VDAC2_MOUSE Voltage-dependent anion-selective channel protein 2 OS=Mus musculus GN=Vdac2 PE=1 SV=2
26.5773	25.5776	26.0742	25.8288	24.7196	26.1579	3	25	7.93e-44	0.385972	0.507607	P62878	E3 ubiquitin-protein ligase RBX1	Rbx1	>sp|P62878|RBX1_MOUSE E3 ubiquitin-protein ligase RBX1 OS=Mus musculus GN=Rbx1 PE=1 SV=1
23.9193	23.0905	Non NumÃ©rique	23.309	24.5755	24.4806	2	10.1	4.44e-62	0.386319	-0.616766	Q9CZ28	Vacuolar-sorting protein SNF8	Snf8	>sp|Q9CZ28|SNF8_MOUSE Vacuolar-sorting protein SNF8 OS=Mus musculus GN=Snf8 PE=1 SV=1
26.2422	25.9367	26.094	26.3978	25.7608	24.1251	5	23.4	3.29e-33	0.386357	0.663059	Q9D710	Thioredoxin-related transmembrane protein 2	Tmx2	>sp|Q9D710|TMX2_MOUSE Thioredoxin-related transmembrane protein 2 OS=Mus musculus GN=Tmx2 PE=1 SV=1
30.0174	30.5751	30.4717	30.3061	30.2348	29.9123	30	50.3	9.76e-304	0.386541	0.203692	Q9Z0E0	Neurochondrin	Ncdn	>sp|Q9Z0E0|NCDN_MOUSE Neurochondrin OS=Mus musculus GN=Ncdn PE=1 SV=1
24.1878	24.178	25.0423	24.9987	24.7048	24.6066	8	16.3	3.78e-36	0.386637	-0.300703	Q5U3K5	Rab-like protein 6	Rabl6	>sp|Q5U3K5|RABL6_MOUSE Rab-like protein 6 OS=Mus musculus GN=Rabl6 PE=1 SV=2
27.8488	27.4601	26.6499	27.6567	27.9951	27.4379	9	58.8	6.58e-47	0.386923	-0.376954	Q9CQ60	6-phosphogluconolactonase	Pgls	>sp|Q9CQ60|6PGL_MOUSE 6-phosphogluconolactonase OS=Mus musculus GN=Pgls PE=1 SV=1
25.9156	26.5729	26.4967	26.3621	25.7276	26.0889	8	27.9	2.14e-39	0.387056	0.268868	Q91V76	Ester hydrolase C11orf54 homolog		>sp|Q91V76|CK054_MOUSE Ester hydrolase C11orf54 homolog OS=Mus musculus PE=1 SV=1
24.4933	24.4331	24.3135	24.3434	24.478	25.3028	7	4	1.39e-24	0.38783	-0.294779	Q69ZR2	E3 ubiquitin-protein ligase HECTD1	Hectd1	>sp|Q69ZR2|HECD1_MOUSE E3 ubiquitin-protein ligase HECTD1 OS=Mus musculus GN=Hectd1 PE=1 SV=2
28.5297	29.2625	29.8609	28.9293	30.1594	30.22	18	70.2	2.53e-155	0.387884	-0.551828	P62761	Visinin-like protein 1	Vsnl1	>sp|P62761|VISL1_MOUSE Visinin-like protein 1 OS=Mus musculus GN=Vsnl1 PE=1 SV=2
29.3375	29.1856	28.8066	28.2466	29.2861	28.8116	17	40.2	3.57e-242	0.388005	0.328438	O88643	Serine/threonine-protein kinase PAK 1	Pak1	>sp|O88643|PAK1_MOUSE Serine/threonine-protein kinase PAK 1 OS=Mus musculus GN=Pak1 PE=1 SV=1
26.808	27.9796	27.9596	28.4966	27.5967	28.0073	14	38.1	1.7e-130	0.38828	-0.451139	Q80TB8	Synaptic vesicle membrane protein VAT-1 homolog-like	Vat1l	>sp|Q80TB8|VAT1L_MOUSE Synaptic vesicle membrane protein VAT-1 homolog-like OS=Mus musculus GN=Vat1l PE=1 SV=2
26.2024	26.9379	26.5696	26.6697	25.9659	26.2163	4	14.3	3.76e-39	0.388368	0.285999	Q9CRY7	Glycerophosphodiester phosphodiesterase domain-containing protein 1	Gdpd1	>sp|Q9CRY7|GDPD1_MOUSE Glycerophosphodiester phosphodiesterase domain-containing protein 1 OS=Mus musculus GN=Gdpd1 PE=1 SV=1
26.3576	26.6942	26.3877	24.7701	26.1369	26.7833	2	21.4	3.22e-49	0.388415	0.583059	Q9DCU2	Plasmolipin	Pllp	>sp|Q9DCU2|PLLP_MOUSE Plasmolipin OS=Mus musculus GN=Pllp PE=1 SV=1
24.1531	23.9634	23.3809	22.4201	24.0694	23.4591	4	13.5	2.68e-17	0.388871	0.516253	Q99L27	GMP reductase 2	Gmpr2	>sp|Q99L27|GMPR2_MOUSE GMP reductase 2 OS=Mus musculus GN=Gmpr2 PE=1 SV=2
26.6023	27.6132	26.3326	27.6958	26.77	27.4702	7	52.8	4.43e-66	0.388957	-0.462629	P84084	ADP-ribosylation factor 5	Arf5	>sp|P84084|ARF5_MOUSE ADP-ribosylation factor 5 OS=Mus musculus GN=Arf5 PE=1 SV=2
31.1803	31.0262	30.4267	31.0998	30.4349	29.8889	11	64.1	2.01e-121	0.390225	0.403193	P84078;P61205;Q8BSL7	ADP-ribosylation factor 1;ADP-ribosylation factor 3;ADP-ribosylation factor 2	Arf1;Arf3;Arf2	>sp|P84078|ARF1_MOUSE ADP-ribosylation factor 1 OS=Mus musculus GN=Arf1 PE=1 SV=2;>sp|P61205|ARF3_MOUSE ADP-ribosylation factor 3 OS=Mus musculus GN=Arf3 PE=2 SV=2;>sp|Q8BSL7|ARF2_MOUSE ADP-ribosylation factor 2 OS=Mus musculus GN=Arf2 PE=1 SV=2
25.0947	24.2476	24.9672	25.0736	24.7244	25.5223	10	5.6	1.63e-63	0.390842	-0.336944	Q9WTU3	Sodium channel protein type 8 subunit alpha	Scn8a	>sp|Q9WTU3|SCN8A_MOUSE Sodium channel protein type 8 subunit alpha OS=Mus musculus GN=Scn8a PE=1 SV=1
21.9134	22.5154	22.6863	23.5423	22.1604	22.7503	2	5.8	1.42e-08	0.390853	-0.445951	A2ADY9	Protein DDI1 homolog 2	Ddi2	>sp|A2ADY9|DDI2_MOUSE Protein DDI1 homolog 2 OS=Mus musculus GN=Ddi2 PE=1 SV=1
30.0592	30.7328	30.7636	30.2207	30.6468	29.5641	38	64.6	0	0.390991	0.374645	Q8K1M6	Dynamin-1-like protein	Dnm1l	>sp|Q8K1M6|DNM1L_MOUSE Dynamin-1-like protein OS=Mus musculus GN=Dnm1l PE=1 SV=2
23.7647	23.1589	23.8368	23.7778	23.6106	24.1357	6	8.1	5.65e-21	0.391017	-0.254578	Q9DBR7	Protein phosphatase 1 regulatory subunit 12A	Ppp1r12a	>sp|Q9DBR7|MYPT1_MOUSE Protein phosphatase 1 regulatory subunit 12A OS=Mus musculus GN=Ppp1r12a PE=1 SV=2
26.1433	26.1897	25.8671	26.0444	25.2087	26.078	6	18.4	3.07e-36	0.391239	0.289675	Q8CGA0	Protein phosphatase 1F	Ppm1f	>sp|Q8CGA0|PPM1F_MOUSE Protein phosphatase 1F OS=Mus musculus GN=Ppm1f PE=1 SV=1
25.6887	25.5863	25.9661	25.8088	24.4386	25.6899	11	24.8	1.34e-69	0.391438	0.434586	Q9D8W5	26S proteasome non-ATPase regulatory subunit 12	Psmd12	>sp|Q9D8W5|PSD12_MOUSE 26S proteasome non-ATPase regulatory subunit 12 OS=Mus musculus GN=Psmd12 PE=1 SV=4
23.2095	24.45	24.484	24.4884	24.9253	24.1122	3	8.8	1.96e-23	0.391959	-0.460815	Q4VC33	Macrophage erythroblast attacher	Maea	>sp|Q4VC33|MAEA_MOUSE Macrophage erythroblast attacher OS=Mus musculus GN=Maea PE=1 SV=1
31.3143	32.1649	32.6073	32.2146	32.5002	32.4945	49	53.9	0	0.392547	-0.37433	Q02053;P31254	Ubiquitin-like modifier-activating enzyme 1	Uba1	>sp|Q02053|UBA1_MOUSE Ubiquitin-like modifier-activating enzyme 1 OS=Mus musculus GN=Uba1 PE=1 SV=1
24.6469	25.1971	25.6488	Non NumÃ©rique	25.0638	24.3586	2	0.8	0.00027978	0.394663	0.453082	Q9QY40	Plexin-B3	Plxnb3	>sp|Q9QY40|PLXB3_MOUSE Plexin-B3 OS=Mus musculus GN=Plxnb3 PE=1 SV=2
25.5068	25.2696	22.9338	23.1853	23.857	24.1777	4	14	1.66e-19	0.394824	0.830026	Q3UEB3	Poly(U)-binding-splicing factor PUF60	Puf60	>sp|Q3UEB3|PUF60_MOUSE Poly(U)-binding-splicing factor PUF60 OS=Mus musculus GN=Puf60 PE=1 SV=2
27.6873	27.9326	26.931	25.858	27.3159	27.6082	10	31.1	2.28e-83	0.395173	0.589607	P62881	Guanine nucleotide-binding protein subunit beta-5	Gnb5	>sp|P62881|GBB5_MOUSE Guanine nucleotide-binding protein subunit beta-5 OS=Mus musculus GN=Gnb5 PE=1 SV=1
21.9251	23.3074	24.535	22.8174	21.6941	22.8473	5	12	1.59e-20	0.395311	0.802927	Q99J39	Malonyl-CoA decarboxylase, mitochondrial	Mlycd	>sp|Q99J39|DCMC_MOUSE Malonyl-CoA decarboxylase, mitochondrial OS=Mus musculus GN=Mlycd PE=1 SV=1
28.2604	27.6554	25.6362	28.2985	25.0292	23.7383	5	59.3	2.24e-59	0.395348	1.49533	P62774	Myotrophin	Mtpn	>sp|P62774|MTPN_MOUSE Myotrophin OS=Mus musculus GN=Mtpn PE=1 SV=2
24.5448	27.2613	24.8484	25.7692	26.6399	26.8797	5	78.9	3.91e-44	0.395403	-0.87812	P63213	Guanine nucleotide-binding protein G(I)/G(S)/G(O) subunit gamma-2	Gng2	>sp|P63213|GBG2_MOUSE Guanine nucleotide-binding protein G(I)/G(S)/G(O) subunit gamma-2 OS=Mus musculus GN=Gng2 PE=1 SV=2
29.0553	28.5777	29.0827	28.9052	28.8028	28.3029	29	53.2	3.74e-249	0.397121	0.23494	Q9CZW5	Mitochondrial import receptor subunit TOM70	Tomm70a	>sp|Q9CZW5|TOM70_MOUSE Mitochondrial import receptor subunit TOM70 OS=Mus musculus GN=Tomm70a PE=1 SV=2
23.2923	Non NumÃ©rique	23.2228	23.044	23.9739	23.8911	3	1.8	2.07e-12	0.397176	-0.37879	Q80YV3	Transformation/transcription domain-associated protein	Trrap	>sp|Q80YV3|TRRAP_MOUSE Transformation/transcription domain-associated protein OS=Mus musculus GN=Trrap PE=1 SV=2
28.3739	25.3526	24.6185	26.6472	27.1487	28.0001	7	80.9	1.63e-64	0.397413	-1.15031	P99027	60S acidic ribosomal protein P2	Rplp2	>sp|P99027|RLA2_MOUSE 60S acidic ribosomal protein P2 OS=Mus musculus GN=Rplp2 PE=1 SV=3
24.0278	23.6281	23.4677	Non NumÃ©rique	23.9224	23.9161	3	4.4	1.2e-13	0.397964	-0.211379	Q6RHR9	Membrane-associated guanylate kinase, WW and PDZ domain-containing protein 1	Magi1	>sp|Q6RHR9|MAGI1_MOUSE Membrane-associated guanylate kinase, WW and PDZ domain-containing protein 1 OS=Mus musculus GN=Magi1 PE=1 SV=1
26.9538	27.0748	27.9432	28.1994	28.2227	26.9956	17	24	9.17e-126	0.399123	-0.481959	Q8CGK3	Lon protease homolog, mitochondrial	Lonp1	>sp|Q8CGK3|LONM_MOUSE Lon protease homolog, mitochondrial OS=Mus musculus GN=Lonp1 PE=1 SV=2
22.2946	22.747	23.7914	23.9171	23.2182	23.1338	5	8.3	1.5e-13	0.399411	-0.478661	Q9QXG4	Acetyl-coenzyme A synthetase, cytoplasmic	Acss2	>sp|Q9QXG4|ACSA_MOUSE Acetyl-coenzyme A synthetase, cytoplasmic OS=Mus musculus GN=Acss2 PE=1 SV=2
23.8055	22.3493	24.1661	24.0835	21.6495	21.8963	5	20.2	3.04e-15	0.399432	0.897174	Q6NZB0	DnaJ homolog subfamily C member 8	Dnajc8	>sp|Q6NZB0|DNJC8_MOUSE DnaJ homolog subfamily C member 8 OS=Mus musculus GN=Dnajc8 PE=1 SV=2
30.9268	30.7822	31.0644	30.7019	31.3233	31.4288	19	37.4	6.5e-151	0.399748	-0.226861	Q80SW1	Putative adenosylhomocysteinase 2	Ahcyl1	>sp|Q80SW1|SAHH2_MOUSE Putative adenosylhomocysteinase 2 OS=Mus musculus GN=Ahcyl1 PE=1 SV=1
28.4154	27.7868	27.5469	27.3933	26.9696	28.1604	4	14.5	6.56e-64	0.399981	0.408567	Q61735	Leukocyte surface antigen CD47	Cd47	>sp|Q61735|CD47_MOUSE Leukocyte surface antigen CD47 OS=Mus musculus GN=Cd47 PE=1 SV=2
27.3548	27.5681	26.3146	26.9698	28.1768	27.5609	15	28.9	1.19e-65	0.400125	-0.490037	Q9JLB0;REV__Q8C6L5	MAGUK p55 subfamily member 6	Mpp6	>sp|Q9JLB0|MPP6_MOUSE MAGUK p55 subfamily member 6 OS=Mus musculus GN=Mpp6 PE=1 SV=1
23.6684	22.9554	22.6732	20.663	Non NumÃ©rique	23.403	9	29.4	1.16e-90	0.400359	1.06596	P57722	Poly(rC)-binding protein 3	Pcbp3	>sp|P57722|PCBP3_MOUSE Poly(rC)-binding protein 3 OS=Mus musculus GN=Pcbp3 PE=1 SV=3
25.9332	25.5542	26.3213	25.7598	26.2214	22.1263	7	58.2	3.47e-68	0.40085	1.23374	Q9QUR7;Q3ULQ2	Peptidyl-prolyl cis-trans isomerase NIMA-interacting 1	Pin1	>sp|Q9QUR7|PIN1_MOUSE Peptidyl-prolyl cis-trans isomerase NIMA-interacting 1 OS=Mus musculus GN=Pin1 PE=1 SV=1
29.9542	30.8332	30.4734	30.6788	30.4712	30.9144	27	60.6	1.44e-262	0.40115	-0.267876	O55131;Q9DA97	Septin-7	2007-09-01	>sp|O55131|SEPT7_MOUSE Septin-7 OS=Mus musculus GN=Sept7 PE=1 SV=1
22.335	23.6173	22.4945	24.2373	22.3436	23.8489	4	6.9	1.01e-08	0.401211	-0.661026	Q8K1J6	CCA tRNA nucleotidyltransferase 1, mitochondrial	Trnt1	>sp|Q8K1J6|TRNT1_MOUSE CCA tRNA nucleotidyltransferase 1, mitochondrial OS=Mus musculus GN=Trnt1 PE=1 SV=1
26.2202	25.9484	27.4066	27.2774	26.7406	26.8927	7	25.6	1.66e-81	0.402063	-0.445134	Q91VN4	Coiled-coil-helix-coiled-coil-helix domain-containing protein 6, mitochondrial	Chchd6	>sp|Q91VN4|MIC25_MOUSE MICOS complex subunit Mic25 OS=Mus musculus GN=Chchd6 PE=1 SV=2
28.3062	28.1222	25.7216	25.6942	26.5235	27.2679	12	34.3	3.16e-106	0.40213	0.888132	Q8QZS1	3-hydroxyisobutyryl-CoA hydrolase, mitochondrial	Hibch	>sp|Q8QZS1|HIBCH_MOUSE 3-hydroxyisobutyryl-CoA hydrolase, mitochondrial OS=Mus musculus GN=Hibch PE=1 SV=1
29.4047	29.2843	29.2041	28.7997	29.2872	29.3109	11	28.4	8.83e-136	0.402488	0.165121	O35633	Vesicular inhibitory amino acid transporter	Slc32a1	>sp|O35633|VIAAT_MOUSE Vesicular inhibitory amino acid transporter OS=Mus musculus GN=Slc32a1 PE=1 SV=3
27.4085	27.3669	26.2263	27.5979	27.925	26.8726	10	27.7	1.79e-116	0.402574	-0.464584	P62192	26S protease regulatory subunit 4	Psmc1	>sp|P62192|PRS4_MOUSE 26S protease regulatory subunit 4 OS=Mus musculus GN=Psmc1 PE=1 SV=1
28.5733	27.4052	28.595	29.5842	27.39	30.2729	3	43.5	9.53e-125	0.403075	-0.891197	P63054	Purkinje cell protein 4	Pcp4	>sp|P63054|PCP4_MOUSE Purkinje cell protein 4 OS=Mus musculus GN=Pcp4 PE=3 SV=2
20.975	23.731	22.7394	22.0508	21.2566	21.7869	8	8.8	7.92e-35	0.403188	0.783698	Q6PH08	ERC protein 2	Erc2	>sp|Q6PH08|ERC2_MOUSE ERC protein 2 OS=Mus musculus GN=Erc2 PE=1 SV=2
24.2791	23.4988	22.1896	21.2881	23.2014	23.0532	4	16.2	3.39e-41	0.40328	0.808275	Q8BG18	N-terminal EF-hand calcium-binding protein 1	Necab1	>sp|Q8BG18|NECA1_MOUSE N-terminal EF-hand calcium-binding protein 1 OS=Mus musculus GN=Necab1 PE=1 SV=1
26.8488	26.2132	27.4214	27.2062	25.4465	26.0924	8	25.1	5.71e-89	0.403765	0.579415	O35678	Monoglyceride lipase	Mgll	>sp|O35678|MGLL_MOUSE Monoglyceride lipase OS=Mus musculus GN=Mgll PE=1 SV=1
29.5659	30.151	29.5238	29.289	29.9736	28.9809	12	50.4	1.05e-76	0.403829	0.332396	Q9D172	ES1 protein homolog, mitochondrial	D10Jhu81e	>sp|Q9D172|ES1_MOUSE ES1 protein homolog, mitochondrial OS=Mus musculus GN=D10Jhu81e PE=1 SV=1
28.0584	27.5539	27.4311	27.3883	27.5546	27.5431	12	32	4.69e-167	0.403976	0.185796	Q80XI4	Phosphatidylinositol 5-phosphate 4-kinase type-2 beta	Pip4k2b	>sp|Q80XI4|PI42B_MOUSE Phosphatidylinositol 5-phosphate 4-kinase type-2 beta OS=Mus musculus GN=Pip4k2b PE=1 SV=1
27.2939	26.5618	27.0536	26.9103	27.3396	27.4006	6	19.6	1.51e-88	0.403984	-0.247032	Q924M7	Mannose-6-phosphate isomerase	Mpi	>sp|Q924M7|MPI_MOUSE Mannose-6-phosphate isomerase OS=Mus musculus GN=Mpi PE=1 SV=1
29.5542	28.4168	26.5809	29.0817	25.994	25.5333	5	40.3	4.36e-40	0.404375	1.31431	Q9ERS2	NADH dehydrogenase [ubiquinone] 1 alpha subcomplex subunit 13	Ndufa13	>sp|Q9ERS2|NDUAD_MOUSE NADH dehydrogenase [ubiquinone] 1 alpha subcomplex subunit 13 OS=Mus musculus GN=Ndufa13 PE=1 SV=3
32.0905	31.6135	31.5297	31.7018	32.0344	32.0914	30	35	0	0.404733	-0.198	Q9Z1G4;Q920R6;P15920	V-type proton ATPase 116 kDa subunit a isoform 1	Atp6v0a1	>sp|Q9Z1G4|VPP1_MOUSE V-type proton ATPase 116 kDa subunit a isoform 1 OS=Mus musculus GN=Atp6v0a1 PE=1 SV=3
28.4104	27.5033	28.6342	28.1461	28.7378	28.7873	7	22.6	3.6e-33	0.404856	-0.374434	P47962	60S ribosomal protein L5	Rpl5	>sp|P47962|RL5_MOUSE 60S ribosomal protein L5 OS=Mus musculus GN=Rpl5 PE=1 SV=3
Non NumÃ©rique	23.861	23.9422	23.8618	24.2202	25.5635	4	16.4	1.21e-14	0.405085	-0.646915	Q6ZWZ2	Ubiquitin-conjugating enzyme E2 R2	Ube2r2	>sp|Q6ZWZ2|UB2R2_MOUSE Ubiquitin-conjugating enzyme E2 R2 OS=Mus musculus GN=Ube2r2 PE=1 SV=1
25.0166	24.1194	25.3786	25.2964	21.4751	Non NumÃ©rique	3	13.5	1.74e-19	0.405376	1.45246	Q91V64	Isochorismatase domain-containing protein 1	Isoc1	>sp|Q91V64|ISOC1_MOUSE Isochorismatase domain-containing protein 1 OS=Mus musculus GN=Isoc1 PE=1 SV=1
25.2676	24.7622	24.3219	24.3469	25.5764	26.0104	4	27.6	5.22e-49	0.405876	-0.52734	Q03958	Prefoldin subunit 6	Pfdn6	>sp|Q03958|PFD6_MOUSE Prefoldin subunit 6 OS=Mus musculus GN=Pfdn6 PE=1 SV=1
26.866	26.9276	25.7637	25.568	25.1108	26.987	9	32.3	6.26e-48	0.406107	0.630526	O35864	COP9 signalosome complex subunit 5	Cops5	>sp|O35864|CSN5_MOUSE COP9 signalosome complex subunit 5 OS=Mus musculus GN=Cops5 PE=1 SV=3
23.6556	24.439	25.8571	Non NumÃ©rique	24.1838	23.4284	4	10.2	5.94e-17	0.407164	0.84443	Q8QZV4	Serine/threonine-protein kinase 32C	Stk32c	>sp|Q8QZV4|ST32C_MOUSE Serine/threonine-protein kinase 32C OS=Mus musculus GN=Stk32c PE=1 SV=1
23.2305	24.1917	24.8967	24.4643	24.4525	24.7734	6	10.9	5.28e-65	0.407286	-0.457136	Q8R3Q2	Serine/threonine-protein phosphatase 6 regulatory subunit 2	Ppp6r2	>sp|Q8R3Q2|PP6R2_MOUSE Serine/threonine-protein phosphatase 6 regulatory subunit 2 OS=Mus musculus GN=Ppp6r2 PE=1 SV=1
30.5017	30.9425	29.6127	30.4061	29.0688	30.0331	5	32.7	2.44e-67	0.407425	0.516303	P01831	Thy-1 membrane glycoprotein	Thy1	>sp|P01831|THY1_MOUSE Thy-1 membrane glycoprotein OS=Mus musculus GN=Thy1 PE=1 SV=1
23.781	26.0307	26.4079	26.011	26.0916	26.4094	8	24.1	7.19e-46	0.408825	-0.764131	Q3THS6	S-adenosylmethionine synthase isoform type-2	Mat2a	>sp|Q3THS6|METK2_MOUSE S-adenosylmethionine synthase isoform type-2 OS=Mus musculus GN=Mat2a PE=1 SV=2
22.8389	23.5443	21.5545	22.5022	21.2306	22.2659	3	13.9	2.24e-17	0.408843	0.646334	Q8BGY7	Protein FAM210A	Fam210a	>sp|Q8BGY7|F210A_MOUSE Protein FAM210A OS=Mus musculus GN=Fam210a PE=1 SV=1
26.8008	26.1396	27.067	26.6606	26.5381	25.6313	15	22.4	4.22e-128	0.4089	0.392488	O08529	Calpain-2 catalytic subunit	Capn2	>sp|O08529|CAN2_MOUSE Calpain-2 catalytic subunit OS=Mus musculus GN=Capn2 PE=1 SV=4
30.7317	31.1975	30.5996	31.1444	31.4277	30.7164	30	63.5	0	0.409339	-0.253189	Q61644	Protein kinase C and casein kinase substrate in neurons protein 1	Pacsin1	>sp|Q61644|PACN1_MOUSE Protein kinase C and casein kinase substrate in neurons protein 1 OS=Mus musculus GN=Pacsin1 PE=1 SV=1
22.1791	22.0056	22.5407	22.9206	22.0556	22.5672	2	1.4	2.26e-07	0.40979	-0.272652	Q69ZH9	Rho GTPase-activating protein 23	Arhgap23	>sp|Q69ZH9|RHG23_MOUSE Rho GTPase-activating protein 23 OS=Mus musculus GN=Arhgap23 PE=1 SV=2
23.7382	23.8193	24.1658	23.5129	23.5765	24.0459	7	4.3	4.67e-20	0.409816	0.196031	Q8BUR4	Dedicator of cytokinesis protein 1	Dock1	>sp|Q8BUR4|DOCK1_MOUSE Dedicator of cytokinesis protein 1 OS=Mus musculus GN=Dock1 PE=1 SV=3
24.0088	23.134	24.7766	23.0293	23.663	Non NumÃ©rique	4	29.9	2.03e-18	0.410004	0.62702	Q8VE22	28S ribosomal protein S23, mitochondrial	Mrps23	>sp|Q8VE22|RT23_MOUSE 28S ribosomal protein S23, mitochondrial OS=Mus musculus GN=Mrps23 PE=1 SV=1
Non NumÃ©rique	19.9686	20.2198	20.1417	22.6734	Non NumÃ©rique	2	6.2	3.91e-11	0.410349	-1.31339	Q9R118	Serine protease HTRA1	Htra1	>sp|Q9R118|HTRA1_MOUSE Serine protease HTRA1 OS=Mus musculus GN=Htra1 PE=1 SV=2
26.0868	26.2549	26.5035	26.484	25.4643	26.02	8	28.6	1.75e-70	0.410941	0.29228	A2RT62	F-box/LRR-repeat protein 16	Fbxl16	>sp|A2RT62|FXL16_MOUSE F-box/LRR-repeat protein 16 OS=Mus musculus GN=Fbxl16 PE=1 SV=1
24.713	25.8293	26.7708	26.7358	26.2473	26.0569	10	21.6	1.76e-42	0.411338	-0.57561	Q9Z1J3	Cysteine desulfurase, mitochondrial	Nfs1	>sp|Q9Z1J3|NFS1_MOUSE Cysteine desulfurase, mitochondrial OS=Mus musculus GN=Nfs1 PE=1 SV=3
24.8051	24.0561	25.5118	25.299	23.1376	23.8398	7	25.7	9.55e-47	0.411411	0.698856	Q9D020	Cytosolic 5-nucleotidase 3	Nt5c3	>sp|Q9D020|5NT3A_MOUSE Cytosolic 5-nucleotidase 3A OS=Mus musculus GN=Nt5c3a PE=1 SV=4
23.6297	23.3174	23.6634	23.2369	Non NumÃ©rique	23.5057	2	5.1	1.44e-06	0.411435	0.165532	Q99LH2	Phosphatidylserine synthase 1	Ptdss1	>sp|Q99LH2|PTSS1_MOUSE Phosphatidylserine synthase 1 OS=Mus musculus GN=Ptdss1 PE=1 SV=1
25.4477	25.9713	26.5193	25.8356	27.2304	26.2859	11	28.9	6.59e-29	0.411509	-0.471189	Q9WV69	Dematin	Epb49	>sp|Q9WV69|DEMA_MOUSE Dematin OS=Mus musculus GN=Dmtn PE=1 SV=1
22.84	23.9697	23.3321	23.5747	23.6725	23.8096	4	11.8	2.44e-44	0.412806	-0.305026	Q9JMC3	DnaJ homolog subfamily A member 4	Dnaja4	>sp|Q9JMC3|DNJA4_MOUSE DnaJ homolog subfamily A member 4 OS=Mus musculus GN=Dnaja4 PE=1 SV=1
23.2838	22.3892	Non NumÃ©rique	22.4052	22.7061	22.3729	2	8.4	7.72e-16	0.413051	0.341711	O55229	Choline/ethanolamine kinase	Chkb	>sp|O55229|CHKB_MOUSE Choline/ethanolamine kinase OS=Mus musculus GN=Chkb PE=1 SV=3
25.2025	26.0896	26.3004	26.5308	27.0666	25.5317	6	24.3	2.1e-29	0.413362	-0.51221	Q6ZWV3;P86048	60S ribosomal protein L10;60S ribosomal protein L10-like	Rpl10;Rpl10l	>sp|Q6ZWV3|RL10_MOUSE 60S ribosomal protein L10 OS=Mus musculus GN=Rpl10 PE=1 SV=3;>sp|P86048|RL10L_MOUSE 60S ribosomal protein L10-like OS=Mus musculus GN=Rpl10l PE=2 SV=1
24.8203	25.1381	26.2611	24.9067	24.8798	25.2041	7	38.5	8.24e-48	0.413442	0.409602	Q6PCP5	Mitochondrial fission factor	Mff	>sp|Q6PCP5|MFF_MOUSE Mitochondrial fission factor OS=Mus musculus GN=Mff PE=1 SV=1
23.6735	24.9536	24.2246	24.3748	23.6165	23.6385	7	17	3.94e-31	0.413468	0.407268	Q9WTU6	Mitogen-activated protein kinase 9	Mapk9	>sp|Q9WTU6|MK09_MOUSE Mitogen-activated protein kinase 9 OS=Mus musculus GN=Mapk9 PE=1 SV=2
24.6106	24.6082	24.4077	24.4635	25.8421	24.5518	5	4.7	6.47e-41	0.41408	-0.410247	Q99PL5	Ribosome-binding protein 1	Rrbp1	>sp|Q99PL5|RRBP1_MOUSE Ribosome-binding protein 1 OS=Mus musculus GN=Rrbp1 PE=1 SV=2
28.6521	28.1569	27.6821	29.5817	27.9702	28.4507	8	43.3	3.22e-91	0.414348	-0.503824	O09061	Proteasome subunit beta type-1	Psmb1	>sp|O09061|PSB1_MOUSE Proteasome subunit beta type-1 OS=Mus musculus GN=Psmb1 PE=1 SV=1
31.0883	30.7414	30.5982	31.157	30.2915	29.8763	42	54.9	0	0.414615	0.367668	P58252	Elongation factor 2	Eef2	>sp|P58252|EF2_MOUSE Elongation factor 2 OS=Mus musculus GN=Eef2 PE=1 SV=2
19.6882	22.6431	22.1075	23.6266	22.2921	21.5122	5	11.6	1.57e-15	0.415394	-0.997324	Q99N87	28S ribosomal protein S5, mitochondrial	Mrps5	>sp|Q99N87|RT05_MOUSE 28S ribosomal protein S5, mitochondrial OS=Mus musculus GN=Mrps5 PE=1 SV=1
28.0566	28.8387	28.7678	28.9609	28.936	28.5407	15	43.8	4.53e-98	0.415419	-0.258137	P14211	Calreticulin	Calr	>sp|P14211|CALR_MOUSE Calreticulin OS=Mus musculus GN=Calr PE=1 SV=1
26.4644	26.6213	27.0911	26.555	26.8682	25.5847	5	12.9	1.91e-25	0.41593	0.389616	O70310;O70311	Glycylpeptide N-tetradecanoyltransferase 1	Nmt1	>sp|O70310|NMT1_MOUSE Glycylpeptide N-tetradecanoyltransferase 1 OS=Mus musculus GN=Nmt1 PE=1 SV=1
25.3233	25.0461	25.449	25.7732	24.6683	23.7653	10	13.4	3.33e-102	0.415989	0.537209	Q91W50	Cold shock domain-containing protein E1	Csde1	>sp|Q91W50|CSDE1_MOUSE Cold shock domain-containing protein E1 OS=Mus musculus GN=Csde1 PE=1 SV=1
24.6456	23.1937	24.3268	25.395	23.9474	24.4822	13	18.7	3.33e-40	0.416384	-0.552825	P26041	Moesin	Msn	>sp|P26041|MOES_MOUSE Moesin OS=Mus musculus GN=Msn PE=1 SV=3
21.3459	22.3042	20.436	22.0109	21.0329	23.4383	3	21.1	6.97e-12	0.416615	-0.798669	Q91VC7	Protein phosphatase 1 regulatory subunit 14A	Ppp1r14a	>sp|Q91VC7|PP14A_MOUSE Protein phosphatase 1 regulatory subunit 14A OS=Mus musculus GN=Ppp1r14a PE=1 SV=1
26.8561	26.9683	27.4058	26.899	27.5207	27.5411	16	19.9	4.33e-164	0.416954	-0.24354	Q03137;P54754;Q62413;Q60629;Q03145;P29319;P54761;Q61772	Ephrin type-A receptor 4	Epha4	>sp|Q03137|EPHA4_MOUSE Ephrin type-A receptor 4 OS=Mus musculus GN=Epha4 PE=1 SV=2
25.2317	25.1332	24.048	25.3695	25.4349	24.7816	5	17.2	8.52e-15	0.416966	-0.391013	Q99PL6	UBX domain-containing protein 6	Ubxn6	>sp|Q99PL6|UBXN6_MOUSE UBX domain-containing protein 6 OS=Mus musculus GN=Ubxn6 PE=1 SV=1
24.305	23.0861	24.1098	25.1953	24.8729	23.312	8	13.4	1.44e-35	0.417502	-0.62642	Q03141	MAP/microtubule affinity-regulating kinase 3	Mark3	>sp|Q03141|MARK3_MOUSE MAP/microtubule affinity-regulating kinase 3 OS=Mus musculus GN=Mark3 PE=1 SV=2
25.038	27.991	26.2316	27.2495	27.5984	26.8158	3	44.2	1.5e-07	0.417543	-0.801071	P56382	ATP synthase subunit epsilon, mitochondrial	Atp5e	>sp|P56382|ATP5E_MOUSE ATP synthase subunit epsilon, mitochondrial OS=Mus musculus GN=Atp5e PE=1 SV=2
29.3047	28.2774	28.2476	27.3903	28.6006	28.4441	13	52.1	4.83e-156	0.417706	0.46488	Q8BWT1	3-ketoacyl-CoA thiolase, mitochondrial	Acaa2	>sp|Q8BWT1|THIM_MOUSE 3-ketoacyl-CoA thiolase, mitochondrial OS=Mus musculus GN=Acaa2 PE=1 SV=3
25.0809	24.5907	25.9441	25.3611	25.6971	25.6675	5	23.7	2.84e-19	0.417758	-0.37002	O88951	Protein lin-7 homolog B	Lin7b	>sp|O88951|LIN7B_MOUSE Protein lin-7 homolog B OS=Mus musculus GN=Lin7b PE=1 SV=2
27.1283	26.614	27.6033	27.1908	26.8901	26.0789	7	26.3	5.4e-47	0.417889	0.395268	Q9CQ62	2,4-dienoyl-CoA reductase, mitochondrial	Decr1	>sp|Q9CQ62|DECR_MOUSE 2,4-dienoyl-CoA reductase, mitochondrial OS=Mus musculus GN=Decr1 PE=1 SV=1
24.7456	24.2918	Non NumÃ©rique	24.3928	24.9205	25.6943	4	10.4	1.3e-10	0.417934	-0.483823	Q9D517	1-acyl-sn-glycerol-3-phosphate acyltransferase gamma	Agpat3	>sp|Q9D517|PLCC_MOUSE 1-acyl-sn-glycerol-3-phosphate acyltransferase gamma OS=Mus musculus GN=Agpat3 PE=1 SV=2
26.3919	25.4071	26.5338	26.5171	27.2355	25.9616	12	8	1.08e-51	0.418763	-0.460487	Q8CC88	von Willebrand factor A domain-containing protein 8	Vwa8	>sp|Q8CC88|VWA8_MOUSE von Willebrand factor A domain-containing protein 8 OS=Mus musculus GN=Vwa8 PE=1 SV=2
26.8967	25.3987	22.2925	27.1669	24.7631	26.8446	4	39.8	1.15e-47	0.419126	-1.39558	Q91VW3	SH3 domain-binding glutamic acid-rich-like protein 3	Sh3bgrl3	>sp|Q91VW3|SH3L3_MOUSE SH3 domain-binding glutamic acid-rich-like protein 3 OS=Mus musculus GN=Sh3bgrl3 PE=1 SV=1
29.6244	29.4132	29.8609	29.6621	30.3555	29.6148	49	30.3	0	0.419358	-0.244678	A2AGT5	Cytoskeleton-associated protein 5	Ckap5	>sp|A2AGT5|CKAP5_MOUSE Cytoskeleton-associated protein 5 OS=Mus musculus GN=Ckap5 PE=1 SV=1
30.7449	30.3859	29.8018	29.894	30.4104	29.6863	37	60.6	1.41e-270	0.41937	0.313917	Q60864	Stress-induced-phosphoprotein 1	Stip1	>sp|Q60864|STIP1_MOUSE Stress-induced-phosphoprotein 1 OS=Mus musculus GN=Stip1 PE=1 SV=1
25.5215	25.9914	25.8713	25.6825	25.7966	25.4224	11	20	1.51e-40	0.420201	0.16087	Q99MN1	Lysine--tRNA ligase	Kars	>sp|Q99MN1|SYK_MOUSE Lysine--tRNA ligase OS=Mus musculus GN=Kars PE=1 SV=1
22.742	23.3261	23.1433	22.7057	24.4974	23.4801	5	3.5	9.4e-14	0.420235	-0.490614	Q68FM7		Arhgef11	>tr|Q68FM7|Q68FM7_MOUSE Protein Arhgef11 OS=Mus musculus GN=Arhgef11 PE=1 SV=1
23.7303	23.199	24.9035	24.3625	22.8657	22.6074	6	9.6	8.86e-17	0.421168	0.665781	Q920P3	Deleted in bladder cancer protein 1 homolog	Dbc1	>sp|Q920P3|BRNP1_MOUSE BMP/retinoic acid-inducible neural-specific protein 1 OS=Mus musculus GN=Brinp1 PE=1 SV=1
29.6503	29.7002	31.1247	31.3035	30.8627	29.9772	24	28.5	2.31e-149	0.421198	-0.556086	P39054	Dynamin-2	Dnm2	>sp|P39054|DYN2_MOUSE Dynamin-2 OS=Mus musculus GN=Dnm2 PE=1 SV=2
23.2551	23.1942	24.0505	23.2421	23.3803	23.1067	3	6.2	1.34e-15	0.4213	0.256862	P97742	Carnitine O-palmitoyltransferase 1, liver isoform	Cpt1a	>sp|P97742|CPT1A_MOUSE Carnitine O-palmitoyltransferase 1, liver isoform OS=Mus musculus GN=Cpt1a PE=1 SV=4
24.4416	26.0158	26.0638	26.1492	26.2024	25.6701	10	23.8	2.17e-68	0.421607	-0.500172	Q9WTM5	RuvB-like 2	Ruvbl2	>sp|Q9WTM5|RUVB2_MOUSE RuvB-like 2 OS=Mus musculus GN=Ruvbl2 PE=1 SV=3
27.1126	26.4272	25.7686	25.7199	26.4428	25.9584	6	6.6	2.56e-41	0.421628	0.395769	Q61595	Kinectin	Ktn1	>sp|Q61595|KTN1_MOUSE Kinectin OS=Mus musculus GN=Ktn1 PE=1 SV=1
26.2317	25.9459	26.7432	26.8002	27.066	26.0696	19	13.8	1.07e-68	0.421654	-0.338359	Q6PDI5	Proteasome-associated protein ECM29 homolog	Ecm29	>sp|Q6PDI5|ECM29_MOUSE Proteasome-associated protein ECM29 homolog OS=Mus musculus GN=Ecm29 PE=1 SV=3
33.388	32.3967	32.6137	32.3268	32.1345	32.9142	28	67	1.17e-236	0.421885	0.341003	P05202	Aspartate aminotransferase, mitochondrial	Got2	>sp|P05202|AATM_MOUSE Aspartate aminotransferase, mitochondrial OS=Mus musculus GN=Got2 PE=1 SV=1
25.5481	26.0508	26.2721	25.7885	26.162	24.2662	7	35.4	1.24e-21	0.42273	0.551438	Q8BH58	TIP41-like protein	Tiprl	>sp|Q8BH58|TIPRL_MOUSE TIP41-like protein OS=Mus musculus GN=Tiprl PE=1 SV=1
25.6865	25.3599	24.1219	23.3329	25.691	23.8436	5	20	3.21e-26	0.423041	0.766951	Q00558	Factor VIII intron 22 protein	F8a1	>sp|Q00558|F8I2_MOUSE Factor VIII intron 22 protein OS=Mus musculus GN=F8a1 PE=1 SV=1
26.4397	25.2909	26.7448	26.3203	26.2722	27.4477	14	50.4	6.33e-92	0.423749	-0.521582	Q6IRU2	Tropomyosin alpha-4 chain	Tpm4	>sp|Q6IRU2|TPM4_MOUSE Tropomyosin alpha-4 chain OS=Mus musculus GN=Tpm4 PE=1 SV=3
28.8316	29.7213	29.1202	28.5384	29.5036	28.5156	8	26.9	6.99e-44	0.423925	0.371837	P43274;Q07133	Histone H1.4	Hist1h1e	>sp|P43274|H14_MOUSE Histone H1.4 OS=Mus musculus GN=Hist1h1e PE=1 SV=2
33.5205	32.8544	32.7438	32.8502	32.5271	32.9961	20	57.2	6e-183	0.424088	0.24844	P16125	L-lactate dehydrogenase B chain	Ldhb	>sp|P16125|LDHB_MOUSE L-lactate dehydrogenase B chain OS=Mus musculus GN=Ldhb PE=1 SV=2
30.3825	29.5379	30.0646	30.3877	28.9172	29.3459	14	43.3	4.96e-130	0.42512	0.444715	Q9CVB6	Actin-related protein 2/3 complex subunit 2	Arpc2	>sp|Q9CVB6|ARPC2_MOUSE Actin-related protein 2/3 complex subunit 2 OS=Mus musculus GN=Arpc2 PE=1 SV=3
29.0647	29.2456	28.8056	29.4151	28.8383	26.3053	6	31.1	3.75e-61	0.426324	0.852409	Q5M8N0	CB1 cannabinoid receptor-interacting protein 1	Cnrip1	>sp|Q5M8N0|CNRP1_MOUSE CB1 cannabinoid receptor-interacting protein 1 OS=Mus musculus GN=Cnrip1 PE=1 SV=1
25.7939	26.1643	23.0992	26.2414	25.6784	25.7434	10	72.1	2.21e-93	0.426438	-0.868607	Q9CZY3;E9PY39	Ubiquitin-conjugating enzyme E2 variant 1	Ube2v1;Gm20431	>sp|Q9CZY3|UB2V1_MOUSE Ubiquitin-conjugating enzyme E2 variant 1 OS=Mus musculus GN=Ube2v1 PE=1 SV=1;>tr|E9PY39|E9PY39_MOUSE Protein Gm20431 OS=Mus musculus GN=Gm20431 PE=4 SV=1
28.5389	29.3227	28.736	28.7685	29.6011	29.1223	20	41.5	2.59e-164	0.426487	-0.298082	Q9EQ20	Methylmalonate-semialdehyde dehydrogenase [acylating], mitochondrial	Aldh6a1	>sp|Q9EQ20|MMSA_MOUSE Methylmalonate-semialdehyde dehydrogenase [acylating], mitochondrial OS=Mus musculus GN=Aldh6a1 PE=1 SV=1
27.3023	25.7321	26.9729	26.4921	25.3688	26.5292	10	27	5.56e-83	0.427593	0.539038	Q8BG32	26S proteasome non-ATPase regulatory subunit 11	Psmd11	>sp|Q8BG32|PSD11_MOUSE 26S proteasome non-ATPase regulatory subunit 11 OS=Mus musculus GN=Psmd11 PE=1 SV=3
28.6075	29.3022	27.1582	29.1571	29.0733	28.5756	10	62.3	2.76e-128	0.427733	-0.579393	Q9CQD1	Ras-related protein Rab-5A	Rab5a	>sp|Q9CQD1|RAB5A_MOUSE Ras-related protein Rab-5A OS=Mus musculus GN=Rab5a PE=1 SV=1
27.3535	28.3121	29.0573	28.7125	28.6992	28.6177	32	37.5	0	0.427806	-0.435517	Q8CGY8	UDP-N-acetylglucosamine--peptide N-acetylglucosaminyltransferase 110 kDa subunit	Ogt	>sp|Q8CGY8|OGT1_MOUSE UDP-N-acetylglucosamine--peptide N-acetylglucosaminyltransferase 110 kDa subunit OS=Mus musculus GN=Ogt PE=1 SV=2
29.3859	28.7251	28.2351	28.1711	29.6106	24.2183	6	53.5	2.53e-34	0.428513	1.44873	Q9CQC7	NADH dehydrogenase [ubiquinone] 1 beta subcomplex subunit 4	Ndufb4	>sp|Q9CQC7|NDUB4_MOUSE NADH dehydrogenase [ubiquinone] 1 beta subcomplex subunit 4 OS=Mus musculus GN=Ndufb4 PE=1 SV=3
23.5797	24.2479	23.1067	23.7108	25.1311	23.6423	6	20.3	1.19e-34	0.428765	-0.516667	Q91Z31	Polypyrimidine tract-binding protein 2	Ptbp2	>sp|Q91Z31|PTBP2_MOUSE Polypyrimidine tract-binding protein 2 OS=Mus musculus GN=Ptbp2 PE=1 SV=2
24.8884	23.5551	26.7503	24.9734	24.5489	22.508	12	55.7	3.34e-247	0.428802	1.05453	P63330	Serine/threonine-protein phosphatase 2A catalytic subunit alpha isoform	Ppp2ca	>sp|P63330|PP2AA_MOUSE Serine/threonine-protein phosphatase 2A catalytic subunit alpha isoform OS=Mus musculus GN=Ppp2ca PE=1 SV=1
26.1822	27.0672	26.3379	26.2915	25.7514	26.5807	10	57.7	2.01e-41	0.428927	0.321219	Q56A07	Sodium channel subunit beta-2	Scn2b	>sp|Q56A07|SCN2B_MOUSE Sodium channel subunit beta-2 OS=Mus musculus GN=Scn2b PE=1 SV=1
27.3016	26.8763	26.6686	26.6791	27.1018	26.2573	8	30.8	5.89e-43	0.429455	0.269422	O09131;Q8K2Q2	Glutathione S-transferase omega-1	Gsto1	>sp|O09131|GSTO1_MOUSE Glutathione S-transferase omega-1 OS=Mus musculus GN=Gsto1 PE=1 SV=2
29.7151	29.0828	28.6274	29.0967	29.5286	29.7842	10	83.6	2.75e-77	0.4297	-0.328042	Q9JJV2	Profilin-2	Pfn2	>sp|Q9JJV2|PROF2_MOUSE Profilin-2 OS=Mus musculus GN=Pfn2 PE=1 SV=3
28.3714	27.8229	28.3021	28.2896	28.1386	26.4731	22	62.5	1.44e-190	0.430508	0.531682	P21107	Tropomyosin alpha-3 chain	Tpm3	>sp|P21107|TPM3_MOUSE Tropomyosin alpha-3 chain OS=Mus musculus GN=Tpm3 PE=1 SV=3
22.7292	22.6116	23.0379	22.7324	23.6099	22.8367	2	8.3	2.17e-10	0.43054	-0.266743	Q9WVA3	Mitotic checkpoint protein BUB3	Bub3	>sp|Q9WVA3|BUB3_MOUSE Mitotic checkpoint protein BUB3 OS=Mus musculus GN=Bub3 PE=1 SV=2
23.5363	23.2772	23.6145	23.6796	23.0339	23.1197	3	9.3	7.55e-54	0.431039	0.198296	P62069;Q9D9M2	Ubiquitin carboxyl-terminal hydrolase 46	Usp46	>sp|P62069|UBP46_MOUSE Ubiquitin carboxyl-terminal hydrolase 46 OS=Mus musculus GN=Usp46 PE=1 SV=1
21.1956	Non NumÃ©rique	21.6778	Non NumÃ©rique	21.4008	25.859	7	33.9	1.98e-31	0.431146	-2.19315	P60764	Ras-related C3 botulinum toxin substrate 3	Rac3	>sp|P60764|RAC3_MOUSE Ras-related C3 botulinum toxin substrate 3 OS=Mus musculus GN=Rac3 PE=1 SV=1
31.9358	31.4487	31.6294	30.8544	31.6283	31.7203	45	54.1	0	0.431342	0.270304	P12960	Contactin-1	Cntn1	>sp|P12960|CNTN1_MOUSE Contactin-1 OS=Mus musculus GN=Cntn1 PE=1 SV=1
28.5954	28.9792	29.0613	28.8152	27.3416	29.0361	8	18.2	1.44e-85	0.431904	0.480961	Q00897	Alpha-1-antitrypsin 1-4	Serpina1d	>sp|Q00897|A1AT4_MOUSE Alpha-1-antitrypsin 1-4 OS=Mus musculus GN=Serpina1d PE=1 SV=1
32.4366	32.0392	32.5441	32.4141	32.6944	32.3877	34	43.8	0	0.432642	-0.158824	P13595	Neural cell adhesion molecule 1	Ncam1	>sp|P13595|NCAM1_MOUSE Neural cell adhesion molecule 1 OS=Mus musculus GN=Ncam1 PE=1 SV=3
25.4694	24.1419	25.887	23.4003	25.1557	24.9462	3	9.2	1.75e-11	0.43277	0.665368	Q78JW9	Ubiquitin domain-containing protein UBFD1	Ubfd1	>sp|Q78JW9|UBFD1_MOUSE Ubiquitin domain-containing protein UBFD1 OS=Mus musculus GN=Ubfd1 PE=1 SV=2
28.028	27.7743	28.4626	28.3065	28.4127	28.1171	34	24.8	1.45e-163	0.433016	-0.190491	Q9Z0R4;CON__ENSEMBL:ENSBTAP00000001528	Intersectin-1	Itsn1	>sp|Q9Z0R4|ITSN1_MOUSE Intersectin-1 OS=Mus musculus GN=Itsn1 PE=1 SV=2
24.545	24.6889	24.1505	23.4695	24.3863	24.5536	6	16.4	2.27e-42	0.43321	0.325009	Q9WU79	Proline dehydrogenase 1, mitochondrial	Prodh	>sp|Q9WU79|PROD_MOUSE Proline dehydrogenase 1, mitochondrial OS=Mus musculus GN=Prodh PE=1 SV=2
Non NumÃ©rique	22.9684	22.9811	23.2461	22.8634	23.2832	4	10.2	2.19e-13	0.433827	-0.156184	O08797;Q9DAV6		Serpinb9	>tr|O08797|O08797_MOUSE Protein Serpinb9 OS=Mus musculus GN=Serpinb9 PE=1 SV=1
22.3059	22.84	23.1063	22.5234	21.8726	22.8759	4	4.3	5.75e-13	0.43446	0.32671	Q9WVQ1	Membrane-associated guanylate kinase, WW and PDZ domain-containing protein 2	Magi2	>sp|Q9WVQ1|MAGI2_MOUSE Membrane-associated guanylate kinase, WW and PDZ domain-containing protein 2 OS=Mus musculus GN=Magi2 PE=1 SV=2
24.5942	24.2506	23.284	22.6364	23.8921	24.0517	4	13.5	2.73e-11	0.4346	0.516245	O35855	Branched-chain-amino-acid aminotransferase, mitochondrial	Bcat2	>sp|O35855|BCAT2_MOUSE Branched-chain-amino-acid aminotransferase, mitochondrial OS=Mus musculus GN=Bcat2 PE=1 SV=2
19.9742	23.7433	24.199	22.6345	24.5938	24.5518	6	14.2	2.94e-47	0.435197	-1.28785	P32067	Lupus La protein homolog	Ssb	>sp|P32067|LA_MOUSE Lupus La protein homolog OS=Mus musculus GN=Ssb PE=1 SV=1
23.9478	23.3981	24.1875	Non NumÃ©rique	23.9075	22.935	3	1.7	1.25e-08	0.435585	0.42322	Q80TA9	Ectopic P granules protein 5 homolog	Epg5	>sp|Q80TA9|EPG5_MOUSE Ectopic P granules protein 5 homolog OS=Mus musculus GN=Epg5 PE=1 SV=2
24.4951	24.691	25.9145	24.8274	25.5512	26.3388	5	19	1.45e-35	0.435611	-0.53889	Q9D8B7	Junctional adhesion molecule C	Jam3	>sp|Q9D8B7|JAM3_MOUSE Junctional adhesion molecule C OS=Mus musculus GN=Jam3 PE=1 SV=2
29.9238	29.0688	29.6755	29.5511	29.9018	29.9509	31	33.4	2.73e-247	0.435727	-0.245227	Q9JME5	AP-3 complex subunit beta-2	Ap3b2	>sp|Q9JME5|AP3B2_MOUSE AP-3 complex subunit beta-2 OS=Mus musculus GN=Ap3b2 PE=1 SV=2
23.1872	24.4558	22.1205	22.4743	22.0524	23.2597	3	9.9	5.06e-10	0.435922	0.659049	Q8VBZ3	Cleft lip and palate transmembrane protein 1 homolog	Clptm1	>sp|Q8VBZ3|CLPT1_MOUSE Cleft lip and palate transmembrane protein 1 homolog OS=Mus musculus GN=Clptm1 PE=1 SV=1
27.1663	25.0836	25.796	26.0907	27.0194	26.6663	15	35.5	6.04e-151	0.436805	-0.576839	Q923T9	Calcium/calmodulin-dependent protein kinase type II subunit gamma	Camk2g	>sp|Q923T9|KCC2G_MOUSE Calcium/calmodulin-dependent protein kinase type II subunit gamma OS=Mus musculus GN=Camk2g PE=1 SV=1
28.4211	28.4988	28.5075	28.2505	28.9793	28.7609	13	34.5	1.03e-94	0.436933	-0.187794	Q8BLQ9	Cell adhesion molecule 2	Cadm2	>sp|Q8BLQ9|CADM2_MOUSE Cell adhesion molecule 2 OS=Mus musculus GN=Cadm2 PE=1 SV=2
25.4394	24.5541	24.2224	25.9161	26.1427	24.086	4	44	6.33e-13	0.437101	-0.642977	Q8K215	LYR motif-containing protein 4	Lyrm4	>sp|Q8K215|LYRM4_MOUSE LYR motif-containing protein 4 OS=Mus musculus GN=Lyrm4 PE=1 SV=1
32.7279	33.0657	31.9331	32.6603	32.7224	33.4138	10	70.4	9.81e-48	0.437153	-0.356576	P01942;P06467	Hemoglobin subunit alpha	Hba	>sp|P01942|HBA_MOUSE Hemoglobin subunit alpha OS=Mus musculus GN=Hba PE=1 SV=2
26.571	26.4281	25.811	25.5485	26.0893	26.3251	10	7.6	8.76e-30	0.437174	0.28236	Q6A065	Centrosomal protein of 170 kDa	Cep170	>sp|Q6A065|CE170_MOUSE Centrosomal protein of 170 kDa OS=Mus musculus GN=Cep170 PE=1 SV=2
22.458	22.1913	22.0261	22.287	Non NumÃ©rique	22.4811	2	5.3	1.4e-15	0.43734	-0.158909	Q8CGV2	Tryptophan 5-hydroxylase 2	Tph2	>sp|Q8CGV2|TPH2_MOUSE Tryptophan 5-hydroxylase 2 OS=Mus musculus GN=Tph2 PE=1 SV=2
23.9608	24.7335	23.8667	23.7506	Non NumÃ©rique	23.974	3	14.1	2.87e-24	0.438244	0.3247	Q9JMD3	PCTP-like protein	Stard10	>sp|Q9JMD3|PCTL_MOUSE PCTP-like protein OS=Mus musculus GN=Stard10 PE=1 SV=1
22.9015	22.9944	23.3014	23.3205	23.8391	22.8428	2	6.1	2.74e-10	0.438281	-0.268365	Q3TDN2	FAS-associated factor 2	Faf2	>sp|Q3TDN2|FAF2_MOUSE FAS-associated factor 2 OS=Mus musculus GN=Faf2 PE=1 SV=2
27.5035	28.6403	28.8763	28.7763	28.4879	28.892	18	55.3	2.52e-243	0.438401	-0.378716	P31324	cAMP-dependent protein kinase type II-beta regulatory subunit	Prkar2b	>sp|P31324|KAP3_MOUSE cAMP-dependent protein kinase type II-beta regulatory subunit OS=Mus musculus GN=Prkar2b PE=1 SV=3
25.7305	26.298	25.9122	25.7102	26.6323	26.4397	6	24.1	3.99e-41	0.439329	-0.280432	P51859	Hepatoma-derived growth factor	Hdgf	>sp|P51859|HDGF_MOUSE Hepatoma-derived growth factor OS=Mus musculus GN=Hdgf PE=1 SV=2
23.7531	27.2307	27.8344	24.7061	25.96	24.7124	6	77.5	5.05e-26	0.439928	1.14655	Q9WV98	Mitochondrial import inner membrane translocase subunit Tim9	Timm9	>sp|Q9WV98|TIM9_MOUSE Mitochondrial import inner membrane translocase subunit Tim9 OS=Mus musculus GN=Timm9 PE=1 SV=1
24.0969	24.5372	24.8042	25.2379	20.6548	Non NumÃ©rique	5	18	3.81e-29	0.440473	1.53307	Q9DB34	Charged multivesicular body protein 2a	Chmp2a	>sp|Q9DB34|CHM2A_MOUSE Charged multivesicular body protein 2a OS=Mus musculus GN=Chmp2a PE=1 SV=1
31.2582	31.3433	30.3006	29.8503	31.0073	30.7935	13	37	2.48e-158	0.440914	0.417007	Q91VA7		Idh3b	>tr|Q91VA7|Q91VA7_MOUSE Isocitrate dehydrogenase [NAD] subunit, mitochondrial OS=Mus musculus GN=Idh3b PE=1 SV=1
21.5204	24.3164	24.0569	22.3979	21.8609	23.1586	3	6.6	5.59e-15	0.441897	0.825454	Q99J36	THUMP domain-containing protein 1	Thumpd1	>sp|Q99J36|THUM1_MOUSE THUMP domain-containing protein 1 OS=Mus musculus GN=Thumpd1 PE=1 SV=1
22.8332	23.327	22.9012	22.2131	22.9116	23.1278	3	10.5	6.24e-08	0.441965	0.269664	Q9D5T0	ATPase family AAA domain-containing protein 1	Atad1	>sp|Q9D5T0|ATAD1_MOUSE ATPase family AAA domain-containing protein 1 OS=Mus musculus GN=Atad1 PE=1 SV=1
27.9072	27.4386	28.0663	27.1595	26.6205	28.2874	10	72.7	2.4e-92	0.442098	0.448272	P60840	Alpha-endosulfine	Ensa	>sp|P60840|ENSA_MOUSE Alpha-endosulfine OS=Mus musculus GN=Ensa PE=1 SV=1
26.2851	25.9121	25.8069	24.1532	25.7951	26.3372	11	34	1.98e-58	0.442252	0.572849	P54923	[Protein ADP-ribosylarginine] hydrolase	Adprh	>sp|P54923|ADPRH_MOUSE [Protein ADP-ribosylarginine] hydrolase OS=Mus musculus GN=Adprh PE=1 SV=1
29.4995	29.1357	29.7465	30.2589	29.7244	29.2626	19	62.1	2.66e-177	0.442288	-0.288052	Q9CWS0	N(G),N(G)-dimethylarginine dimethylaminohydrolase 1	Ddah1	>sp|Q9CWS0|DDAH1_MOUSE N(G),N(G)-dimethylarginine dimethylaminohydrolase 1 OS=Mus musculus GN=Ddah1 PE=1 SV=3
23.929	23.5713	23.6613	23.571	Non NumÃ©rique	24.5731	3	19.5	2.17e-50	0.442559	-0.351496	Q99KI3	ER membrane protein complex subunit 3	Emc3	>sp|Q99KI3|EMC3_MOUSE ER membrane protein complex subunit 3 OS=Mus musculus GN=Emc3 PE=1 SV=3
27.6607	28.3672	28.0776	28.0083	27.5441	27.9164	9	53.6	4.79e-95	0.442675	0.212221	P45591	Cofilin-2	Cfl2	>sp|P45591|COF2_MOUSE Cofilin-2 OS=Mus musculus GN=Cfl2 PE=1 SV=1
23.2521	26.304	22.7411	23.0689	22.1251	23.9625	7	7	5.41e-25	0.443443	1.04689	Q9JL04	Formin-2	Fmn2	>sp|Q9JL04|FMN2_MOUSE Formin-2 OS=Mus musculus GN=Fmn2 PE=1 SV=2
24.1027	24.1954	25.1531	23.9795	Non NumÃ©rique	24.2104	4	13.6	4.24e-14	0.443785	0.388746	Q9Z275	Retinaldehyde-binding protein 1	Rlbp1	>sp|Q9Z275|RLBP1_MOUSE Retinaldehyde-binding protein 1 OS=Mus musculus GN=Rlbp1 PE=1 SV=3
26.5442	27.7773	26.9344	26.8503	26.0337	27.1252	6	21.9	5.76e-26	0.443934	0.415563	O54901	OX-2 membrane glycoprotein	Cd200	>sp|O54901|OX2G_MOUSE OX-2 membrane glycoprotein OS=Mus musculus GN=Cd200 PE=1 SV=1
27.7463	28.6133	28.8021	28.6414	28.9226	28.4867	18	42.4	3.11e-108	0.44397	-0.296293	Q9D394;Q8BIJ7	Protein RUFY3	Rufy3	>sp|Q9D394|RUFY3_MOUSE Protein RUFY3 OS=Mus musculus GN=Rufy3 PE=1 SV=1
23.2185	23.8625	22.4595	23.5533	23.7097	23.3435	6	13.3	9.35e-15	0.444281	-0.355326	Q9Z1W9	STE20/SPS1-related proline-alanine-rich protein kinase	Stk39	>sp|Q9Z1W9|STK39_MOUSE STE20/SPS1-related proline-alanine-rich protein kinase OS=Mus musculus GN=Stk39 PE=1 SV=1
23.6127	25.2347	24.5851	24.7156	Non NumÃ©rique	22.3796	2	5.4	8.13e-23	0.445727	0.929934	P97822	Acidic leucine-rich nuclear phosphoprotein 32 family member E	Anp32e	>sp|P97822|AN32E_MOUSE Acidic leucine-rich nuclear phosphoprotein 32 family member E OS=Mus musculus GN=Anp32e PE=1 SV=2
30.9505	31.1978	31.7283	31.2945	31.6205	31.6013	81	23	0	0.446003	-0.213269	Q91ZX7	Prolow-density lipoprotein receptor-related protein 1;Low-density lipoprotein receptor-related protein 1 85 kDa subunit;Low-density lipoprotein receptor-related protein 1 515 kDa subunit;Low-density lipoprotein receptor-related protein 1 intracellular domain	Lrp1	>sp|Q91ZX7|LRP1_MOUSE Prolow-density lipoprotein receptor-related protein 1 OS=Mus musculus GN=Lrp1 PE=1 SV=1
24.3968	24.1811	23.3518	24.0716	23.7567	22.9086	3	15.4	1.83e-46	0.446367	0.397573	P70452	Syntaxin-4	Stx4	>sp|P70452|STX4_MOUSE Syntaxin-4 OS=Mus musculus GN=Stx4 PE=1 SV=1
27.7251	27.7591	28.4951	27.765	28.2112	26.7106	20	34.2	7.59e-101	0.446515	0.430875	Q8BUV3	Gephyrin;Molybdopterin adenylyltransferase;Molybdopterin molybdenumtransferase	Gphn	>sp|Q8BUV3|GEPH_MOUSE Gephyrin OS=Mus musculus GN=Gphn PE=1 SV=2
24.0406	24.4368	24.5725	23.2329	23.8732	24.7561	3	11.6	1.68e-06	0.446586	0.39588	Q8R395	COMM domain-containing protein 5	Commd5	>sp|Q8R395|COMD5_MOUSE COMM domain-containing protein 5 OS=Mus musculus GN=Commd5 PE=1 SV=1
26.1334	25.9922	26.6738	26.3953	26.6262	26.3465	9	20.1	4.15e-54	0.446897	-0.189504	Q8BNW9	Kelch repeat and BTB domain-containing protein 11	Kbtbd11	>sp|Q8BNW9|KBTBB_MOUSE Kelch repeat and BTB domain-containing protein 11 OS=Mus musculus GN=Kbtbd11 PE=1 SV=3
28.4048	28.3502	29.1244	28.2683	28.8834	27.5987	11	91.5	1.66e-64	0.447327	0.376278	P62869;A6PWE0	Transcription elongation factor B polypeptide 2	Tceb2	>sp|P62869|ELOB_MOUSE Transcription elongation factor B polypeptide 2 OS=Mus musculus GN=Tceb2 PE=1 SV=1
29.2836	28.5347	29.2016	28.4894	29.8296	30.083	3	25.1	3.28e-21	0.448126	-0.460677	Q9JKD3	Secretory carrier-associated membrane protein 5	Scamp5	>sp|Q9JKD3|SCAM5_MOUSE Secretory carrier-associated membrane protein 5 OS=Mus musculus GN=Scamp5 PE=1 SV=1
28.052	28.8737	27.9633	28.0221	27.8223	28.251	10	11.3	6.98e-42	0.448446	0.264565	P70414	Sodium/calcium exchanger 1	Slc8a1	>sp|P70414|NAC1_MOUSE Sodium/calcium exchanger 1 OS=Mus musculus GN=Slc8a1 PE=1 SV=1
27.5848	27.6065	26.6822	25.0109	27.3035	27.4344	5	13.8	2.15e-24	0.448512	0.708259	O54984	ATPase Asna1	Asna1	>sp|O54984|ASNA_MOUSE ATPase Asna1 OS=Mus musculus GN=Asna1 PE=1 SV=2
27.7244	27.2182	27.9781	27.6486	27.8913	28.0013	25	34.9	3.59e-137	0.448576	-0.206849	Q3UNH4	G protein-regulated inducer of neurite outgrowth 1	Gprin1	>sp|Q3UNH4|GRIN1_MOUSE G protein-regulated inducer of neurite outgrowth 1 OS=Mus musculus GN=Gprin1 PE=1 SV=2
27.751	27.9711	27.4993	27.6692	27.9201	28.0955	9	41.4	4.81e-27	0.4486	-0.154458	O70492	Sorting nexin-3	Snx3	>sp|O70492|SNX3_MOUSE Sorting nexin-3 OS=Mus musculus GN=Snx3 PE=1 SV=3
24.2975	23.8296	23.5942	23.9587	Non NumÃ©rique	23.1664	6	30.8	3.37e-15	0.450329	0.34453	Q91Z61	GTP-binding protein Di-Ras1	Diras1	>sp|Q91Z61|DIRA1_MOUSE GTP-binding protein Di-Ras1 OS=Mus musculus GN=Diras1 PE=1 SV=1
26.8778	26.3635	27.0453	26.945	26.8681	26.9958	13	6.3	1.19e-58	0.450621	-0.174093	Q5SSH7	Zinc finger ZZ-type and EF-hand domain-containing protein 1	Zzef1	>sp|Q5SSH7|ZZEF1_MOUSE Zinc finger ZZ-type and EF-hand domain-containing protein 1 OS=Mus musculus GN=Zzef1 PE=1 SV=2
27.8003	26.8044	24.5066	27.3395	26.8657	27.3812	5	30.6	1.11e-21	0.451135	-0.825071	Q8BP67;F6RSK3	60S ribosomal protein L24	Rpl24	>sp|Q8BP67|RL24_MOUSE 60S ribosomal protein L24 OS=Mus musculus GN=Rpl24 PE=1 SV=2
31.7824	31.9401	32.4428	31.515	32.1635	31.8024	20	67.9	0	0.451321	0.2281	P68510	14-3-3 protein eta	Ywhah	>sp|P68510|1433F_MOUSE 14-3-3 protein eta OS=Mus musculus GN=Ywhah PE=1 SV=2
25.7323	25.873	25.6131	25.7889	24.9917	25.7591	4	10.3	2.47e-22	0.451612	0.226225	Q91V09	WD repeat-containing protein 13	Wdr13	>sp|Q91V09|WDR13_MOUSE WD repeat-containing protein 13 OS=Mus musculus GN=Wdr13 PE=1 SV=1
26.6393	25.3464	23.1048	25.6682	26.4965	25.5977	6	65.2	3.09e-40	0.452836	-0.890612	P83940	Transcription elongation factor B polypeptide 1	Tceb1	>sp|P83940|ELOC_MOUSE Transcription elongation factor B polypeptide 1 OS=Mus musculus GN=Tceb1 PE=1 SV=1
24.701	23.6278	23.7418	24.0724	23.5603	23.4708	5	7.5	7.17e-17	0.453338	0.322357	D3YXK2;Q80YR5	Scaffold attachment factor B1	Safb	>sp|D3YXK2|SAFB1_MOUSE Scaffold attachment factor B1 OS=Mus musculus GN=Safb PE=1 SV=2
27.413	29.1475	27.3837	29.1399	28.2611	28.1832	15	69.2	1.41e-187	0.453341	-0.546684	Q9WTP7	GTP:AMP phosphotransferase AK3, mitochondrial	Ak3	>sp|Q9WTP7|KAD3_MOUSE GTP:AMP phosphotransferase AK3, mitochondrial OS=Mus musculus GN=Ak3 PE=1 SV=3
26.261	27.0718	27.3209	26.3013	25.5225	27.3141	8	18.8	1.11e-43	0.453623	0.505296	Q61831	Mitogen-activated protein kinase 10	Mapk10	>sp|Q61831|MK10_MOUSE Mitogen-activated protein kinase 10 OS=Mus musculus GN=Mapk10 PE=1 SV=2
23.9763	25.7134	25.646	25.2266	23.9591	24.4658	9	15.7	1.07e-41	0.453638	0.561407	Q8BH55	Threonine synthase-like 1	Thnsl1	>sp|Q8BH55|THNS1_MOUSE Threonine synthase-like 1 OS=Mus musculus GN=Thnsl1 PE=1 SV=1
24.5875	24.4079	24.634	24.0978	25.053	25.5539	3	13.1	8.64e-17	0.453944	-0.358448	O35682	Myeloid-associated differentiation marker	Myadm	>sp|O35682|MYADM_MOUSE Myeloid-associated differentiation marker OS=Mus musculus GN=Myadm PE=1 SV=2
30.3584	29.3254	29.5936	30.539	30.1301	29.6214	47	58.3	0	0.454008	-0.337734	Q8CAQ8	Mitochondrial inner membrane protein	Immt	>sp|Q8CAQ8|MIC60_MOUSE MICOS complex subunit Mic60 OS=Mus musculus GN=Immt PE=1 SV=1
25.2346	26.1066	25.3476	23.6153	25.5069	25.7571	7	21.6	2.22e-44	0.454752	0.6032	Q07417	Short-chain specific acyl-CoA dehydrogenase, mitochondrial	Acads	>sp|Q07417|ACADS_MOUSE Short-chain specific acyl-CoA dehydrogenase, mitochondrial OS=Mus musculus GN=Acads PE=1 SV=2
25.1114	26.2961	25.8593	26.0718	26.4845	25.7262	7	42.9	1e-40	0.454816	-0.338556	P63073	Eukaryotic translation initiation factor 4E	Eif4e	>sp|P63073|IF4E_MOUSE Eukaryotic translation initiation factor 4E OS=Mus musculus GN=Eif4e PE=1 SV=1
18.1241	17.6504	Non NumÃ©rique	22.5035	18.1063	17.9935	2	28.7	1.56e-05	0.455104	-1.64718	Q3V4B5	COMM domain-containing protein 6	Commd6	>sp|Q3V4B5|COMD6_MOUSE COMM domain-containing protein 6 OS=Mus musculus GN=Commd6 PE=1 SV=1
27.1714	26.6532	26.1682	26.3392	27.3338	27.4507	7	25.8	7.27e-49	0.455155	-0.377004	Q9D880	Mitochondrial import inner membrane translocase subunit TIM50	Timm50	>sp|Q9D880|TIM50_MOUSE Mitochondrial import inner membrane translocase subunit TIM50 OS=Mus musculus GN=Timm50 PE=1 SV=1
28.6587	28.7354	28.3201	27.9947	28.8082	28.2366	16	32.5	1.55e-156	0.45604	0.224914	Q9QXY6	EH domain-containing protein 3	Ehd3	>sp|Q9QXY6|EHD3_MOUSE EH domain-containing protein 3 OS=Mus musculus GN=Ehd3 PE=1 SV=2
24.4591	23.6876	Non NumÃ©rique	23.0011	23.995	Non NumÃ©rique	3	3.4	5.01e-06	0.456976	0.575312	Q9EPR5	VPS10 domain-containing receptor SorCS2	Sorcs2	>sp|Q9EPR5|SORC2_MOUSE VPS10 domain-containing receptor SorCS2 OS=Mus musculus GN=Sorcs2 PE=1 SV=2
Non NumÃ©rique	20.1503	23.5401	21.7636	23.9045	23.8406	3	7.7	4.97e-13	0.457175	-1.32431	Q99MR0	Actin-like protein 6B	Actl6b	>sp|Q99MR0|ACL6B_MOUSE Actin-like protein 6B OS=Mus musculus GN=Actl6b PE=1 SV=1
28.1018	27.3566	26.8709	26.9876	28.1272	24.2351	4	36.4	5.12e-55	0.457678	0.99315	P51880	Fatty acid-binding protein, brain	Fabp7	>sp|P51880|FABP7_MOUSE Fatty acid-binding protein, brain OS=Mus musculus GN=Fabp7 PE=1 SV=2
32.3816	32.6429	32.0416	32.2277	31.8601	32.3984	30	57.5	3.96e-244	0.458206	0.193268	P26443	Glutamate dehydrogenase 1, mitochondrial	Glud1	>sp|P26443|DHE3_MOUSE Glutamate dehydrogenase 1, mitochondrial OS=Mus musculus GN=Glud1 PE=1 SV=1
23.664	24.3491	23.5123	24.3163	23.6283	24.484	5	12.4	1.24e-15	0.458231	-0.301067	P70290	55 kDa erythrocyte membrane protein	Mpp1	>sp|P70290|EM55_MOUSE 55 kDa erythrocyte membrane protein OS=Mus musculus GN=Mpp1 PE=1 SV=1
24.3207	25.4476	26.2793	25.4146	25.3542	22.6322	3	24.8	4.33e-13	0.459452	0.882177	Q9Z0J0	Epididymal secretory protein E1	Npc2	>sp|Q9Z0J0|NPC2_MOUSE Epididymal secretory protein E1 OS=Mus musculus GN=Npc2 PE=1 SV=1
22.6296	23.5247	22.1628	21.9122	22.6323	22.6308	3	6.8	3.3e-13	0.459915	0.380599	P59016	Vacuolar protein sorting-associated protein 33B	Vps33b	>sp|P59016|VP33B_MOUSE Vacuolar protein sorting-associated protein 33B OS=Mus musculus GN=Vps33b PE=1 SV=1
25.231	24.7008	26.2632	25.1505	25.5915	23.5878	7	49.5	1.42e-27	0.460113	0.621693	Q9DCL8	Protein phosphatase inhibitor 2	Ppp1r2	>sp|Q9DCL8|IPP2_MOUSE Protein phosphatase inhibitor 2 OS=Mus musculus GN=Ppp1r2 PE=1 SV=3
23.4355	22.364	22.938	22.3817	21.8055	23.2644	7	12.9	2.2e-30	0.460233	0.428625	Q3V0K9	Plastin-1	Pls1	>sp|Q3V0K9|PLSI_MOUSE Plastin-1 OS=Mus musculus GN=Pls1 PE=1 SV=1
24.1943	23.8874	24.9927	24.2947	23.1054	24.3832	3	14	1.09e-20	0.460376	0.430368	O08992	Syntenin-1	Sdcbp	>sp|O08992|SDCB1_MOUSE Syntenin-1 OS=Mus musculus GN=Sdcbp PE=1 SV=1
25.7821	24.5227	26.3114	25.3892	25.4691	24.0285	10	14.7	1.29e-43	0.460663	0.576473	Q9ESJ4	NCK-interacting protein with SH3 domain	Nckipsd	>sp|Q9ESJ4|SPN90_MOUSE NCK-interacting protein with SH3 domain OS=Mus musculus GN=Nckipsd PE=1 SV=2
25.73	25.9908	26.2345	24.3482	26.1816	25.9673	8	28.3	2.31e-39	0.461071	0.486075	P26516	26S proteasome non-ATPase regulatory subunit 7	Psmd7	>sp|P26516|PSMD7_MOUSE 26S proteasome non-ATPase regulatory subunit 7 OS=Mus musculus GN=Psmd7 PE=1 SV=2
24.529	24.3741	25.0401	25.2687	24.6375	24.7256	3	7.9	3.35e-14	0.461123	-0.229535	O55026	Ectonucleoside triphosphate diphosphohydrolase 2	Entpd2	>sp|O55026|ENTP2_MOUSE Ectonucleoside triphosphate diphosphohydrolase 2 OS=Mus musculus GN=Entpd2 PE=1 SV=2
27.1049	24.2754	27.6276	25.9089	28.1826	28.0267	3	35.1	7.05e-93	0.461317	-1.03671	Q9D164	FXYD domain-containing ion transport regulator 6	Fxyd6	>sp|Q9D164|FXYD6_MOUSE FXYD domain-containing ion transport regulator 6 OS=Mus musculus GN=Fxyd6 PE=1 SV=2
25.9808	26.5999	26.8599	26.7274	26.6422	26.71	8	20.9	9.63e-34	0.461863	-0.213026	Q9Z2W0	Aspartyl aminopeptidase	Dnpep	>sp|Q9Z2W0|DNPEP_MOUSE Aspartyl aminopeptidase OS=Mus musculus GN=Dnpep PE=1 SV=2
24.146	23.77	23.8299	23.7769	24.3776	24.1009	3	2.3	2.2e-10	0.462411	-0.169792	O70481	E3 ubiquitin-protein ligase UBR1	Ubr1	>sp|O70481|UBR1_MOUSE E3 ubiquitin-protein ligase UBR1 OS=Mus musculus GN=Ubr1 PE=1 SV=2
29.3571	28.0907	26.6702	27.0543	26.8718	28.0887	12	35.7	2.85e-111	0.462489	0.701011	P21278	Guanine nucleotide-binding protein subunit alpha-11	Gna11	>sp|P21278|GNA11_MOUSE Guanine nucleotide-binding protein subunit alpha-11 OS=Mus musculus GN=Gna11 PE=1 SV=1
26.2297	25.4907	25.8165	25.8527	26.0349	26.2344	12	13.5	1.15e-43	0.46301	-0.195019	Q9QWY8	Arf-GAP with SH3 domain, ANK repeat and PH domain-containing protein 1	Asap1	>sp|Q9QWY8|ASAP1_MOUSE Arf-GAP with SH3 domain, ANK repeat and PH domain-containing protein 1 OS=Mus musculus GN=Asap1 PE=1 SV=2
30.491	30.281	25.5464	29.8298	29.8531	30.6073	4	37.5	5.69e-44	0.463346	-1.32396	Q9D3D9	ATP synthase subunit delta, mitochondrial	Atp5d	>sp|Q9D3D9|ATPD_MOUSE ATP synthase subunit delta, mitochondrial OS=Mus musculus GN=Atp5d PE=1 SV=1
27.3663	27.6578	28.1644	27.1672	27.8882	27.3624	7	25.9	4.77e-30	0.463659	0.256893	Q8C0E2	Vacuolar protein sorting-associated protein 26B	Vps26b	>sp|Q8C0E2|VP26B_MOUSE Vacuolar protein sorting-associated protein 26B OS=Mus musculus GN=Vps26b PE=1 SV=1
30.688	30.2964	30.8306	30.5476	30.8733	30.8598	30	31.9	0	0.464031	-0.155202	O54774	AP-3 complex subunit delta-1	Ap3d1	>sp|O54774|AP3D1_MOUSE AP-3 complex subunit delta-1 OS=Mus musculus GN=Ap3d1 PE=1 SV=1
29.5933	28.4933	28.6603	29.7404	26.5593	28.0693	8	34.7	1.07e-133	0.464134	0.792652	Q791V5	Mitochondrial carrier homolog 2	Mtch2	>sp|Q791V5|MTCH2_MOUSE Mitochondrial carrier homolog 2 OS=Mus musculus GN=Mtch2 PE=1 SV=1
24.8709	25.1949	25.1677	25.0095	25.5367	25.1457	2	8.2	4.23e-08	0.464283	-0.152788	Q8BTX9	Inactive hydroxysteroid dehydrogenase-like protein 1	Hsdl1	>sp|Q8BTX9|HSDL1_MOUSE Inactive hydroxysteroid dehydrogenase-like protein 1 OS=Mus musculus GN=Hsdl1 PE=1 SV=1
24.6135	23.3941	23.7351	24.7223	23.2585	25.686	4	5.7	3.98e-41	0.464355	-0.641361	E9PV24		Fga	>sp|E9PV24|FIBA_MOUSE Fibrinogen alpha chain OS=Mus musculus GN=Fga PE=1 SV=1
22.3992	22.5988	23.4331	21.8359	22.5669	22.9328	2	8.5	4.17e-06	0.464386	0.365175	Q9JJR8;Q9CR23	Transmembrane protein 9B;Transmembrane protein 9	Tmem9b;Tmem9	>sp|Q9JJR8|TMM9B_MOUSE Transmembrane protein 9B OS=Mus musculus GN=Tmem9b PE=1 SV=1;>sp|Q9CR23|TMEM9_MOUSE Transmembrane protein 9 OS=Mus musculus GN=Tmem9 PE=1 SV=1
24.6675	24.5835	26.4697	26.146	25.535	25.6001	7	25	2.93e-21	0.46517	-0.52018	Q8BJH1	Zinc finger C2HC domain-containing protein 1A	Zc2hc1a	>sp|Q8BJH1|ZC21A_MOUSE Zinc finger C2HC domain-containing protein 1A OS=Mus musculus GN=Zc2hc1a PE=1 SV=1
31.9607	32.5272	33.1655	32.477	32.3399	31.8928	20	70	0	0.465323	0.314535	P61982	14-3-3 protein gamma;14-3-3 protein gamma, N-terminally processed	Ywhag	>sp|P61982|1433G_MOUSE 14-3-3 protein gamma OS=Mus musculus GN=Ywhag PE=1 SV=2
22.4672	22.5107	21.9019	21.8564	22.7767	23.4742	2	5.2	4.32e-08	0.46562	-0.409147	Q61074	Protein phosphatase 1G	Ppm1g	>sp|Q61074|PPM1G_MOUSE Protein phosphatase 1G OS=Mus musculus GN=Ppm1g PE=1 SV=3
28.5848	28.0687	28.1173	27.8634	28.0673	28.3272	19	27.3	1.93e-106	0.465801	0.170991	P27546	Microtubule-associated protein 4	Map4	>sp|P27546|MAP4_MOUSE Microtubule-associated protein 4 OS=Mus musculus GN=Map4 PE=1 SV=3
25.551	25.727	26.7784	25.91	27.484	26.1617	12	23.4	3.82e-109	0.465812	-0.499732	P16332	Methylmalonyl-CoA mutase, mitochondrial	Mut	>sp|P16332|MUTA_MOUSE Methylmalonyl-CoA mutase, mitochondrial OS=Mus musculus GN=Mut PE=1 SV=2
25.6071	24.9496	26.078	25.4775	26.0096	26.0563	3	13.9	1.3e-29	0.465854	-0.302913	Q3UUI3	Acyl-coenzyme A thioesterase THEM4	Them4	>sp|Q3UUI3|THEM4_MOUSE Acyl-coenzyme A thioesterase THEM4 OS=Mus musculus GN=Them4 PE=1 SV=1
24.6304	24.521	25.2297	25.0977	22.6615	24.7186	5	12.3	7.57e-34	0.466016	0.634438	Q8QZR5	Alanine aminotransferase 1	Gpt	>sp|Q8QZR5|ALAT1_MOUSE Alanine aminotransferase 1 OS=Mus musculus GN=Gpt PE=1 SV=3
Non NumÃ©rique	25.6399	25.6715	25.8432	25.3249	23.3439	4	32.8	6.33e-20	0.466279	0.818376	P61924	Coatomer subunit zeta-1	Copz1	>sp|P61924|COPZ1_MOUSE Coatomer subunit zeta-1 OS=Mus musculus GN=Copz1 PE=1 SV=1
24.3212	25.0218	22.5644	23.373	22.2377	24.1016	5	26.7	5.67e-26	0.466491	0.731682	P47941	Crk-like protein	Crkl	>sp|P47941|CRKL_MOUSE Crk-like protein OS=Mus musculus GN=Crkl PE=1 SV=2
30.1466	29.6024	29.3621	29.173	29.9676	29.0976	29	60	2.02e-181	0.467023	0.290936	P80318	T-complex protein 1 subunit gamma	Cct3	>sp|P80318|TCPG_MOUSE T-complex protein 1 subunit gamma OS=Mus musculus GN=Cct3 PE=1 SV=1
25.7239	25.6843	26.6596	26.2623	26.7987	25.971	8	25.9	3.78e-41	0.467174	-0.321393	P47802	Metaxin-1	Mtx1	>sp|P47802|MTX1_MOUSE Metaxin-1 OS=Mus musculus GN=Mtx1 PE=1 SV=1
23.7142	26.0547	23.8609	23.3221	23.9301	24.4082	2	8.3	9.47e-71	0.468022	0.656453	Q8VDN4	Coiled-coil domain-containing protein 92	Ccdc92	>sp|Q8VDN4|CCD92_MOUSE Coiled-coil domain-containing protein 92 OS=Mus musculus GN=Ccdc92 PE=1 SV=1
26.8198	24.4383	22.6811	24.2431	Non NumÃ©rique	22.1872	3	50	2.88e-13	0.468139	1.43124	Q8R1I1	Cytochrome b-c1 complex subunit 9	Uqcr10	>sp|Q8R1I1|QCR9_MOUSE Cytochrome b-c1 complex subunit 9 OS=Mus musculus GN=Uqcr10 PE=1 SV=1
24.2714	23.4439	25.2027	24.1668	24.7432	25.5653	3	6.3	1.73e-09	0.469317	-0.519154	Q9Z351	Potassium voltage-gated channel subfamily KQT member 2	Kcnq2	>sp|Q9Z351|KCNQ2_MOUSE Potassium voltage-gated channel subfamily KQT member 2 OS=Mus musculus GN=Kcnq2 PE=1 SV=1
25.5176	26.2538	26.1153	26.0615	26.2138	26.1628	9	26.8	1.9e-60	0.469476	-0.183799	Q9DBC7	cAMP-dependent protein kinase type I-alpha regulatory subunit;cAMP-dependent protein kinase type I-alpha regulatory subunit, N-terminally processed	Prkar1a	>sp|Q9DBC7|KAP0_MOUSE cAMP-dependent protein kinase type I-alpha regulatory subunit OS=Mus musculus GN=Prkar1a PE=1 SV=3
29.6567	29.3811	29.6643	28.7807	29.577	29.6447	27	30.2	4.12e-233	0.470128	0.233218	Q810U4	Neuronal cell adhesion molecule	Nrcam	>sp|Q810U4|NRCAM_MOUSE Neuronal cell adhesion molecule OS=Mus musculus GN=Nrcam PE=1 SV=2
24.5737	24.7823	24.5764	24.0161	25.3134	22.9874	6	26.3	3.05e-76	0.470615	0.538462	Q9QZ73	DCN1-like protein 1	Dcun1d1	>sp|Q9QZ73|DCNL1_MOUSE DCN1-like protein 1 OS=Mus musculus GN=Dcun1d1 PE=1 SV=1
Non NumÃ©rique	22.8514	20.6508	20.5765	Non NumÃ©rique	20.9554	2	3.9	0.00028878	0.470662	0.985147	Q8BH86	UPF0317 protein C14orf159 homolog, mitochondrial		>sp|Q8BH86|CN159_MOUSE UPF0317 protein C14orf159 homolog, mitochondrial OS=Mus musculus PE=1 SV=1
29.2689	29.1449	29.042	28.8377	29.4468	29.9636	13	55.7	5.84e-157	0.470885	-0.264049	Q9DCW4;A0A0N4SVE0	Electron transfer flavoprotein subunit beta	Etfb	>sp|Q9DCW4|ETFB_MOUSE Electron transfer flavoprotein subunit beta OS=Mus musculus GN=Etfb PE=1 SV=3;>tr|A0A0N4SVE0|A0A0N4SVE0_MOUSE Uncharacterized protein OS=Mus musculus PE=4 SV=1
24.5775	24.7706	24.8755	24.4791	25.969	24.8599	4	8.5	1.36e-17	0.471687	-0.361481	Q3UHK1	Proton myo-inositol cotransporter	Slc2a13	>sp|Q3UHK1|MYCT_MOUSE Proton myo-inositol cotransporter OS=Mus musculus GN=Slc2a13 PE=1 SV=2
30.0643	29.8959	29.642	30.0665	29.6316	29.3015	17	77.3	1.92e-201	0.47208	0.200867	P51150	Ras-related protein Rab-7a	Rab7a	>sp|P51150|RAB7A_MOUSE Ras-related protein Rab-7a OS=Mus musculus GN=Rab7a PE=1 SV=2
26.8583	25.9709	26.4116	27.2303	24.9704	25.2375	9	27.9	1.27e-63	0.472106	0.600854	Q9ESM3	Hyaluronan and proteoglycan link protein 2	Hapln2	>sp|Q9ESM3|HPLN2_MOUSE Hyaluronan and proteoglycan link protein 2 OS=Mus musculus GN=Hapln2 PE=1 SV=1
27.0533	25.9986	26.5398	26.7834	25.7187	26.0483	8	20.8	1.46e-46	0.472398	0.347059	Q9CZS1	Aldehyde dehydrogenase X, mitochondrial	Aldh1b1	>sp|Q9CZS1|AL1B1_MOUSE Aldehyde dehydrogenase X, mitochondrial OS=Mus musculus GN=Aldh1b1 PE=1 SV=1
28.4784	28.4208	28.1177	26.4574	28.8285	28.0509	5	21.3	6.28e-31	0.472456	0.560062	Q8BTG7	Protein NDRG4	Ndrg4	>sp|Q8BTG7|NDRG4_MOUSE Protein NDRG4 OS=Mus musculus GN=Ndrg4 PE=1 SV=1
27.4967	27.3775	27.9363	27.7895	27.5532	26.2915	18	29.6	2.1e-128	0.47265	0.392111	P09405	Nucleolin	Ncl	>sp|P09405|NUCL_MOUSE Nucleolin OS=Mus musculus GN=Ncl PE=1 SV=2
23.3086	23.5996	23.1674	24.4435	22.9142	23.813	4	20.9	5.02e-15	0.473288	-0.365058	P12815	Programmed cell death protein 6	Pdcd6	>sp|P12815|PDCD6_MOUSE Programmed cell death protein 6 OS=Mus musculus GN=Pdcd6 PE=1 SV=2
21.7094	22.3058	22.5444	22.7138	Non NumÃ©rique	22.2535	3	6.1	3.35e-07	0.473714	-0.297076	Q64213	Splicing factor 1	Sf1	>sp|Q64213|SF01_MOUSE Splicing factor 1 OS=Mus musculus GN=Sf1 PE=1 SV=6
26.902	26.0108	27.203	26.5402	26.916	25.0941	14	19.4	8.07e-89	0.473841	0.521835	Q9D5V5	Cullin-5	Cul5	>sp|Q9D5V5|CUL5_MOUSE Cullin-5 OS=Mus musculus GN=Cul5 PE=1 SV=3
29.5021	29.9854	30.4889	29.6905	29.4253	30.058	7	27	5.69e-40	0.473987	0.26752	P09671	Superoxide dismutase [Mn], mitochondrial	Sod2	>sp|P09671|SODM_MOUSE Superoxide dismutase [Mn], mitochondrial OS=Mus musculus GN=Sod2 PE=1 SV=3
31.3658	30.4996	29.6332	29.7169	30.1995	30.3198	11	61	4.81e-218	0.474034	0.420762	Q9WTT4	V-type proton ATPase subunit G 2	Atp6v1g2	>sp|Q9WTT4|VATG2_MOUSE V-type proton ATPase subunit G 2 OS=Mus musculus GN=Atp6v1g2 PE=1 SV=1
24.2276	23.6578	24.8328	23.8158	23.5608	24.3623	4	21.2	6.85e-15	0.474068	0.326399	P56213	FAD-linked sulfhydryl oxidase ALR	Gfer	>sp|P56213|ALR_MOUSE FAD-linked sulfhydryl oxidase ALR OS=Mus musculus GN=Gfer PE=1 SV=2
21.5405	22.3339	23.0461	22.5927	23.1048	22.3728	4	7.1	1.23e-24	0.474384	-0.383266	Q01063;O89084	cAMP-specific 3,5-cyclic phosphodiesterase 4D	Pde4d	>sp|Q01063|PDE4D_MOUSE cAMP-specific 3,5-cyclic phosphodiesterase 4D OS=Mus musculus GN=Pde4d PE=1 SV=2
29.568	28.7572	28.8537	29.3198	28.9319	27.4494	9	62.3	3.55e-94	0.474461	0.492603	P61226	Ras-related protein Rap-2b	Rap2b	>sp|P61226|RAP2B_MOUSE Ras-related protein Rap-2b OS=Mus musculus GN=Rap2b PE=1 SV=1
30.1985	29.5175	30.1546	29.8795	29.8626	29.5497	26	45.8	0	0.47464	0.19293	D3Z7P3	Glutaminase kidney isoform, mitochondrial	Gls	>sp|D3Z7P3|GLSK_MOUSE Glutaminase kidney isoform, mitochondrial OS=Mus musculus GN=Gls PE=1 SV=1
24.8557	23.7651	23.9169	24.3355	24.032	22.7949	4	23.3	4.08e-47	0.474699	0.458421	Q9DCR2	AP-3 complex subunit sigma-1	Ap3s1	>sp|Q9DCR2|AP3S1_MOUSE AP-3 complex subunit sigma-1 OS=Mus musculus GN=Ap3s1 PE=1 SV=2
Non NumÃ©rique	23.0132	23.4519	23.172	27.7672	23.4643	2	6	9.85e-07	0.474752	-1.56859	O08530	Sphingosine 1-phosphate receptor 1	S1pr1	>sp|O08530|S1PR1_MOUSE Sphingosine 1-phosphate receptor 1 OS=Mus musculus GN=S1pr1 PE=1 SV=3
24.379	23.242	24.6462	24.3685	Non NumÃ©rique	22.2287	3	13.6	9.71e-36	0.475644	0.790458	Q78IK4	Apolipoprotein O-like	Apool	>sp|Q78IK4|MIC27_MOUSE MICOS complex subunit Mic27 OS=Mus musculus GN=Apool PE=1 SV=1
32.4596	31.9044	31.7633	31.608	31.1439	32.3857	22	52.3	0	0.476054	0.329937	P15105	Glutamine synthetase	Glul	>sp|P15105|GLNA_MOUSE Glutamine synthetase OS=Mus musculus GN=Glul PE=1 SV=6
23.2713	23.4089	22.9003	23.2829	22.9598	22.8757	2	0.9	0.0001113	0.476211	0.154008	E9Q411		Nbas	>tr|E9Q411|E9Q411_MOUSE Protein Nbas OS=Mus musculus GN=Nbas PE=1 SV=1
27.0633	27.0835	27.2663	26.6645	27.4086	26.773	7	26.5	9.12e-43	0.476498	0.189017	B2RXM2;J3QNY1		Gm6793;Gm9242	>tr|B2RXM2|B2RXM2_MOUSE EG627828 protein OS=Mus musculus GN=Gm6793 PE=1 SV=1;>tr|J3QNY1|J3QNY1_MOUSE Protein Gm9242 OS=Mus musculus GN=Gm9242 PE=4 SV=1
28.0262	26.9436	27.3712	27.4076	27.9515	27.8167	6	22.4	1.75e-36	0.476698	-0.278252	Q8K2C9	Very-long-chain (3R)-3-hydroxyacyl-[acyl-carrier protein] dehydratase 3	ptplad1	>sp|Q8K2C9|HACD3_MOUSE Very-long-chain (3R)-3-hydroxyacyl-CoA dehydratase 3 OS=Mus musculus GN=Hacd3 PE=1 SV=2
23.3192	19.6808	18.9978	19.742	19.9823	19.0506	2	3.5	0.00037546	0.47678	1.07428	Q6P2B1	Transportin-3	Tnpo3	>sp|Q6P2B1|TNPO3_MOUSE Transportin-3 OS=Mus musculus GN=Tnpo3 PE=1 SV=1
29.6499	29.3262	27.8593	29.0808	30.3132	29.0602	9	58.6	4.79e-36	0.477463	-0.539616	P19536	Cytochrome c oxidase subunit 5B, mitochondrial	Cox5b	>sp|P19536|COX5B_MOUSE Cytochrome c oxidase subunit 5B, mitochondrial OS=Mus musculus GN=Cox5b PE=1 SV=1
26.9815	25.9559	27.107	27.4717	26.306	27.5353	9	38.8	1.14e-62	0.47807	-0.422846	Q922Q4;Q922W5	Pyrroline-5-carboxylate reductase 2	Pycr2	>sp|Q922Q4|P5CR2_MOUSE Pyrroline-5-carboxylate reductase 2 OS=Mus musculus GN=Pycr2 PE=1 SV=1
Non NumÃ©rique	23.6167	23.4013	23.5439	Non NumÃ©rique	22.8296	4	9.2	1.6e-18	0.478707	0.322283	Q3THG9;A2A4P4	Alanyl-tRNA editing protein Aarsd1	Aarsd1	>sp|Q3THG9|AASD1_MOUSE Alanyl-tRNA editing protein Aarsd1 OS=Mus musculus GN=Aarsd1 PE=1 SV=2;>tr|A2A4P4|A2A4P4_MOUSE Protein Gm27029 OS=Mus musculus GN=Gm27029 PE=4 SV=1
26.9158	27.1458	27.3127	27.5182	26.4835	26.5438	17	45	3.72e-135	0.4793	0.276276	O88685	26S protease regulatory subunit 6A	Psmc3	>sp|O88685|PRS6A_MOUSE 26S protease regulatory subunit 6A OS=Mus musculus GN=Psmc3 PE=1 SV=2
22.3747	22.1819	22.2378	21.1341	21.3391	22.9645	3	4	9.3e-06	0.480427	0.452214	Q8CH18	Cell division cycle and apoptosis regulator protein 1	Ccar1	>sp|Q8CH18|CCAR1_MOUSE Cell division cycle and apoptosis regulator protein 1 OS=Mus musculus GN=Ccar1 PE=1 SV=1
22.9788	22.1921	25.3713	22.4653	22.7911	23.0253	7	19.9	3.61e-54	0.480525	0.753494	P12849	cAMP-dependent protein kinase type I-beta regulatory subunit	Prkar1b	>sp|P12849|KAP1_MOUSE cAMP-dependent protein kinase type I-beta regulatory subunit OS=Mus musculus GN=Prkar1b PE=1 SV=2
30.9244	30.551	30.9908	30.3057	30.5693	31.0139	46	52	0	0.480993	0.19239	Q05920	Pyruvate carboxylase, mitochondrial	Pc	>sp|Q05920|PYC_MOUSE Pyruvate carboxylase, mitochondrial OS=Mus musculus GN=Pc PE=1 SV=1
24.9074	25.3433	26.2255	26.1387	26.6873	25.0747	11	7.2	1.46e-37	0.48107	-0.474823	E9PWR4		Dip2c	>tr|E9PWR4|E9PWR4_MOUSE Protein Dip2c OS=Mus musculus GN=Dip2c PE=1 SV=1
26.6212	26.7936	26.2919	26.5091	26.3905	26.4557	10	21.5	1.82e-86	0.481601	0.117123	P06801	NADP-dependent malic enzyme	Me1	>sp|P06801|MAOX_MOUSE NADP-dependent malic enzyme OS=Mus musculus GN=Me1 PE=1 SV=2
31.7246	31.8972	31.8859	31.2224	31.8278	31.9289	37	60.7	0	0.481878	0.176215	P63038	60 kDa heat shock protein, mitochondrial	Hspd1	>sp|P63038|CH60_MOUSE 60 kDa heat shock protein, mitochondrial OS=Mus musculus GN=Hspd1 PE=1 SV=1
25.4932	26.7744	25.0106	25.3808	26.9049	26.6246	4	16.4	9.51e-29	0.483061	-0.54405	Q922B1	O-acetyl-ADP-ribose deacetylase MACROD1	Macrod1	>sp|Q922B1|MACD1_MOUSE O-acetyl-ADP-ribose deacetylase MACROD1 OS=Mus musculus GN=Macrod1 PE=1 SV=2
26.4875	25.8839	26.3356	25.7407	26.7321	24.9972	14	16.6	2.31e-63	0.483238	0.412364	Q6NZL0	Protein SOGA3	Soga3	>sp|Q6NZL0|SOGA3_MOUSE Protein SOGA3 OS=Mus musculus GN=Soga3 PE=1 SV=2
23.0877	22.6447	23.2864	22.5875	24.7237	23.232	3	6	4.46e-46	0.484597	-0.50813	F8VQC1	Signal recognition particle subunit SRP72	Srp72	>tr|F8VQC1|F8VQC1_MOUSE Signal recognition particle subunit SRP72 OS=Mus musculus GN=Srp72 PE=1 SV=1
23.5145	Non NumÃ©rique	23.0907	22.8026	22.7217	23.5185	4	4.2	8.25e-22	0.485015	0.288358	Q8C0D5	Elongation factor Tu GTP-binding domain-containing protein 1	Eftud1	>sp|Q8C0D5|EFL1_MOUSE Elongation factor-like GTPase 1 OS=Mus musculus GN=Efl1 PE=1 SV=1
27.472	29.304	27.96	28.0918	27.8883	27.4099	8	37.9	1.1e-36	0.485023	0.448722	P34022	Ran-specific GTPase-activating protein	Ranbp1	>sp|P34022|RANG_MOUSE Ran-specific GTPase-activating protein OS=Mus musculus GN=Ranbp1 PE=1 SV=2
25.0374	25.8214	24.3888	23.1529	24.9186	25.3546	5	23.7	1.21e-15	0.48517	0.60718	Q9CR21	Acyl carrier protein, mitochondrial	Ndufab1	>sp|Q9CR21|ACPM_MOUSE Acyl carrier protein, mitochondrial OS=Mus musculus GN=Ndufab1 PE=1 SV=1
22.5631	22.849	24.5196	24.8169	25.4162	22.306	12	18.4	1.53e-169	0.485171	-0.869141	P26231;Q65CL1	Catenin alpha-1	Ctnna1	>sp|P26231|CTNA1_MOUSE Catenin alpha-1 OS=Mus musculus GN=Ctnna1 PE=1 SV=1
27.6323	27.2982	27.6364	27.0654	27.7628	27.1789	11	16.3	6.69e-88	0.48597	0.186617	Q9R1V6	Disintegrin and metalloproteinase domain-containing protein 22	Adam22	>sp|Q9R1V6|ADA22_MOUSE Disintegrin and metalloproteinase domain-containing protein 22 OS=Mus musculus GN=Adam22 PE=1 SV=2
35.1368	34.3061	34.4089	34.3746	35.1405	35.1912	29	84.3	0	0.486205	-0.284819	P63260	Actin, cytoplasmic 2;Actin, cytoplasmic 2, N-terminally processed	Actg1	>sp|P63260|ACTG_MOUSE Actin, cytoplasmic 2 OS=Mus musculus GN=Actg1 PE=1 SV=1
26.361	25.8421	26.6759	27.1494	27.176	25.7629	12	8.5	2.82e-49	0.486348	-0.403078	Q9QZQ1	Afadin	Mllt4	>sp|Q9QZQ1|AFAD_MOUSE Afadin OS=Mus musculus GN=Mllt4 PE=1 SV=3
20.4449	22.0417	21.3583	Non NumÃ©rique	21.6934	21.8173	4	12.3	1.02e-07	0.486757	-0.47371	Q9JMK2	Casein kinase I isoform epsilon	Csnk1e	>sp|Q9JMK2|KC1E_MOUSE Casein kinase I isoform epsilon OS=Mus musculus GN=Csnk1e PE=1 SV=2
28.7274	30.0648	29.9644	29.3444	29.2666	29.1516	8	38.9	5.35e-123	0.487458	0.331344	Q9QUI0	Transforming protein RhoA	Rhoa	>sp|Q9QUI0|RHOA_MOUSE Transforming protein RhoA OS=Mus musculus GN=Rhoa PE=1 SV=1
25.1727	26.0103	25.779	25.0373	26.1438	24.5704	8	19.6	6.75e-51	0.488201	0.403543	O88447	Kinesin light chain 1	Klc1	>sp|O88447|KLC1_MOUSE Kinesin light chain 1 OS=Mus musculus GN=Klc1 PE=1 SV=3
26.5267	27.2404	26.1249	25.6663	27.4296	24.9658	3	17.9	4.09e-20	0.489304	0.610136	Q8BIG7	Catechol O-methyltransferase domain-containing protein 1	Comtd1	>sp|Q8BIG7|CMTD1_MOUSE Catechol O-methyltransferase domain-containing protein 1 OS=Mus musculus GN=Comtd1 PE=1 SV=1
25.6737	25.1977	25.7051	25.1952	25.9217	26.2755	9	4.2	6.69e-82	0.489577	-0.271969	V9GX34;Q80T79			>tr|V9GX34|V9GX34_MOUSE Protein Csmd2 (Fragment) OS=Mus musculus GN=Csmd2 PE=1 SV=1
22.8653	21.7996	23.7555	22.6534	23.3393	23.987	5	23.6	3.14e-19	0.489652	-0.519774	Q9CX86	Heterogeneous nuclear ribonucleoprotein A0	Hnrnpa0	>sp|Q9CX86|ROA0_MOUSE Heterogeneous nuclear ribonucleoprotein A0 OS=Mus musculus GN=Hnrnpa0 PE=1 SV=1
28.1821	27.385	27.447	27.4793	28.1935	28.119	3	7.2	3e-46	0.490531	-0.259248	P03921	NADH-ubiquinone oxidoreductase chain 5	Mtnd5	>sp|P03921|NU5M_MOUSE NADH-ubiquinone oxidoreductase chain 5 OS=Mus musculus GN=Mtnd5 PE=1 SV=3
26.1892	25.0533	25.7057	25.8996	25.7189	26.123	9	5.5	3.72e-44	0.491109	-0.264435	O88307	Sortilin-related receptor	Sorl1	>sp|O88307|SORL_MOUSE Sortilin-related receptor OS=Mus musculus GN=Sorl1 PE=1 SV=3
26.5539	25.5918	26.1525	26.4239	27.0456	25.8411	21	12.4	5.53e-131	0.491236	-0.337475	Q6URW6	Myosin-14	Myh14	>sp|Q6URW6|MYH14_MOUSE Myosin-14 OS=Mus musculus GN=Myh14 PE=1 SV=1
29.5088	29.142	29.6723	29.7246	29.9746	29.2331	32	20.9	2.59e-249	0.491418	-0.20305	Q80UG2	Plexin-A4	Plxna4	>sp|Q80UG2|PLXA4_MOUSE Plexin-A4 OS=Mus musculus GN=Plxna4 PE=1 SV=3
21.3252	22.095	22.3334	22.2195	22.2607	21.9894	3	3.8	6.48e-07	0.491701	-0.238698	Q505D1	Serine/threonine-protein phosphatase 6 regulatory ankyrin repeat subunit A	Ankrd28	>sp|Q505D1|ANR28_MOUSE Serine/threonine-protein phosphatase 6 regulatory ankyrin repeat subunit A OS=Mus musculus GN=Ankrd28 PE=1 SV=1
25.3816	25.6327	25.1775	25.2254	26.9595	25.3184	8	17.6	2.45e-26	0.491808	-0.437146	P97379	Ras GTPase-activating protein-binding protein 2	G3bp2	>sp|P97379|G3BP2_MOUSE Ras GTPase-activating protein-binding protein 2 OS=Mus musculus GN=G3bp2 PE=1 SV=2
21.4206	22.5323	20.3764	23.603	Non NumÃ©rique	21.1713	2	3.4	4.07e-22	0.49257	-0.944018	Q99J45	Nuclear receptor-binding protein	Nrbp1	>sp|Q99J45|NRBP_MOUSE Nuclear receptor-binding protein OS=Mus musculus GN=Nrbp1 PE=1 SV=1
28.1242	27.7225	29.4571	28.0905	27.7866	28.2068	9	50.8	2.68e-191	0.492573	0.406635	P84096	Rho-related GTP-binding protein RhoG	Rhog	>sp|P84096|RHOG_MOUSE Rho-related GTP-binding protein RhoG OS=Mus musculus GN=Rhog PE=1 SV=1
25.1132	25.0554	25.4064	25.0685	24.9118	27.5205	5	23.5	6.89e-51	0.49294	-0.641911	P0C0A3	Charged multivesicular body protein 6	Chmp6	>sp|P0C0A3|CHMP6_MOUSE Charged multivesicular body protein 6 OS=Mus musculus GN=Chmp6 PE=1 SV=2
29.0921	28.242	27.9246	29.8432	27.9783	28.8864	4	34.3	1.88e-37	0.493253	-0.483067	Q9CQR4	Acyl-coenzyme A thioesterase 13	Acot13	>sp|Q9CQR4|ACO13_MOUSE Acyl-coenzyme A thioesterase 13 OS=Mus musculus GN=Acot13 PE=1 SV=1
22.8021	23.2676	Non NumÃ©rique	23.5006	21.6544	22.2635	2	11.4	4.83e-08	0.493268	0.561984	O35969	Guanidinoacetate N-methyltransferase	Gamt	>sp|O35969|GAMT_MOUSE Guanidinoacetate N-methyltransferase OS=Mus musculus GN=Gamt PE=1 SV=1
25.5422	25.0552	24.6865	25.316	26.907	24.6648	4	19.7	7.48e-35	0.493647	-0.534648	Q9CQE8	UPF0568 protein C14orf166 homolog		>sp|Q9CQE8|CN166_MOUSE UPF0568 protein C14orf166 homolog OS=Mus musculus PE=1 SV=1
24.0911	24.7259	24.7978	25.576	24.6599	24.351	10	25.3	4.25e-37	0.493874	-0.324071	Q9CQC6	Basic leucine zipper and W2 domain-containing protein 1	Bzw1	>sp|Q9CQC6|BZW1_MOUSE Basic leucine zipper and W2 domain-containing protein 1 OS=Mus musculus GN=Bzw1 PE=1 SV=1
26.9278	26.0814	27.0162	27.0537	27.3147	26.5141	19	10.3	6.22e-111	0.493883	-0.285704	D4AFX7		Dnajc13	>tr|D4AFX7|D4AFX7_MOUSE Protein Dnajc13 OS=Mus musculus GN=Dnajc13 PE=1 SV=1
24.447	23.7667	23.3442	23.7709	24.8193	Non NumÃ©rique	4	27.4	8.05e-13	0.494018	-0.442468	Q59J78	Mimitin, mitochondrial	Ndufaf2	>sp|Q59J78|MIMIT_MOUSE Mimitin, mitochondrial OS=Mus musculus GN=Ndufaf2 PE=1 SV=1
25.3095	25.4076	26.8217	24.1443	25.0939	26.4387	6	18.6	2.02e-37	0.494058	0.620618	P55264	Adenosine kinase	Adk	>sp|P55264|ADK_MOUSE Adenosine kinase OS=Mus musculus GN=Adk PE=1 SV=2
26.1961	26.8288	26.9562	26.7538	26.9898	26.7919	9	42.3	7.25e-51	0.494519	-0.184808	Q6PHN9	Ras-related protein Rab-35	Rab35	>sp|Q6PHN9|RAB35_MOUSE Ras-related protein Rab-35 OS=Mus musculus GN=Rab35 PE=1 SV=1
29.376	29.4904	30.2941	29.9735	30.2922	29.6629	45	28.2	0	0.494775	-0.256038	G5E8K5	Ankyrin-3	Ank3	>sp|G5E8K5|ANK3_MOUSE Ankyrin-3 OS=Mus musculus GN=Ank3 PE=1 SV=1
23.1835	25.2513	24.391	23.7051	24.8436	21.9726	2	9.2	3.82e-07	0.496366	0.768176	P85094	Isochorismatase domain-containing protein 2A, mitochondrial	Isoc2a	>sp|P85094|ISC2A_MOUSE Isochorismatase domain-containing protein 2A OS=Mus musculus GN=Isoc2a PE=1 SV=1
25.0322	24.6694	22.2661	25.3746	23.2324	26.1003	7	59.8	1.81e-40	0.496574	-0.913195	Q8R0P4	Mth938 domain-containing protein	Aamdc	>sp|Q8R0P4|AAMDC_MOUSE Mth938 domain-containing protein OS=Mus musculus GN=Aamdc PE=1 SV=1
23.3169	22.9705	24.5124	23.2029	23.1802	23.3625	3	6.5	1.21e-13	0.496737	0.351377	Q78JE5	F-box only protein 22	Fbxo22	>sp|Q78JE5|FBX22_MOUSE F-box only protein 22 OS=Mus musculus GN=Fbxo22 PE=1 SV=2
30.6332	30.5687	29.5975	30.0814	31.0883	30.6232	13	59	5.66e-160	0.496881	-0.331191	P62821	Ras-related protein Rab-1A	Rab1A	>sp|P62821|RAB1A_MOUSE Ras-related protein Rab-1A OS=Mus musculus GN=Rab1A PE=1 SV=3
29.0129	29.3569	28.7721	28.5729	28.5082	29.3479	19	20.4	1.79e-110	0.497376	0.237591	Q5DTL9	Sodium-driven chloride bicarbonate exchanger	Slc4a10	>sp|Q5DTL9|S4A10_MOUSE Sodium-driven chloride bicarbonate exchanger OS=Mus musculus GN=Slc4a10 PE=1 SV=2
28.9605	28.5343	29.071	28.797	29.0134	27.9317	23	44.1	1.86e-132	0.497851	0.274587	P47708;P70169	Rabphilin-3A	Rph3a	>sp|P47708|RP3A_MOUSE Rabphilin-3A OS=Mus musculus GN=Rph3a PE=1 SV=2
23.9922	23.4519	24.04	24.0892	23.9761	23.8642	6	21.1	9.99e-13	0.498002	-0.148472	Q91XU3	Phosphatidylinositol 5-phosphate 4-kinase type-2 gamma	Pip4k2c	>sp|Q91XU3|PI42C_MOUSE Phosphatidylinositol 5-phosphate 4-kinase type-2 gamma OS=Mus musculus GN=Pip4k2c PE=1 SV=1
27.1188	26.8484	27.4197	27.208	26.7562	26.9527	7	23	8.93e-35	0.498104	0.156687	Q9DB73	NADH-cytochrome b5 reductase 1	Cyb5r1	>sp|Q9DB73|NB5R1_MOUSE NADH-cytochrome b5 reductase 1 OS=Mus musculus GN=Cyb5r1 PE=1 SV=1
29.5683	29.6282	28.7124	28.6341	29.5212	28.8664	24	54.5	1.98e-124	0.498218	0.295752	P80316	T-complex protein 1 subunit epsilon	Cct5	>sp|P80316|TCPE_MOUSE T-complex protein 1 subunit epsilon OS=Mus musculus GN=Cct5 PE=1 SV=1
24.0068	24.3187	24.2207	24.4978	23.8312	24.999	8	2.3	1.1e-32	0.49849	-0.260628	E9PZP8		Herc1	>tr|E9PZP8|E9PZP8_MOUSE Protein Herc1 OS=Mus musculus GN=Herc1 PE=1 SV=1
27.0335	27.0702	26.4035	27.1069	26.6751	27.3971	16	20.3	1.02e-49	0.498671	-0.223958	P56695	Wolframin	Wfs1	>sp|P56695|WFS1_MOUSE Wolframin OS=Mus musculus GN=Wfs1 PE=1 SV=1
32.1628	31.9568	31.4779	31.6539	32.1799	32.4558	31	51.3	0	0.498906	-0.230698	Q8BH59	Calcium-binding mitochondrial carrier protein Aralar1	Slc25a12	>sp|Q8BH59|CMC1_MOUSE Calcium-binding mitochondrial carrier protein Aralar1 OS=Mus musculus GN=Slc25a12 PE=1 SV=1
29.0576	29.1126	29.072	29.283	29.02	28.2449	32	51.5	2.57e-183	0.499458	0.231433	Q91WC3	Long-chain-fatty-acid--CoA ligase 6	Acsl6	>sp|Q91WC3|ACSL6_MOUSE Long-chain-fatty-acid--CoA ligase 6 OS=Mus musculus GN=Acsl6 PE=1 SV=1
23.4162	22.9217	24.4201	23.7194	23.9149	24.1406	8	10.6	1.06e-39	0.499688	-0.338973	O08810	116 kDa U5 small nuclear ribonucleoprotein component	Eftud2	>sp|O08810|U5S1_MOUSE 116 kDa U5 small nuclear ribonucleoprotein component OS=Mus musculus GN=Eftud2 PE=1 SV=1
28.5168	28.2512	29.202	28.9909	28.6364	26.5081	11	40.5	1.54e-59	0.499927	0.611514	O55234	Proteasome subunit beta type-5	Psmb5	>sp|O55234|PSB5_MOUSE Proteasome subunit beta type-5 OS=Mus musculus GN=Psmb5 PE=1 SV=3
29.9784	30.1157	29.1931	28.745	30.0854	29.3876	18	61.5	2.92e-259	0.500739	0.356414	Q9CWZ7	Gamma-soluble NSF attachment protein	Napg	>sp|Q9CWZ7|SNAG_MOUSE Gamma-soluble NSF attachment protein OS=Mus musculus GN=Napg PE=1 SV=1
30.0363	29.5094	27.9779	29.9208	27.9193	27.5533	8	47.1	2.36e-236	0.500787	0.710032	P19157;P46425;F6RWR5	Glutathione S-transferase P 1;Glutathione S-transferase P 2	Gstp1;Gstp2	>sp|P19157|GSTP1_MOUSE Glutathione S-transferase P 1 OS=Mus musculus GN=Gstp1 PE=1 SV=2;>sp|P46425|GSTP2_MOUSE Glutathione S-transferase P 2 OS=Mus musculus GN=Gstp2 PE=1 SV=2
30.719	30.4559	30.6942	30.3551	30.5915	30.65	35	24.6	0	0.501608	0.0908337	Q9QXL2;Q9QXL1;B7ZNG0	Kinesin-like protein KIF21A	Kif21a	>sp|Q9QXL2|KI21A_MOUSE Kinesin-like protein KIF21A OS=Mus musculus GN=Kif21a PE=1 SV=2
27.0097	25.4992	27.6523	24.9615	26.3153	26.9625	10	21.9	1.73e-32	0.501802	0.640603	Q0VGU4		Vgf	>tr|Q0VGU4|Q0VGU4_MOUSE MCG18019 OS=Mus musculus GN=Vgf PE=1 SV=1
30.3849	29.9246	29.3841	28.7558	29.9694	29.8909	15	47.8	8.69e-121	0.501892	0.35921	Q99K85	Phosphoserine aminotransferase	Psat1	>sp|Q99K85|SERC_MOUSE Phosphoserine aminotransferase OS=Mus musculus GN=Psat1 PE=1 SV=1
28.6487	27.526	28.1136	27.1484	27.6041	28.4362	21	21.4	2.31e-114	0.501974	0.36651	Q9Z1Q9	Valine--tRNA ligase	Vars	>sp|Q9Z1Q9|SYVC_MOUSE Valine--tRNA ligase OS=Mus musculus GN=Vars PE=1 SV=1
21.9167	21.5315	22.7535	23.2561	22.5289	21.6934	4	4.9	2.34e-11	0.502366	-0.425522	Q62448	Eukaryotic translation initiation factor 4 gamma 2	Eif4g2	>sp|Q62448|IF4G2_MOUSE Eukaryotic translation initiation factor 4 gamma 2 OS=Mus musculus GN=Eif4g2 PE=1 SV=2
31.6425	30.6461	30.9068	30.3072	30.855	31.1719	48	37.3	0	0.503389	0.2871	Q5SQX6	Cytoplasmic FMR1-interacting protein 2	Cyfip2	>sp|Q5SQX6|CYFP2_MOUSE Cytoplasmic FMR1-interacting protein 2 OS=Mus musculus GN=Cyfip2 PE=1 SV=2
29.7976	29.1048	29.8899	29.7221	30.4099	29.4797	29	26.9	7.74e-254	0.50446	-0.273106	O54991	Contactin-associated protein 1	Cntnap1	>sp|O54991|CNTP1_MOUSE Contactin-associated protein 1 OS=Mus musculus GN=Cntnap1 PE=1 SV=2
29.785	29.6774	30.1888	30.2615	28.8813	29.569	21	49.3	1.27e-215	0.504695	0.31315	P47738;Q9JHW9	Aldehyde dehydrogenase, mitochondrial	Aldh2	>sp|P47738|ALDH2_MOUSE Aldehyde dehydrogenase, mitochondrial OS=Mus musculus GN=Aldh2 PE=1 SV=1
33.6099	33.2216	32.5319	32.4737	33.1047	32.9744	16	53.7	4.59e-268	0.504884	0.270212	P18872	Guanine nucleotide-binding protein G(o) subunit alpha	Gnao1	>sp|P18872|GNAO_MOUSE Guanine nucleotide-binding protein G(o) subunit alpha OS=Mus musculus GN=Gnao1 PE=1 SV=3
24.5079	22.8958	24.4447	25.0694	24.3119	23.8582	6	4.6	2.84e-33	0.505431	-0.463702	Q3UQ44	Ras GTPase-activating-like protein IQGAP2	Iqgap2	>sp|Q3UQ44|IQGA2_MOUSE Ras GTPase-activating-like protein IQGAP2 OS=Mus musculus GN=Iqgap2 PE=1 SV=2
28.9101	29.3225	29.2471	29.2654	29.0547	29.6074	25	34.4	1.71e-127	0.506763	-0.149269	Q80TZ3	Putative tyrosine-protein phosphatase auxilin	Dnajc6	>sp|Q80TZ3|AUXI_MOUSE Putative tyrosine-protein phosphatase auxilin OS=Mus musculus GN=Dnajc6 PE=1 SV=2
29.4812	29.7229	29.62	29.4604	30.1386	29.686	54	32.5	0	0.507489	-0.153639	Q9JMH9	Unconventional myosin-XVIIIa	Myo18a	>sp|Q9JMH9|MY18A_MOUSE Unconventional myosin-XVIIIa OS=Mus musculus GN=Myo18a PE=1 SV=2
26.1084	24.9807	26.2398	26.6914	24.1001	24.5994	7	27.2	9.93e-32	0.507514	0.646023	Q9DCT1	1,5-anhydro-D-fructose reductase	Akr1e2	>sp|Q9DCT1|AKCL2_MOUSE 1,5-anhydro-D-fructose reductase OS=Mus musculus GN=Akr1e2 PE=1 SV=1
21.0853	21.1401	Non NumÃ©rique	21.052	21.6684	Non NumÃ©rique	2	6.8	0.0002182	0.507748	-0.247459	Q80ZW2	Protein THEM6	Them6	>sp|Q80ZW2|THEM6_MOUSE Protein THEM6 OS=Mus musculus GN=Them6 PE=1 SV=1
27.7425	27.1326	26.2243	27.4231	27.3299	27.3103	5	35	2.23e-38	0.507911	-0.321313	P60521;Q9DCD6;Q8R3R8	Gamma-aminobutyric acid receptor-associated protein-like 2	Gabarapl2	>sp|P60521|GBRL2_MOUSE Gamma-aminobutyric acid receptor-associated protein-like 2 OS=Mus musculus GN=Gabarapl2 PE=1 SV=1
24.1809	23.1095	24.9755	24.0456	Non NumÃ©rique	22.9073	4	16.8	1.48e-26	0.507973	0.612169	Q8K2C6	NAD-dependent protein deacylase sirtuin-5, mitochondrial	Sirt5	>sp|Q8K2C6|SIR5_MOUSE NAD-dependent protein deacylase sirtuin-5, mitochondrial OS=Mus musculus GN=Sirt5 PE=1 SV=1
25.0261	24.7147	25.2154	26.0951	26.0987	24.1855	23	31.2	4.02e-266	0.508212	-0.474349	Q9JI91	Alpha-actinin-2	Actn2	>sp|Q9JI91|ACTN2_MOUSE Alpha-actinin-2 OS=Mus musculus GN=Actn2 PE=1 SV=2
30.4975	31.8981	26.1335	29.5681	28.2562	26.4456	8	54.1	4.98e-94	0.508472	1.41974	Q91ZZ3	Beta-synuclein	Sncb	>sp|Q91ZZ3|SYUB_MOUSE Beta-synuclein OS=Mus musculus GN=Sncb PE=1 SV=1
22.1299	Non NumÃ©rique	22.3873	22.2276	22.0315	Non NumÃ©rique	2	3.2	5.18e-42	0.508599	0.129061	Q8R3S6	Exocyst complex component 1	Exoc1	>sp|Q8R3S6|EXOC1_MOUSE Exocyst complex component 1 OS=Mus musculus GN=Exoc1 PE=1 SV=4
27.9651	28.7527	29.2268	28.8846	28.9895	28.8747	6	35.2	1.6e-109	0.508657	-0.268043	P62746	Rho-related GTP-binding protein RhoB	Rhob	>sp|P62746|RHOB_MOUSE Rho-related GTP-binding protein RhoB OS=Mus musculus GN=Rhob PE=1 SV=1
28.9098	27.9358	29.4656	29.2889	28.2575	27.0693	10	34.5	1.72e-57	0.50971	0.565174	P25444;J3QMG5;F6YTZ4;E9Q1N8;D3Z536	40S ribosomal protein S2	Rps2;Gm5786;Gm6576;Gm18025;Gm8225	>sp|P25444|RS2_MOUSE 40S ribosomal protein S2 OS=Mus musculus GN=Rps2 PE=1 SV=3;>tr|J3QMG5|J3QMG5_MOUSE Protein Gm5786 OS=Mus musculus GN=Gm5786 PE=3 SV=1;>tr|F6YTZ4|F6YTZ4_MOUSE Protein Gm6576 OS=Mus musculus GN=Gm6576 PE=3 SV=2;>tr|E9Q1N8|E9Q1N8_MOUSE Pr
24.561	23.6197	26.007	24.0716	27.1885	25.3936	3	3.1	6.91e-06	0.510503	-0.821974	Q8BYK8	Zinc finger CCCH domain-containing protein 6	Zc3h6	>sp|Q8BYK8|ZC3H6_MOUSE Zinc finger CCCH domain-containing protein 6 OS=Mus musculus GN=Zc3h6 PE=2 SV=2
27.8207	25.3275	24.5271	26.3402	25.0125	23.5648	6	63.6	4.48e-80	0.510824	0.919298	P32848	Parvalbumin alpha	Pvalb	>sp|P32848|PRVA_MOUSE Parvalbumin alpha OS=Mus musculus GN=Pvalb PE=1 SV=3
20.9528	22.0022	21.6621	21.4934	23.216	21.3619	2	4.7	8.92e-07	0.510932	-0.48476	D3YZP9	Coiled-coil domain-containing protein 6	Ccdc6	>sp|D3YZP9|CCDC6_MOUSE Coiled-coil domain-containing protein 6 OS=Mus musculus GN=Ccdc6 PE=1 SV=1
26.6627	26.0316	26.2084	25.8545	26.968	26.9849	5	9.2	1.46e-23	0.511135	-0.301549	Q6PE13	Proline-rich transmembrane protein 3	Prrt3	>sp|Q6PE13|PRRT3_MOUSE Proline-rich transmembrane protein 3 OS=Mus musculus GN=Prrt3 PE=1 SV=1
27.8809	27.1244	27.071	27.378	27.4695	27.888	6	18.8	1.4e-20	0.511181	-0.219716	Q9CY27	Very-long-chain enoyl-CoA reductase	Tecr	>sp|Q9CY27|TECR_MOUSE Very-long-chain enoyl-CoA reductase OS=Mus musculus GN=Tecr PE=1 SV=1
25.4199	24.5499	25.657	25.1311	24.572	Non NumÃ©rique	7	37.7	5.52e-81	0.512029	0.357413	Q9CZR8	Elongation factor Ts, mitochondrial	Tsfm	>sp|Q9CZR8|EFTS_MOUSE Elongation factor Ts, mitochondrial OS=Mus musculus GN=Tsfm PE=1 SV=1
25.0456	23.5987	24.5385	24.677	23.6871	23.6534	6	16.7	1.27e-18	0.512245	0.38845	Q9JIF0;Q6PAK3	Protein arginine N-methyltransferase 1	Prmt1	>sp|Q9JIF0|ANM1_MOUSE Protein arginine N-methyltransferase 1 OS=Mus musculus GN=Prmt1 PE=1 SV=1
27.1161	25.1231	27.5277	26.869	26.7538	22.9389	5	39.3	2.83e-44	0.51287	1.06837	P63276	40S ribosomal protein S17	Rps17	>sp|P63276|RS17_MOUSE 40S ribosomal protein S17 OS=Mus musculus GN=Rps17 PE=1 SV=2
27.5988	27.4444	27.1021	26.6852	27.6763	27.0893	14	37.9	3.27e-134	0.513241	0.231453	Q9JMA1	Ubiquitin carboxyl-terminal hydrolase 14	Usp14	>sp|Q9JMA1|UBP14_MOUSE Ubiquitin carboxyl-terminal hydrolase 14 OS=Mus musculus GN=Usp14 PE=1 SV=3
24.3555	25.5073	25.1058	25.2115	25.0194	25.5307	8	18.8	2.29e-21	0.51338	-0.264334	A2ASZ8	Calcium-binding mitochondrial carrier protein SCaMC-2	Slc25a25	>sp|A2ASZ8|SCMC2_MOUSE Calcium-binding mitochondrial carrier protein SCaMC-2 OS=Mus musculus GN=Slc25a25 PE=1 SV=1
24.4283	25.436	25.9956	24.8406	25.2021	24.7961	4	10.4	1.28e-14	0.514305	0.340357	Q8C460	ERI1 exoribonuclease 3	Eri3	>sp|Q8C460|ERI3_MOUSE ERI1 exoribonuclease 3 OS=Mus musculus GN=Eri3 PE=1 SV=1
26.3322	26.5782	27.1054	26.2103	27.1204	25.6414	17	29.1	4.81e-93	0.514791	0.347898	Q68FF6;Q9JLQ2	ARF GTPase-activating protein GIT1	Git1	>sp|Q68FF6|GIT1_MOUSE ARF GTPase-activating protein GIT1 OS=Mus musculus GN=Git1 PE=1 SV=1
23.2112	23.5729	22.4017	22.6432	23.7483	23.9285	3	4.9	1.28e-13	0.515331	-0.378057	Q9D2R0	Acetoacetyl-CoA synthetase	Aacs	>sp|Q9D2R0|AACS_MOUSE Acetoacetyl-CoA synthetase OS=Mus musculus GN=Aacs PE=1 SV=1
29.7153	28.0727	26.2496	28.1609	28.6636	29.5123	13	58.9	8.27e-184	0.515574	-0.766385	Q9D6J6	NADH dehydrogenase [ubiquinone] flavoprotein 2, mitochondrial	Ndufv2	>sp|Q9D6J6|NDUV2_MOUSE NADH dehydrogenase [ubiquinone] flavoprotein 2, mitochondrial OS=Mus musculus GN=Ndufv2 PE=1 SV=2
30.2338	29.4827	29.349	29.7048	30.0214	27.6362	8	82.4	8.94e-59	0.515627	0.567678	P26883	Peptidyl-prolyl cis-trans isomerase FKBP1A	Fkbp1a	>sp|P26883|FKB1A_MOUSE Peptidyl-prolyl cis-trans isomerase FKBP1A OS=Mus musculus GN=Fkbp1a PE=1 SV=2
22.4358	23.234	22.134	22.0775	22.3004	22.6419	7	36.3	9.14e-120	0.515664	0.26133	Q62159;Q9CR99	Rho-related GTP-binding protein RhoC	Rhoc	>sp|Q62159|RHOC_MOUSE Rho-related GTP-binding protein RhoC OS=Mus musculus GN=Rhoc PE=1 SV=2
20.5443	23.2703	22.5294	21.7937	21.2241	21.5519	4	6.5	5.08e-08	0.51567	0.591406	Q07235	Glia-derived nexin	Serpine2	>sp|Q07235|GDN_MOUSE Glia-derived nexin OS=Mus musculus GN=Serpine2 PE=1 SV=2
27.3906	26.555	27.4541	27.1752	27.4931	27.3809	18	17.2	4.94e-118	0.516048	-0.216514	Q99KY4	Cyclin-G-associated kinase	Gak	>sp|Q99KY4|GAK_MOUSE Cyclin-G-associated kinase OS=Mus musculus GN=Gak PE=1 SV=2
23.6127	23.7311	22.5769	23.9862	23.3932	Non NumÃ©rique	4	41.9	1.34e-52	0.516647	-0.382868	Q9Z266	SNARE-associated protein Snapin	Snapin	>sp|Q9Z266|SNAPN_MOUSE SNARE-associated protein Snapin OS=Mus musculus GN=Snapin PE=1 SV=1
24.0286	22.8612	23.6149	23.0012	23.2526	23.4685	2	2.3	1.17e-09	0.516966	0.260837	Q9JL26	Formin-like protein 1	Fmnl1	>sp|Q9JL26|FMNL1_MOUSE Formin-like protein 1 OS=Mus musculus GN=Fmnl1 PE=1 SV=1
Non NumÃ©rique	22.5461	24.0415	23.3594	22.2951	22.722	4	9.3	1.66e-13	0.517353	0.501591	O55222	Integrin-linked protein kinase	Ilk	>sp|O55222|ILK_MOUSE Integrin-linked protein kinase OS=Mus musculus GN=Ilk PE=1 SV=2
18.5373	20.3458	20.2988	20.3686	23.11	18.7113	4	25.3	3.69e-09	0.51741	-1.00262	P53996;Q9D548	Cellular nucleic acid-binding protein	Cnbp	>sp|P53996|CNBP_MOUSE Cellular nucleic acid-binding protein OS=Mus musculus GN=Cnbp PE=1 SV=2
24.1756	25.3137	25.775	26.6823	24.7034	25.4645	5	13.2	1.15e-23	0.51823	-0.52861	Q99KK2	N-acylneuraminate cytidylyltransferase	Cmas	>sp|Q99KK2|NEUA_MOUSE N-acylneuraminate cytidylyltransferase OS=Mus musculus GN=Cmas PE=1 SV=2
29.4843	28.4221	28.5074	28.1835	28.3487	28.9902	3	10.6	3.38e-20	0.518578	0.297131	O08807	Peroxiredoxin-4	Prdx4	>sp|O08807|PRDX4_MOUSE Peroxiredoxin-4 OS=Mus musculus GN=Prdx4 PE=1 SV=1
26.346	25.328	25.4808	25.3067	26.8642	26.1507	8	43.4	5.47e-64	0.518845	-0.388962	Q5EBJ4	Ermin	Ermn	>sp|Q5EBJ4|ERMIN_MOUSE Ermin OS=Mus musculus GN=Ermn PE=1 SV=1
28.575	28.4403	28.1107	27.9911	28.4843	28.2306	16	38.3	1.63e-200	0.518991	0.140006	P26638	Serine--tRNA ligase, cytoplasmic	Sars	>sp|P26638|SYSC_MOUSE Serine--tRNA ligase, cytoplasmic OS=Mus musculus GN=Sars PE=1 SV=3
28.189	27.397	28.2618	28.3673	27.5228	26.8658	9	37.4	1.9e-50	0.519032	0.363899	P62918	60S ribosomal protein L8	Rpl8	>sp|P62918|RL8_MOUSE 60S ribosomal protein L8 OS=Mus musculus GN=Rpl8 PE=1 SV=2
23.8344	23.6095	24.1131	23.6756	23.147	24.0829	5	14.6	1.06e-21	0.519175	0.217139	Q61187	Tumor susceptibility gene 101 protein	Tsg101	>sp|Q61187|TS101_MOUSE Tumor susceptibility gene 101 protein OS=Mus musculus GN=Tsg101 PE=1 SV=2
24.823	23.3534	23.1891	23.5751	23.1226	23.5269	2	2.8	1.18e-06	0.519317	0.380274	O35598	Disintegrin and metalloproteinase domain-containing protein 10	Adam10	>sp|O35598|ADA10_MOUSE Disintegrin and metalloproteinase domain-containing protein 10 OS=Mus musculus GN=Adam10 PE=1 SV=2
27.162	27.558	29.069	27.9437	29.2124	28.1213	5	25.8	5.85e-34	0.519571	-0.496115	Q9CR57	60S ribosomal protein L14	Rpl14	>sp|Q9CR57|RL14_MOUSE 60S ribosomal protein L14 OS=Mus musculus GN=Rpl14 PE=1 SV=3
27.6561	28.0191	27.6899	27.5428	28.0863	27.0662	14	33.2	2.61e-150	0.519601	0.223264	P48320	Glutamate decarboxylase 2	Gad2	>sp|P48320|DCE2_MOUSE Glutamate decarboxylase 2 OS=Mus musculus GN=Gad2 PE=1 SV=1
27.3014	26.5584	26.9062	27.4563	26.7808	27.1425	5	29.7	3.39e-70	0.519651	-0.204536	Q6ZWQ9;Q3THE2;Q9CQ19	Myosin regulatory light chain 12B;Myosin regulatory light polypeptide 9	Myl12a;Myl12b;Myl9	>tr|Q6ZWQ9|Q6ZWQ9_MOUSE MCG5400 OS=Mus musculus GN=Myl12a PE=1 SV=1;>sp|Q3THE2|ML12B_MOUSE Myosin regulatory light chain 12B OS=Mus musculus GN=Myl12b PE=1 SV=2;>sp|Q9CQ19|MYL9_MOUSE Myosin regulatory light polypeptide 9 OS=Mus musculus GN=Myl9 PE=1 SV=3
25.9896	26.0194	26.2481	26.4712	26.025	26.0997	5	13.3	1.1e-20	0.52007	-0.112932	P56959;Q8BQ46	RNA-binding protein FUS	Fus	>sp|P56959|FUS_MOUSE RNA-binding protein FUS OS=Mus musculus GN=Fus PE=1 SV=1
22.7804	23.6445	24.4076	24.2034	24.2267	23.5118	6	9.7	7.03e-30	0.520208	-0.369839	Q91W43	Glycine dehydrogenase [decarboxylating], mitochondrial	Gldc	>sp|Q91W43|GCSP_MOUSE Glycine dehydrogenase (decarboxylating), mitochondrial OS=Mus musculus GN=Gldc PE=1 SV=1
26.4196	25.7618	27.4193	26.6664	25.8356	25.9419	10	34.8	7.25e-53	0.520497	0.385567	Q9D1E6	Tubulin-folding cofactor B	Tbcb	>sp|Q9D1E6|TBCB_MOUSE Tubulin-folding cofactor B OS=Mus musculus GN=Tbcb PE=1 SV=2
29.9126	29.2585	29.919	29.0494	30.0475	29.1905	11	37.4	7.75e-96	0.521378	0.267551	Q9DC69	NADH dehydrogenase [ubiquinone] 1 alpha subcomplex subunit 9, mitochondrial	Ndufa9	>sp|Q9DC69|NDUA9_MOUSE NADH dehydrogenase [ubiquinone] 1 alpha subcomplex subunit 9, mitochondrial OS=Mus musculus GN=Ndufa9 PE=1 SV=2
24.9493	26.009	26.3835	26.2736	26.6099	25.568	8	15.3	1.62e-36	0.522121	-0.369914	P15209	BDNF/NT-3 growth factors receptor	Ntrk2	>sp|P15209|NTRK2_MOUSE BDNF/NT-3 growth factors receptor OS=Mus musculus GN=Ntrk2 PE=1 SV=1
28.0708	27.6886	27.685	27.7464	28.2691	27.8577	12	14.7	1.67e-56	0.522295	-0.142945	Q80T41	Gamma-aminobutyric acid type B receptor subunit 2	Gabbr2	>sp|Q80T41|GABR2_MOUSE Gamma-aminobutyric acid type B receptor subunit 2 OS=Mus musculus GN=Gabbr2 PE=1 SV=2
23.1599	23.4011	24.1969	23.8201	22.1292	23.5302	2	6.5	6.83e-32	0.522535	0.426165	Q62083	PRKCA-binding protein	Pick1	>sp|Q62083|PICK1_MOUSE PRKCA-binding protein OS=Mus musculus GN=Pick1 PE=1 SV=2
28.4724	28.1372	27.8922	27.7778	28.2036	28.079	26	24.6	7.54e-176	0.522927	0.147098	Q8BRT1	CLIP-associating protein 2	Clasp2	>sp|Q8BRT1|CLAP2_MOUSE CLIP-associating protein 2 OS=Mus musculus GN=Clasp2 PE=1 SV=1
25.8262	26.397	26.0412	26.3027	26.0979	26.235	9	25	1.62e-67	0.523102	-0.123719	P17563;Q63836	Selenium-binding protein 1;Selenium-binding protein 2	Selenbp1;Selenbp2	>sp|P17563|SBP1_MOUSE Selenium-binding protein 1 OS=Mus musculus GN=Selenbp1 PE=1 SV=2;>sp|Q63836|SBP2_MOUSE Selenium-binding protein 2 OS=Mus musculus GN=Selenbp2 PE=1 SV=2
23.3809	22.918	24.7052	24.1819	23.4327	24.7758	5	7.3	4.92e-18	0.523382	-0.462123	P09055	Integrin beta-1	Itgb1	>sp|P09055|ITB1_MOUSE Integrin beta-1 OS=Mus musculus GN=Itgb1 PE=1 SV=1
26.2657	26.9944	26.6246	26.6509	27.5294	26.5057	14	21.6	7.82e-81	0.523765	-0.267089	Q62351	Transferrin receptor protein 1	Tfrc	>sp|Q62351|TFR1_MOUSE Transferrin receptor protein 1 OS=Mus musculus GN=Tfrc PE=1 SV=1
27.606	27.9181	28.4201	27.9083	27.7423	27.7871	11	29.2	3.22e-42	0.524168	0.168853	Q63844	Mitogen-activated protein kinase 3	Mapk3	>sp|Q63844|MK03_MOUSE Mitogen-activated protein kinase 3 OS=Mus musculus GN=Mapk3 PE=1 SV=5
26.0454	26.7417	24.6673	26.5869	25.1493	27.7316	4	26.7	2.45e-61	0.52472	-0.671104	Q6PEB6	MOB-like protein phocein	Mob4	>sp|Q6PEB6|PHOCN_MOUSE MOB-like protein phocein OS=Mus musculus GN=Mob4 PE=1 SV=1
33.5477	33.3878	33.745	33.7572	33.2667	34.3366	33	78.3	0	0.525161	-0.226681	P17182	Alpha-enolase	Eno1	>sp|P17182|ENOA_MOUSE Alpha-enolase OS=Mus musculus GN=Eno1 PE=1 SV=3
23.062	23.4506	24.2733	23.4599	24.6823	23.7188	4	7.8	3.15e-28	0.525246	-0.358395	Q69Z98	Serine/threonine-protein kinase BRSK2	Brsk2	>sp|Q69Z98|BRSK2_MOUSE Serine/threonine-protein kinase BRSK2 OS=Mus musculus GN=Brsk2 PE=1 SV=2
23.7898	24.9003	Non NumÃ©rique	22.7137	Non NumÃ©rique	24.4227	3	9.8	1.69e-30	0.525508	0.776815	Q91W90	Thioredoxin domain-containing protein 5	Txndc5	>sp|Q91W90|TXND5_MOUSE Thioredoxin domain-containing protein 5 OS=Mus musculus GN=Txndc5 PE=1 SV=2
25.376	25.4057	25.4678	25.9645	26.1526	24.9267	9	19.9	5.09e-35	0.526479	-0.264786	O88448;Q9DBS5	Kinesin light chain 2	Klc2	>sp|O88448|KLC2_MOUSE Kinesin light chain 2 OS=Mus musculus GN=Klc2 PE=1 SV=1
27.79	26.6879	Non NumÃ©rique	27.2571	Non NumÃ©rique	25.88	4	37.4	1.18e-17	0.526528	0.670426	Q9CQM5	Thioredoxin domain-containing protein 17	Txndc17	>sp|Q9CQM5|TXD17_MOUSE Thioredoxin domain-containing protein 17 OS=Mus musculus GN=Txndc17 PE=1 SV=1
25.901	27.3594	25.5581	27.7384	27.2243	25.6132	6	58.1	1.24e-26	0.526531	-0.585765	P56391	Cytochrome c oxidase subunit 6B1	Cox6b1	>sp|P56391|CX6B1_MOUSE Cytochrome c oxidase subunit 6B1 OS=Mus musculus GN=Cox6b1 PE=1 SV=2
27.2945	25.9003	25.1332	27.677	26.0797	26.2535	6	50	5.18e-72	0.526894	-0.560722	Q9CPP6	NADH dehydrogenase [ubiquinone] 1 alpha subcomplex subunit 5	Ndufa5	>sp|Q9CPP6|NDUA5_MOUSE NADH dehydrogenase [ubiquinone] 1 alpha subcomplex subunit 5 OS=Mus musculus GN=Ndufa5 PE=1 SV=3
25.5111	25.5997	25.1375	25.6242	24.9945	25.1364	8	38.4	7.26e-46	0.526961	0.164403	P35288	Ras-related protein Rab-23	Rab23	>sp|P35288|RAB23_MOUSE Ras-related protein Rab-23 OS=Mus musculus GN=Rab23 PE=1 SV=2
24.5456	25.6401	25.5389	25.1035	25.5139	23.8327	3	9.6	1.16e-45	0.527606	0.424834	Q9DB72	BTB/POZ domain-containing protein 17	Btbd17	>sp|Q9DB72|BTBDH_MOUSE BTB/POZ domain-containing protein 17 OS=Mus musculus GN=Btbd17 PE=1 SV=1
17.4173	19.8646	22.9292	20.3222	23.1341	20.5487	3	6.1	1.19e-17	0.527943	-1.26463	Q6P5F7	Protein tweety homolog 3	Ttyh3	>sp|Q6P5F7|TTYH3_MOUSE Protein tweety homolog 3 OS=Mus musculus GN=Ttyh3 PE=1 SV=1
Non NumÃ©rique	23.3523	22.0407	Non NumÃ©rique	21.5373	22.5855	3	2.3	5.62e-09	0.528299	0.635131	Q64455	Receptor-type tyrosine-protein phosphatase eta	Ptprj	>sp|Q64455|PTPRJ_MOUSE Receptor-type tyrosine-protein phosphatase eta OS=Mus musculus GN=Ptprj PE=1 SV=2
23.8051	23.2877	23.6057	23.3232	23.4042	23.6121	3	2.5	1.15e-08	0.528304	0.119662	Q0P5W1	Vacuolar protein sorting-associated protein 8 homolog	Vps8	>sp|Q0P5W1|VPS8_MOUSE Vacuolar protein sorting-associated protein 8 homolog OS=Mus musculus GN=Vps8 PE=1 SV=1
18.7907	22.7872	21.9514	21.2522	22.2173	22.7325	2	4.8	4.75e-11	0.528408	-0.890903	Q3TYX3	SET and MYND domain-containing protein 5	Smyd5	>sp|Q3TYX3|SMYD5_MOUSE SET and MYND domain-containing protein 5 OS=Mus musculus GN=Smyd5 PE=1 SV=2
28.3025	28.092	28.6719	29.2596	29.6022	27.5564	32	41.8	0	0.529256	-0.45061	Q61301	Catenin alpha-2	Ctnna2	>sp|Q61301|CTNA2_MOUSE Catenin alpha-2 OS=Mus musculus GN=Ctnna2 PE=1 SV=3
24.9405	23.3373	24.8484	24.8158	23.3297	23.5433	5	5.6	4.45e-21	0.529402	0.479128	Q7TPV4	Myb-binding protein 1A	Mybbp1a	>sp|Q7TPV4|MBB1A_MOUSE Myb-binding protein 1A OS=Mus musculus GN=Mybbp1a PE=1 SV=2
33.0383	33.1356	33.4975	33.2383	33.1925	33.6618	19	49	2.05e-179	0.530065	-0.140432	P14094	Sodium/potassium-transporting ATPase subunit beta-1	Atp1b1	>sp|P14094|AT1B1_MOUSE Sodium/potassium-transporting ATPase subunit beta-1 OS=Mus musculus GN=Atp1b1 PE=1 SV=1
26.9878	28.6082	26.7079	27.3557	27.7902	28.5857	14	67	1.32e-123	0.530096	-0.475917	Q9R0Y5	Adenylate kinase isoenzyme 1	Ak1	>sp|Q9R0Y5|KAD1_MOUSE Adenylate kinase isoenzyme 1 OS=Mus musculus GN=Ak1 PE=1 SV=1
26.1283	25.431	25.8071	25.9761	25.3031	25.5033	9	5.3	7e-25	0.530177	0.194644	Q6PDQ2	Chromodomain-helicase-DNA-binding protein 4	Chd4	>sp|Q6PDQ2|CHD4_MOUSE Chromodomain-helicase-DNA-binding protein 4 OS=Mus musculus GN=Chd4 PE=1 SV=1
24.2835	22.3693	Non NumÃ©rique	23.0076	Non NumÃ©rique	22.0274	3	12.5	9.27e-07	0.530363	0.808914	Q99LD9	Translation initiation factor eIF-2B subunit beta	Eif2b2	>sp|Q99LD9|EI2BB_MOUSE Translation initiation factor eIF-2B subunit beta OS=Mus musculus GN=Eif2b2 PE=1 SV=1
24.0533	24.8962	25.6296	25.6607	25.2009	24.7877	4	6.4	1.82e-12	0.530824	-0.356703	A2AJI0	MAP7 domain-containing protein 1	Map7d1	>sp|A2AJI0|MA7D1_MOUSE MAP7 domain-containing protein 1 OS=Mus musculus GN=Map7d1 PE=1 SV=1
28.8124	27.9705	27.51	27.8296	27.4684	28.121	16	48.2	4.91e-131	0.531074	0.291363	Q3UM45	Protein phosphatase 1 regulatory subunit 7	Ppp1r7	>sp|Q3UM45|PP1R7_MOUSE Protein phosphatase 1 regulatory subunit 7 OS=Mus musculus GN=Ppp1r7 PE=1 SV=2
30.0877	30.5347	30.2217	30.2539	30.2299	30.061	17	40.4	4.81e-212	0.531158	0.0997658	Q9D0K2	Succinyl-CoA:3-ketoacid coenzyme A transferase 1, mitochondrial	Oxct1	>sp|Q9D0K2|SCOT1_MOUSE Succinyl-CoA:3-ketoacid coenzyme A transferase 1, mitochondrial OS=Mus musculus GN=Oxct1 PE=1 SV=1
31.2492	30.3167	30.4982	30.2846	30.6523	30.5018	55	48.6	0	0.531542	0.208447	Q9Z1B3	1-phosphatidylinositol 4,5-bisphosphate phosphodiesterase beta-1	Plcb1	>sp|Q9Z1B3|PLCB1_MOUSE 1-phosphatidylinositol 4,5-bisphosphate phosphodiesterase beta-1 OS=Mus musculus GN=Plcb1 PE=1 SV=2
29.9588	30.0554	28.7748	28.3792	29.8401	29.3512	22	52.5	1.09e-226	0.532214	0.40617	Q62188	Dihydropyrimidinase-related protein 3	Dpysl3	>sp|Q62188|DPYL3_MOUSE Dihydropyrimidinase-related protein 3 OS=Mus musculus GN=Dpysl3 PE=1 SV=1
28.5914	27.298	27.8268	27.961	28.5406	28.066	4	28.6	4.34e-29	0.532233	-0.283796	P60867	40S ribosomal protein S20	Rps20	>sp|P60867|RS20_MOUSE 40S ribosomal protein S20 OS=Mus musculus GN=Rps20 PE=1 SV=1
22.2387	22.9237	23.7292	22.512	24.8448	23.2033	5	15.1	1.95e-14	0.532405	-0.556194	Q8CE50	Sorting nexin-30	Snx30	>sp|Q8CE50|SNX30_MOUSE Sorting nexin-30 OS=Mus musculus GN=Snx30 PE=1 SV=1
26.3086	26.9165	29.3953	28.2855	28.7889	27.5987	8	21	7.32e-40	0.533402	-0.684211	P26645	Myristoylated alanine-rich C-kinase substrate	Marcks	>sp|P26645|MARCS_MOUSE Myristoylated alanine-rich C-kinase substrate OS=Mus musculus GN=Marcks PE=1 SV=2
25.2675	23.7233	23.8572	23.9695	24.4455	23.1747	3	7.2	1.02e-11	0.534294	0.419425	Q2M3X8;Q501J7	Phosphatase and actin regulator 1	Phactr1	>sp|Q2M3X8|PHAR1_MOUSE Phosphatase and actin regulator 1 OS=Mus musculus GN=Phactr1 PE=1 SV=1
27.3325	26.962	27.9722	27.6535	27.3588	27.9479	5	19.6	6.99e-23	0.534549	-0.231157	Q99JY8	Lipid phosphate phosphohydrolase 3	Ppap2b	>sp|Q99JY8|PLPP3_MOUSE Phospholipid phosphatase 3 OS=Mus musculus GN=Plpp3 PE=1 SV=1
27.0381	27.888	27.8072	27.3466	28.2385	27.9106	7	35.5	4.15e-106	0.535903	-0.254145	E9PUL5	Proline-rich transmembrane protein 2	Prrt2	>sp|E9PUL5|PRRT2_MOUSE Proline-rich transmembrane protein 2 OS=Mus musculus GN=Prrt2 PE=1 SV=1
21.2768	23.8049	22.9421	23.1209	23.4353	22.995	8	23	2.21e-20	0.536237	-0.509129	Q8BHW2	Protein OSCP1	Oscp1	>sp|Q8BHW2|OSCP1_MOUSE Protein OSCP1 OS=Mus musculus GN=Oscp1 PE=1 SV=1
27.645	27.2575	27.9736	27.6901	28.1391	27.5878	5	28.8	8.49e-81	0.537005	-0.18034	P99026	Proteasome subunit beta type-4	Psmb4	>sp|P99026|PSB4_MOUSE Proteasome subunit beta type-4 OS=Mus musculus GN=Psmb4 PE=1 SV=1
24.301	22.8813	22.1795	21.6319	23.2201	Non NumÃ©rique	5	54.4	6.28e-115	0.537116	0.694618	P63024	Vesicle-associated membrane protein 3	Vamp3	>sp|P63024|VAMP3_MOUSE Vesicle-associated membrane protein 3 OS=Mus musculus GN=Vamp3 PE=1 SV=1
25.3511	24.5656	25.624	25.2738	24.7574	24.7842	6	11.5	8.22e-16	0.537462	0.241786	Q9DC61	Mitochondrial-processing peptidase subunit alpha	Pmpca	>sp|Q9DC61|MPPA_MOUSE Mitochondrial-processing peptidase subunit alpha OS=Mus musculus GN=Pmpca PE=1 SV=1
31.0154	30.8965	30.4485	30.8802	30.899	30.9311	9	43.9	7.21e-72	0.537673	-0.116642	Q61171	Peroxiredoxin-2	Prdx2	>sp|Q61171|PRDX2_MOUSE Peroxiredoxin-2 OS=Mus musculus GN=Prdx2 PE=1 SV=3
25.0729	25.226	25.7508	24.6613	25.8695	26.868	3	6.2	8.78e-13	0.538971	-0.449689	Q5HZI2	C2 calcium-dependent domain-containing protein 4C	C2cd4cC2CD4 family	>sp|Q5HZI2|C2C4C_MOUSE C2 calcium-dependent domain-containing protein 4C OS=Mus musculus GN=C2cd4cC2CD4 family PE=1 SV=1
28.0783	27.7581	28.0857	27.3235	28.5815	29.0974	6	28.1	1.08e-30	0.539731	-0.360119	P19253	60S ribosomal protein L13a	Rpl13a	>sp|P19253|RL13A_MOUSE 60S ribosomal protein L13a OS=Mus musculus GN=Rpl13a PE=1 SV=4
31.042	30.9623	30.9896	31.3021	30.5642	30.6601	20	46.3	0	0.539849	0.15587	Q9R1T4	Septin-6	2006-09-01	>sp|Q9R1T4|SEPT6_MOUSE Septin-6 OS=Mus musculus GN=Sept6 PE=1 SV=4
26.6779	26.0968	25.9306	26.5712	25.7633	25.6234	7	28.9	1.46e-38	0.539968	0.249134	O55013	Trafficking protein particle complex subunit 3	Trappc3	>sp|O55013|TPPC3_MOUSE Trafficking protein particle complex subunit 3 OS=Mus musculus GN=Trappc3 PE=1 SV=1
28.4161	28.0729	27.5797	27.9584	28.196	27.074	9	45.5	2.62e-32	0.54027	0.280122	O70493	Sorting nexin-12	Snx12	>sp|O70493|SNX12_MOUSE Sorting nexin-12 OS=Mus musculus GN=Snx12 PE=1 SV=1
30.3145	29.2928	27.7801	29.81	30.7154	28.7334	7	76.1	2.77e-33	0.540289	-0.623793	Q06185	ATP synthase subunit e, mitochondrial	Atp5i	>sp|Q06185|ATP5I_MOUSE ATP synthase subunit e, mitochondrial OS=Mus musculus GN=Atp5i PE=1 SV=2
26.4579	26.733	25.4455	25.5313	26.6273	25.3595	8	21	3.9e-27	0.540418	0.372742	Q91YD9	Neural Wiskott-Aldrich syndrome protein	Wasl	>sp|Q91YD9|WASL_MOUSE Neural Wiskott-Aldrich syndrome protein OS=Mus musculus GN=Wasl PE=1 SV=1
28.533	28.6693	28.2623	28.7569	27.2695	28.4898	16	37.8	3.86e-150	0.540623	0.316153	P54071	Isocitrate dehydrogenase [NADP], mitochondrial	Idh2	>sp|P54071|IDHP_MOUSE Isocitrate dehydrogenase [NADP], mitochondrial OS=Mus musculus GN=Idh2 PE=1 SV=3
29.0318	29.011	27.9366	28.7034	28.4075	30.1877	5	50	3.17e-116	0.541065	-0.439701	Q62048	Astrocytic phosphoprotein PEA-15	Pea15	>sp|Q62048|PEA15_MOUSE Astrocytic phosphoprotein PEA-15 OS=Mus musculus GN=Pea15 PE=1 SV=1
24.6741	23.6293	23.2939	24.2786	23.4957	25.045	7	39.2	9.09e-38	0.541195	-0.407321	P47753	F-actin-capping protein subunit alpha-1	Capza1	>sp|P47753|CAZA1_MOUSE F-actin-capping protein subunit alpha-1 OS=Mus musculus GN=Capza1 PE=1 SV=4
25.148	23.5128	23.6954	23.8682	25.3478	24.4846	5	10.8	2.37e-70	0.541436	-0.448117	Q8R317	Ubiquilin-1	Ubqln1	>sp|Q8R317|UBQL1_MOUSE Ubiquilin-1 OS=Mus musculus GN=Ubqln1 PE=1 SV=1
30.7137	30.8739	28.8624	30.5851	29.4457	28.7416	7	44.9	1.62e-99	0.541904	0.559155	P00405	Cytochrome c oxidase subunit 2	Mtco2	>sp|P00405|COX2_MOUSE Cytochrome c oxidase subunit 2 OS=Mus musculus GN=Mtco2 PE=1 SV=1
27.5367	26.7174	27.1409	27.5886	26.9321	25.6363	6	30.4	2.49e-71	0.542393	0.412628	Q9D8B3	Charged multivesicular body protein 4b	Chmp4b	>sp|Q9D8B3|CHM4B_MOUSE Charged multivesicular body protein 4b OS=Mus musculus GN=Chmp4b PE=1 SV=2
29.641	28.7666	29.042	28.7141	28.9843	29.173	25	33.1	9.83e-232	0.543269	0.192717	Q9JKR6	Hypoxia up-regulated protein 1	Hyou1	>sp|Q9JKR6|HYOU1_MOUSE Hypoxia up-regulated protein 1 OS=Mus musculus GN=Hyou1 PE=1 SV=1
25.2604	25.8633	26.3103	25.3949	26.8868	26.2014	3	13.1	1.67e-20	0.543762	-0.349685	Q8BFS6	Calcineurin-like phosphoesterase domain-containing protein 1	Cpped1	>sp|Q8BFS6|CPPED_MOUSE Serine/threonine-protein phosphatase CPPED1 OS=Mus musculus GN=Cpped1 PE=1 SV=1
24.562	25.3641	24.5677	23.9761	25.0416	24.6608	6	4.2	6.33e-17	0.543783	0.271721	Q80TM9	Nischarin	Nisch	>sp|Q80TM9|NISCH_MOUSE Nischarin OS=Mus musculus GN=Nisch PE=1 SV=2
23.8103	24.301	Non NumÃ©rique	24.1907	Non NumÃ©rique	22.9654	2	7.4	4.48e-21	0.544462	0.477585	Q3U2V3	8-oxo-dGDP phosphatase NUDT18	Nudt18	>sp|Q3U2V3|NUD18_MOUSE 8-oxo-dGDP phosphatase NUDT18 OS=Mus musculus GN=Nudt18 PE=1 SV=1
24.5893	25.7223	26.1377	25.2526	24.4447	25.6081	5	34.5	1.48e-55	0.544645	0.381286	P35285	Ras-related protein Rab-22A	Rab22a	>sp|P35285|RB22A_MOUSE Ras-related protein Rab-22A OS=Mus musculus GN=Rab22a PE=1 SV=2
26.8617	26.5719	27.3231	26.6539	27.2175	27.5691	7	38.6	3.59e-47	0.544743	-0.22791	Q9D1J3	SAP domain-containing ribonucleoprotein	Sarnp	>sp|Q9D1J3|SARNP_MOUSE SAP domain-containing ribonucleoprotein OS=Mus musculus GN=Sarnp PE=1 SV=3
25.8378	26.5272	23.6317	25.9537	23.0475	24.5937	7	53.8	6.56e-67	0.544797	0.800589	Q9WUL7	ADP-ribosylation factor-like protein 3	Arl3	>sp|Q9WUL7|ARL3_MOUSE ADP-ribosylation factor-like protein 3 OS=Mus musculus GN=Arl3 PE=1 SV=1
27.0721	28.6862	28.6261	28.364	29.8846	27.7661	12	86.6	3.57e-67	0.544983	-0.543428	Q9JKC6	Cell cycle exit and neuronal differentiation protein 1	Cend1	>sp|Q9JKC6|CEND_MOUSE Cell cycle exit and neuronal differentiation protein 1 OS=Mus musculus GN=Cend1 PE=1 SV=1
25.5996	26.1755	25.4122	25.7963	26.0476	25.8229	9	31.4	7.93e-78	0.546888	-0.159791	Q62421	Endophilin-A3	Sh3gl3	>sp|Q62421|SH3G3_MOUSE Endophilin-A3 OS=Mus musculus GN=Sh3gl3 PE=1 SV=1
22.5659	22.9553	22.7493	22.5067	23.1159	23.1016	3	20.8	8.25e-14	0.546889	-0.151246	Q9CZX9	ER membrane protein complex subunit 4	Emc4	>sp|Q9CZX9|EMC4_MOUSE ER membrane protein complex subunit 4 OS=Mus musculus GN=Emc4 PE=1 SV=1
22.6396	22.3446	24.1423	22.802	24.6181	Non NumÃ©rique	7	9.5	3.03e-20	0.547185	-0.667847	Q9ER72	Cysteine--tRNA ligase, cytoplasmic	Cars	>sp|Q9ER72|SYCC_MOUSE Cysteine--tRNA ligase, cytoplasmic OS=Mus musculus GN=Cars PE=1 SV=2
28.7593	28.5056	28.745	27.7455	28.6931	28.8665	14	48.9	1.45e-232	0.547535	0.234889	Q9CZ44	NSFL1 cofactor p47	Nsfl1c	>sp|Q9CZ44|NSF1C_MOUSE NSFL1 cofactor p47 OS=Mus musculus GN=Nsfl1c PE=1 SV=1
25.968	25.4216	23.9496	26.1863	24.5217	21.9093	4	33.1	3.58e-18	0.547626	0.907281	P62331	ADP-ribosylation factor 6	Arf6	>sp|P62331|ARF6_MOUSE ADP-ribosylation factor 6 OS=Mus musculus GN=Arf6 PE=1 SV=2
30.0492	30.6491	30.5085	29.5551	31.8427	31.1946	12	37.1	1.16e-58	0.547853	-0.461858	Q9CQQ7	ATP synthase subunit b, mitochondrial	Atp5f1	>sp|Q9CQQ7|AT5F1_MOUSE ATP synthase F(0) complex subunit B1, mitochondrial OS=Mus musculus GN=Atp5f1 PE=1 SV=1
21.109	22.2061	22.6946	21.5939	21.3163	22.0789	3	4.6	3.02e-18	0.54802	0.340169	Q8R3B1	1-phosphatidylinositol 4,5-bisphosphate phosphodiesterase delta-1	Plcd1	>sp|Q8R3B1|PLCD1_MOUSE 1-phosphatidylinositol 4,5-bisphosphate phosphodiesterase delta-1 OS=Mus musculus GN=Plcd1 PE=1 SV=2
28.2859	27.757	25.3832	27.6462	26.1285	25.494	4	28.5	1.75e-34	0.54806	0.719119	Q9D358	Low molecular weight phosphotyrosine protein phosphatase	Acp1	>sp|Q9D358|PPAC_MOUSE Low molecular weight phosphotyrosine protein phosphatase OS=Mus musculus GN=Acp1 PE=1 SV=3
29.9352	29.7908	29.9898	29.9796	30.6386	29.6707	37	53	0	0.548129	-0.191008	P20029	78 kDa glucose-regulated protein	Hspa5	>sp|P20029|GRP78_MOUSE 78 kDa glucose-regulated protein OS=Mus musculus GN=Hspa5 PE=1 SV=3
26.4136	27.3225	24.8738	25.3681	27.2534	23.3828	5	79.4	1.55e-41	0.548362	0.868509	Q61016	Guanine nucleotide-binding protein G(I)/G(S)/G(O) subunit gamma-7	Gng7	>sp|Q61016|GBG7_MOUSE Guanine nucleotide-binding protein G(I)/G(S)/G(O) subunit gamma-7 OS=Mus musculus GN=Gng7 PE=1 SV=2
28.793	28.6334	29.9178	29.5005	29.864	28.9343	36	36.3	1.67e-223	0.548639	-0.318199	Q8CGC7	Bifunctional glutamate/proline--tRNA ligase;Glutamate--tRNA ligase;Proline--tRNA ligase	Eprs	>sp|Q8CGC7|SYEP_MOUSE Bifunctional glutamate/proline--tRNA ligase OS=Mus musculus GN=Eprs PE=1 SV=4
28.3798	28.2737	29.1174	28.4787	27.8695	28.7073	29	17	5.07e-120	0.548723	0.238479	Q8BTM8;Q8VHX6	Filamin-A	Flna	>sp|Q8BTM8|FLNA_MOUSE Filamin-A OS=Mus musculus GN=Flna PE=1 SV=5
25.0097	25.2549	26.3999	25.8142	25.4473	26.4071	19	23.3	4.37e-98	0.548729	-0.334659	Q8C7R4	Ubiquitin-like modifier-activating enzyme 6	Uba6	>sp|Q8C7R4|UBA6_MOUSE Ubiquitin-like modifier-activating enzyme 6 OS=Mus musculus GN=Uba6 PE=1 SV=1
26.7777	27.3873	26.1596	25.8676	26.5793	26.9461	9	31.3	3.83e-45	0.549171	0.310504	Q9DCZ1	GMP reductase 1	Gmpr	>sp|Q9DCZ1|GMPR1_MOUSE GMP reductase 1 OS=Mus musculus GN=Gmpr PE=1 SV=1
28.0703	27.1018	27.8193	27.7788	28.0237	27.7782	19	30.5	2.74e-199	0.550091	-0.196496	P28740;Q8C0N1	Kinesin-like protein KIF2A	Kif2a	>sp|P28740|KIF2A_MOUSE Kinesin-like protein KIF2A OS=Mus musculus GN=Kif2a PE=1 SV=2
24.5299	24.0625	23.8104	24.2696	24.6211	24.0398	4	16.3	8.13e-21	0.550495	-0.175915	Q8VHW2	Voltage-dependent calcium channel gamma-8 subunit	Cacng8	>sp|Q8VHW2|CCG8_MOUSE Voltage-dependent calcium channel gamma-8 subunit OS=Mus musculus GN=Cacng8 PE=1 SV=1
32.9747	32.9482	33.1833	32.9132	33.1183	32.8651	54	57.9	0	0.551256	0.0698611	P46460;O54941	Vesicle-fusing ATPase	Nsf	>sp|P46460|NSF_MOUSE Vesicle-fusing ATPase OS=Mus musculus GN=Nsf PE=1 SV=2
29.4297	29.159	29.8408	29.6865	29.8306	29.3779	26	21.5	2.94e-165	0.551517	-0.155181	Q9CS84	Neurexin-1	Nrxn1	>sp|Q9CS84|NRX1A_MOUSE Neurexin-1 OS=Mus musculus GN=Nrxn1 PE=1 SV=3
25.1178	26.0053	26.0759	25.9566	25.673	26.2523	15	17.9	1.05e-74	0.551654	-0.227645	Q8R1B4	Eukaryotic translation initiation factor 3 subunit C	Eif3c	>sp|Q8R1B4|EIF3C_MOUSE Eukaryotic translation initiation factor 3 subunit C OS=Mus musculus GN=Eif3c PE=1 SV=1
30.3188	29.5544	30.1239	29.8359	30.8848	30.0436	60	34.6	0	0.551892	-0.255725	P26039	Talin-1	Tln1	>sp|P26039|TLN1_MOUSE Talin-1 OS=Mus musculus GN=Tln1 PE=1 SV=2
29.4904	28.6897	29.1965	29.1435	29.141	28.4566	36	37.4	1.53e-273	0.55235	0.211859	Q6P9K8;Q8VHK1	Caskin-1	Caskin1	>sp|Q6P9K8|CSKI1_MOUSE Caskin-1 OS=Mus musculus GN=Caskin1 PE=1 SV=2
28.6604	28.2872	26.3776	28.3784	27.1438	29.854	12	77	2.14e-59	0.552384	-0.683656	Q9Z1P6	NADH dehydrogenase [ubiquinone] 1 alpha subcomplex subunit 7	Ndufa7	>sp|Q9Z1P6|NDUA7_MOUSE NADH dehydrogenase [ubiquinone] 1 alpha subcomplex subunit 7 OS=Mus musculus GN=Ndufa7 PE=1 SV=3
27.5644	26.5576	27.8763	26.7456	27.2594	27.1619	4	33.1	1.71e-31	0.552538	0.277136	P11031	Activated RNA polymerase II transcriptional coactivator p15	Sub1	>sp|P11031|TCP4_MOUSE Activated RNA polymerase II transcriptional coactivator p15 OS=Mus musculus GN=Sub1 PE=1 SV=3
25.6583	24.8191	26.0195	25.413	25.2723	25.0991	5	18.5	5.48e-63	0.552752	0.237508	Q9DBG5	Perilipin-3	Plin3	>sp|Q9DBG5|PLIN3_MOUSE Perilipin-3 OS=Mus musculus GN=Plin3 PE=1 SV=1
22.9336	23.1009	23.1903	22.786	Non NumÃ©rique	23.1441	2	2.8	6.99e-07	0.553131	0.109883	Q8K0D5	Elongation factor G, mitochondrial	Gfm1	>sp|Q8K0D5|EFGM_MOUSE Elongation factor G, mitochondrial OS=Mus musculus GN=Gfm1 PE=1 SV=1
21.0699	22.0669	21.5615	22.3099	21.4691	Non NumÃ©rique	2	5.4	1.95e-08	0.553392	-0.323424	P21836	Acetylcholinesterase	Ache	>sp|P21836|ACES_MOUSE Acetylcholinesterase OS=Mus musculus GN=Ache PE=1 SV=1
28.7909	28.9847	28.5911	28.6977	28.8913	28.4457	8	9.9	7.05e-43	0.554674	0.110701	Q91XL9	Oxysterol-binding protein-related protein 1	Osbpl1a	>sp|Q91XL9|OSBL1_MOUSE Oxysterol-binding protein-related protein 1 OS=Mus musculus GN=Osbpl1a PE=1 SV=2
22.0901	23.2912	23.0344	22.9358	22.6253	23.8587	5	16.1	3.16e-23	0.55496	-0.334684	P61963	DDB1- and CUL4-associated factor 7	Dcaf7	>sp|P61963|DCAF7_MOUSE DDB1- and CUL4-associated factor 7 OS=Mus musculus GN=Dcaf7 PE=1 SV=1
26.9611	26.1799	26.1819	22.3998	26.7907	27.1448	3	50	1.84e-10	0.555066	0.995846	Q6ZWY8	Thymosin beta-10	Tmsb10	>sp|Q6ZWY8|TYB10_MOUSE Thymosin beta-10 OS=Mus musculus GN=Tmsb10 PE=1 SV=3
25.8482	25.8509	24.6166	24.9959	25.9748	26.5107	12	22	3.06e-47	0.555451	-0.38857	P47934	Carnitine O-acetyltransferase	Crat	>sp|P47934|CACP_MOUSE Carnitine O-acetyltransferase OS=Mus musculus GN=Crat PE=1 SV=3
27.1217	26.6491	27.4292	27.0533	27.062	26.5322	16	28.5	2.13e-144	0.555504	0.184162	A2ALS5		Rap1gap	>sp|A2ALS5|RPGP1_MOUSE Rap1 GTPase-activating protein 1 OS=Mus musculus GN=Rap1gap PE=1 SV=2
23.0755	23.4798	23.5426	23.9711	23.0165	21.9522	7	10.2	1.41e-26	0.555733	0.386031	Q6ZQ82	Rho GTPase-activating protein 26	Arhgap26	>sp|Q6ZQ82|RHG26_MOUSE Rho GTPase-activating protein 26 OS=Mus musculus GN=Arhgap26 PE=1 SV=3
25.7288	26.0228	24.4239	25.2916	26.3646	25.6437	4	7.9	3.98e-15	0.556047	-0.374759	O35841	Apoptosis inhibitor 5	Api5	>sp|O35841|API5_MOUSE Apoptosis inhibitor 5 OS=Mus musculus GN=Api5 PE=1 SV=2
Non NumÃ©rique	25.1884	25.3399	24.9663	25.7152	25.7908	2	4.8	5.46e-17	0.55757	-0.22658	Q9R1C6	Diacylglycerol kinase epsilon	Dgke	>sp|Q9R1C6|DGKE_MOUSE Diacylglycerol kinase epsilon OS=Mus musculus GN=Dgke PE=1 SV=1
27.2419	25.9884	26.9426	26.8131	26.8343	25.3248	12	21	6.39e-61	0.557668	0.400256	Q01405	Protein transport protein Sec23A	Sec23a	>sp|Q01405|SC23A_MOUSE Protein transport protein Sec23A OS=Mus musculus GN=Sec23a PE=1 SV=2
25.5368	24.6092	24.6493	25.0092	24.6396	24.4969	6	14.2	4.01e-40	0.557772	0.216541	O88487	Cytoplasmic dynein 1 intermediate chain 2	Dync1i2	>sp|O88487|DC1I2_MOUSE Cytoplasmic dynein 1 intermediate chain 2 OS=Mus musculus GN=Dync1i2 PE=1 SV=1
28.7221	28.053	27.6831	28.5339	28.7366	27.9319	7	52.7	1.28e-29	0.557829	-0.248025	Q9CQZ5	NADH dehydrogenase [ubiquinone] 1 alpha subcomplex subunit 6	Ndufa6	>sp|Q9CQZ5|NDUA6_MOUSE NADH dehydrogenase [ubiquinone] 1 alpha subcomplex subunit 6 OS=Mus musculus GN=Ndufa6 PE=1 SV=1
25.1613	25.1288	24.0387	24.3819	25.2941	25.6709	4	29	1.75e-17	0.557832	-0.339417	Q9D6K5	Synaptojanin-2-binding protein	Synj2bp	>sp|Q9D6K5|SYJ2B_MOUSE Synaptojanin-2-binding protein OS=Mus musculus GN=Synj2bp PE=1 SV=1
25.7249	26.0108	26.3333	25.5695	26.754	24.4044	16	26.3	6.77e-108	0.558184	0.447026	Q9D0R2	Threonine--tRNA ligase, cytoplasmic	Tars	>sp|Q9D0R2|SYTC_MOUSE Threonine--tRNA ligase, cytoplasmic OS=Mus musculus GN=Tars PE=1 SV=2
26.0572	26.1449	24.824	24.7492	25.7558	25.5198	6	23	3.45e-142	0.558581	0.333733	Q8CG72	Poly(ADP-ribose) glycohydrolase ARH3	Adprhl2	>sp|Q8CG72|ARHL2_MOUSE Poly(ADP-ribose) glycohydrolase ARH3 OS=Mus musculus GN=Adprhl2 PE=1 SV=1
29.2449	29.2838	29.4156	29.1899	29.4294	29.1209	11	34.1	2.02e-73	0.558912	0.0680072	Q8BGT8	Phytanoyl-CoA hydroxylase-interacting protein-like	Phyhipl	>sp|Q8BGT8|PHIPL_MOUSE Phytanoyl-CoA hydroxylase-interacting protein-like OS=Mus musculus GN=Phyhipl PE=1 SV=1
26.2225	25.7283	26.1541	25.9692	27.2373	25.8098	2	3.7	2.7e-05	0.559131	-0.303764	Q99JG2	Endothelin B receptor-like protein 2	Gpr37l1	>sp|Q99JG2|ETBR2_MOUSE Prosaposin receptor GPR37L1 OS=Mus musculus GN=Gpr37l1 PE=1 SV=2
31.4656	31.0079	31.3841	30.2963	31.1422	31.6292	19	56.4	4.72e-296	0.559436	0.263334	Q8QZT1	Acetyl-CoA acetyltransferase, mitochondrial	Acat1	>sp|Q8QZT1|THIL_MOUSE Acetyl-CoA acetyltransferase, mitochondrial OS=Mus musculus GN=Acat1 PE=1 SV=1
28.9088	30.1011	30.3386	30.1141	30.8348	29.5125	16	29.9	2.05e-73	0.560207	-0.370975	O89053	Coronin-1A	Coro1a	>sp|O89053|COR1A_MOUSE Coronin-1A OS=Mus musculus GN=Coro1a PE=1 SV=5
27.781	26.9329	27.5683	27.3975	27.4613	28.0478	9	32.1	3.3e-48	0.560453	-0.208132	Q8BJU0	Small glutamine-rich tetratricopeptide repeat-containing protein alpha	Sgta	>sp|Q8BJU0|SGTA_MOUSE Small glutamine-rich tetratricopeptide repeat-containing protein alpha OS=Mus musculus GN=Sgta PE=1 SV=2
22.6575	23.1117	23.9979	23.2552	24.2349	23.2497	4	8.2	4.11e-15	0.560974	-0.324226	O35250	Exocyst complex component 7	Exoc7	>sp|O35250|EXOC7_MOUSE Exocyst complex component 7 OS=Mus musculus GN=Exoc7 PE=1 SV=2
24.8519	23.9254	25.0033	25.0582	23.0383	24.3879	6	16.9	6.14e-97	0.56126	0.432103	Q99KH8;Q99JT2;Q9Z2W1	Serine/threonine-protein kinase 24;Serine/threonine-protein kinase 24 35 kDa subunit;Serine/threonine-protein kinase 24 12 kDa subunit	Stk24	>sp|Q99KH8|STK24_MOUSE Serine/threonine-protein kinase 24 OS=Mus musculus GN=Stk24 PE=1 SV=1
35.4655	35.4823	35.4968	35.341	34.774	35.7781	31	74.2	0	0.561596	0.183835	P68372	Tubulin beta-4B chain	Tubb4b	>sp|P68372|TBB4B_MOUSE Tubulin beta-4B chain OS=Mus musculus GN=Tubb4b PE=1 SV=1
28.3768	27.8427	28.0328	27.2025	28.5965	27.6151	12	54.3	1.92e-101	0.561636	0.279385	O35295	Transcriptional activator protein Pur-beta	Purb	>sp|O35295|PURB_MOUSE Transcriptional activator protein Pur-beta OS=Mus musculus GN=Purb PE=1 SV=3
21.2667	20.6756	Non NumÃ©rique	20.9357	21.3798	21.136	3	29.1	6.21e-06	0.561709	-0.179341	Q9EQS3	C-Myc-binding protein	Mycbp	>sp|Q9EQS3|MYCBP_MOUSE C-Myc-binding protein OS=Mus musculus GN=Mycbp PE=1 SV=5
26.2752	26.4025	26.6611	26.1957	27.1256	26.5728	9	10.5	2.4e-27	0.561836	-0.18508	F8VPU2	FERM, RhoGEF and pleckstrin domain-containing protein 1	Farp1	>sp|F8VPU2|FARP1_MOUSE FERM, RhoGEF and pleckstrin domain-containing protein 1 OS=Mus musculus GN=Farp1 PE=1 SV=1
27.0568	26.4967	26.0387	26.3106	26.9115	27.0828	12	6.4	4.78e-48	0.561945	-0.237576	P49025	Citron Rho-interacting kinase	Cit	>sp|P49025|CTRO_MOUSE Citron Rho-interacting kinase OS=Mus musculus GN=Cit PE=1 SV=3
25.5258	26.6459	27.0252	26.538	26.6313	26.9055	12	30.6	3.72e-60	0.562001	-0.292646	Q9QYJ0	DnaJ homolog subfamily A member 2	Dnaja2	>sp|Q9QYJ0|DNJA2_MOUSE DnaJ homolog subfamily A member 2 OS=Mus musculus GN=Dnaja2 PE=1 SV=1
25.3325	23.8149	24.1061	23.9948	23.5643	24.6356	3	4.9	1.57e-22	0.56242	0.352947	Q9JJ59	ATP-binding cassette sub-family B member 9	Abcb9	>sp|Q9JJ59|ABCB9_MOUSE ATP-binding cassette sub-family B member 9 OS=Mus musculus GN=Abcb9 PE=2 SV=1
26.6562	25.8613	26.8542	26.371	26.6403	27.0418	15	17.5	2.21e-77	0.563011	-0.2271	Q8K394	Inactive phospholipase C-like protein 2	Plcl2	>sp|Q8K394|PLCL2_MOUSE Inactive phospholipase C-like protein 2 OS=Mus musculus GN=Plcl2 PE=1 SV=2
25.9187	26.3252	25.8113	26.2246	25.2659	25.9502	15	11.3	1.97e-56	0.563029	0.204795	Q80XI3	Eukaryotic translation initiation factor 4 gamma 3	Eif4g3	>sp|Q80XI3|IF4G3_MOUSE Eukaryotic translation initiation factor 4 gamma 3 OS=Mus musculus GN=Eif4g3 PE=1 SV=2
24.0115	23.7756	24.4031	24.0294	23.5235	24.1401	2	5.6	3.6e-07	0.563561	0.165785	E9PY16		Adap1	>tr|E9PY16|E9PY16_MOUSE Protein Adap1 OS=Mus musculus GN=Adap1 PE=1 SV=1
28.0982	27.9432	27.7266	27.4066	28.4055	27.2407	17	35.4	6.32e-99	0.563846	0.238401	Q921G7	Electron transfer flavoprotein-ubiquinone oxidoreductase, mitochondrial	Etfdh	>sp|Q921G7|ETFD_MOUSE Electron transfer flavoprotein-ubiquinone oxidoreductase, mitochondrial OS=Mus musculus GN=Etfdh PE=1 SV=1
30.4678	30.6266	30.7324	30.2399	30.8492	30.3573	13	51	2.55e-82	0.564015	0.12679	P35279	Ras-related protein Rab-6A	Rab6a	>sp|P35279|RAB6A_MOUSE Ras-related protein Rab-6A OS=Mus musculus GN=Rab6a PE=1 SV=4
22.489	22.9835	23.2307	22.0296	23.131	Non NumÃ©rique	4	27.2	4.58e-13	0.565116	0.320785	Q9D0R8	Protein LSM12 homolog	Lsm12	>sp|Q9D0R8|LSM12_MOUSE Protein LSM12 homolog OS=Mus musculus GN=Lsm12 PE=1 SV=1
29.68	29.7895	29.9699	29.6117	29.8455	30.5127	15	45.8	6.54e-101	0.565744	-0.176837	O55023	Inositol monophosphatase 1	Impa1	>sp|O55023|IMPA1_MOUSE Inositol monophosphatase 1 OS=Mus musculus GN=Impa1 PE=1 SV=1
24.7014	25.5974	24.0765	25.7904	24.9968	24.6343	4	19.7	9.15e-34	0.565882	-0.348717	Q8BHC1	Ras-related protein Rab-39B	Rab39b	>sp|Q8BHC1|RB39B_MOUSE Ras-related protein Rab-39B OS=Mus musculus GN=Rab39b PE=1 SV=1
27.0612	27.0272	27.332	26.9066	27.7509	27.256	6	45.9	1.92e-25	0.566206	-0.164378	Q9DCJ5	NADH dehydrogenase [ubiquinone] 1 alpha subcomplex subunit 8	Ndufa8	>sp|Q9DCJ5|NDUA8_MOUSE NADH dehydrogenase [ubiquinone] 1 alpha subcomplex subunit 8 OS=Mus musculus GN=Ndufa8 PE=1 SV=3
28.2478	28.5167	28.2114	27.9141	28.586	29.188	12	51	2.88e-65	0.566308	-0.2374	Q9QY76	Vesicle-associated membrane protein-associated protein B	Vapb	>sp|Q9QY76|VAPB_MOUSE Vesicle-associated membrane protein-associated protein B OS=Mus musculus GN=Vapb PE=1 SV=3
27.5819	26.8747	26.9577	27.2438	26.6756	26.9768	14	33.1	7.39e-92	0.566883	0.172676	P24549;O35945	Retinal dehydrogenase 1	Aldh1a1	>sp|P24549|AL1A1_MOUSE Retinal dehydrogenase 1 OS=Mus musculus GN=Aldh1a1 PE=1 SV=5
29.5113	29.5041	29.1982	29.2333	29.3232	29.4357	10	17	1.05e-86	0.56771	0.0737877	P32037	Solute carrier family 2, facilitated glucose transporter member 3	Slc2a3	>sp|P32037|GTR3_MOUSE Solute carrier family 2, facilitated glucose transporter member 3 OS=Mus musculus GN=Slc2a3 PE=1 SV=1
28.453	28.654	28.5748	28.3702	28.9753	28.6795	15	15.1	2.72e-85	0.568131	-0.114435	P84309;Q01341;P51829	Adenylate cyclase type 5	Adcy5	>sp|P84309|ADCY5_MOUSE Adenylate cyclase type 5 OS=Mus musculus GN=Adcy5 PE=1 SV=2
29.1137	28.4064	27.4879	29.2532	27.7012	29.3871	9	61.4	1.6e-66	0.56891	-0.444496	Q61411	GTPase HRas;GTPase HRas, N-terminally processed	Hras1	>sp|Q61411|RASH_MOUSE GTPase HRas OS=Mus musculus GN=Hras PE=1 SV=2
24.4437	24.7829	23.2747	24.6925	23.9431	24.8645	4	38	7.2e-16	0.568994	-0.332979	Q9D2R6	Cytochrome c oxidase assembly protein 3 homolog, mitochondrial	Coa3	>sp|Q9D2R6|COA3_MOUSE Cytochrome c oxidase assembly factor 3 homolog, mitochondrial OS=Mus musculus GN=Coa3 PE=1 SV=1
23.5865	24.0056	24.9687	24.9185	24.5794	23.9791	4	6.5	6.68e-34	0.569	-0.305412	P28028;Q99N57	Serine/threonine-protein kinase B-raf;RAF proto-oncogene serine/threonine-protein kinase	Braf;Raf1	>sp|P28028|BRAF_MOUSE Serine/threonine-protein kinase B-raf OS=Mus musculus GN=Braf PE=1 SV=3;>sp|Q99N57|RAF1_MOUSE RAF proto-oncogene serine/threonine-protein kinase OS=Mus musculus GN=Raf1 PE=1 SV=2
26.1005	25.8217	25.4272	26.5686	25.3168	24.0824	5	26.8	5.16e-18	0.56933	0.460541	Q9CQC9	GTP-binding protein SAR1b	Sar1b	>sp|Q9CQC9|SAR1B_MOUSE GTP-binding protein SAR1b OS=Mus musculus GN=Sar1b PE=1 SV=1
27.4184	27.2329	28.6982	28.5068	28.0903	27.709	21	16.7	1.2e-128	0.569389	-0.318851	Q6P9K9	Neurexin-3	Nrxn3	>sp|Q6P9K9|NRX3A_MOUSE Neurexin-3 OS=Mus musculus GN=Nrxn3 PE=1 SV=2
27.22	26.0924	26.099	25.9249	26.2297	26.4971	12	23.6	1.73e-58	0.569941	0.253208	Q9WUA2	Phenylalanine--tRNA ligase beta subunit	Farsb	>sp|Q9WUA2|SYFB_MOUSE Phenylalanine--tRNA ligase beta subunit OS=Mus musculus GN=Farsb PE=1 SV=2
25.1406	26.0065	25.0982	24.6377	24.4591	26.0607	4	11.8	3.24e-29	0.570074	0.362598	P53986	Monocarboxylate transporter 1	Slc16a1	>sp|P53986|MOT1_MOUSE Monocarboxylate transporter 1 OS=Mus musculus GN=Slc16a1 PE=1 SV=1
32.6985	32.5018	32.4988	32.4662	32.1489	32.7435	28	73.6	0	0.570829	0.113483	P09411;P09041	Phosphoglycerate kinase 1	Pgk1	>sp|P09411|PGK1_MOUSE Phosphoglycerate kinase 1 OS=Mus musculus GN=Pgk1 PE=1 SV=4
27.5486	28.8465	27.6108	27.8486	28.5648	28.4777	7	29.8	1.62e-108	0.571267	-0.295093	P42125	Enoyl-CoA delta isomerase 1, mitochondrial	Eci1	>sp|P42125|ECI1_MOUSE Enoyl-CoA delta isomerase 1, mitochondrial OS=Mus musculus GN=Eci1 PE=1 SV=2
26.6108	25.8089	24.3703	26.5024	26.5174	25.2181	9	50.4	6.03e-58	0.571567	-0.482634	Q9DCM2	Glutathione S-transferase kappa 1	Gstk1	>sp|Q9DCM2|GSTK1_MOUSE Glutathione S-transferase kappa 1 OS=Mus musculus GN=Gstk1 PE=1 SV=3
26.9054	26.5168	27.4809	27.2196	Non NumÃ©rique	25.9712	9	36.8	1.39e-181	0.572311	0.372319	P63087	Serine/threonine-protein phosphatase PP1-gamma catalytic subunit	Ppp1cc	>sp|P63087|PP1G_MOUSE Serine/threonine-protein phosphatase PP1-gamma catalytic subunit OS=Mus musculus GN=Ppp1cc PE=1 SV=1
23.5052	23.3266	23.1519	23.5714	22.5958	Non NumÃ©rique	3	8.1	1.79e-28	0.572364	0.244303	Q9Z2C4	Myotubularin-related protein 1	Mtmr1	>sp|Q9Z2C4|MTMR1_MOUSE Myotubularin-related protein 1 OS=Mus musculus GN=Mtmr1 PE=1 SV=1
23.3983	21.2574	22.0212	21.7274	21.1369	22.4615	3	3.4	3.58e-13	0.572799	0.450388	Q8CGF7	Transcription elongation regulator 1	Tcerg1	>sp|Q8CGF7|TCRG1_MOUSE Transcription elongation regulator 1 OS=Mus musculus GN=Tcerg1 PE=1 SV=2
25.9328	25.3071	26.1005	26.094	25.3325	25.2498	10	45.7	2.35e-87	0.573082	0.221388	Q9JHW2	Omega-amidase NIT2	Nit2	>sp|Q9JHW2|NIT2_MOUSE Omega-amidase NIT2 OS=Mus musculus GN=Nit2 PE=1 SV=1
23.8808	23.451	24.1163	23.8039	23.4676	23.7684	4	2.8	1.03e-09	0.573231	0.136042	Q6V4S5	Protein sidekick-2	Sdk2	>sp|Q6V4S5|SDK2_MOUSE Protein sidekick-2 OS=Mus musculus GN=Sdk2 PE=1 SV=1
27.9006	27.3382	26.8515	26.5896	27.4741	27.2849	11	30.5	6.41e-65	0.574685	0.247247	P27601	Guanine nucleotide-binding protein subunit alpha-13	Gna13	>sp|P27601|GNA13_MOUSE Guanine nucleotide-binding protein subunit alpha-13 OS=Mus musculus GN=Gna13 PE=1 SV=1
30.0734	28.5231	29.4643	28.9713	28.9181	29.3152	40	39.9	0	0.574754	0.285411	Q64514	Tripeptidyl-peptidase 2	Tpp2	>sp|Q64514|TPP2_MOUSE Tripeptidyl-peptidase 2 OS=Mus musculus GN=Tpp2 PE=1 SV=3
25.7976	25.234	25.5525	24.6632	25.7957	25.4445	5	10	4.38e-36	0.575205	0.22688	Q61033	Lamina-associated polypeptide 2, isoforms alpha/zeta	Tmpo	>sp|Q61033|LAP2A_MOUSE Lamina-associated polypeptide 2, isoforms alpha/zeta OS=Mus musculus GN=Tmpo PE=1 SV=4
24.7693	24.8974	25.8527	25.4904	25.3375	23.2077	7	10.2	2.76e-33	0.575384	0.494633	Q9DBT5	AMP deaminase 2	Ampd2	>sp|Q9DBT5|AMPD2_MOUSE AMP deaminase 2 OS=Mus musculus GN=Ampd2 PE=1 SV=1
30.0895	30.2783	30.8989	30.1396	29.8756	30.6441	13	46.7	2.76e-152	0.57543	0.202528	Q9D8Y0;Q9D4J1	EF-hand domain-containing protein D2	Efhd2	>sp|Q9D8Y0|EFHD2_MOUSE EF-hand domain-containing protein D2 OS=Mus musculus GN=Efhd2 PE=1 SV=1
26.5985	25.641	24.5948	26.1809	25.8376	25.8904	8	52.2	1.35e-119	0.575527	-0.358203	P11352	Glutathione peroxidase 1	Gpx1	>sp|P11352|GPX1_MOUSE Glutathione peroxidase 1 OS=Mus musculus GN=Gpx1 PE=1 SV=2
28.2362	27.3387	25.7171	27.0113	25.0992	27.3342	6	61	1.81e-129	0.576749	0.615761	Q62442	Vesicle-associated membrane protein 1	Vamp1	>sp|Q62442|VAMP1_MOUSE Vesicle-associated membrane protein 1 OS=Mus musculus GN=Vamp1 PE=1 SV=1
21.447	21.489	Non NumÃ©rique	21.2297	Non NumÃ©rique	22.6338	2	12.9	0.00015238	0.576953	-0.463739	Q9CQV7	Mitochondrial import inner membrane translocase subunit TIM14	Dnajc19	>sp|Q9CQV7|TIM14_MOUSE Mitochondrial import inner membrane translocase subunit TIM14 OS=Mus musculus GN=Dnajc19 PE=1 SV=3
22.3965	25.6521	24.8021	24.4599	25.0262	25.1806	7	16.8	3.07e-76	0.577347	-0.605331	Q9QZB7	Actin-related protein 10	Actr10	>sp|Q9QZB7|ARP10_MOUSE Actin-related protein 10 OS=Mus musculus GN=Actr10 PE=1 SV=2
28.7423	28.2953	28.4502	28.4182	29.1254	28.4303	6	50	3.26e-25	0.577974	-0.16206	P20065;CON__P21752;A2AEH9	Thymosin beta-4;Hematopoietic system regulatory peptide	Tmsb4x	>sp|P20065|TYB4_MOUSE Thymosin beta-4 OS=Mus musculus GN=Tmsb4x PE=1 SV=1
26.8091	28.7046	27.3885	27.4957	28.344	28.1839	7	37.1	2.49e-36	0.578039	-0.373801	Q9CXW4;E9PYL9;E9PZB3	60S ribosomal protein L11	Rpl11;Gm10036;Gm5093	>sp|Q9CXW4|RL11_MOUSE 60S ribosomal protein L11 OS=Mus musculus GN=Rpl11 PE=1 SV=4;>tr|E9PYL9|E9PYL9_MOUSE Protein Gm10036 OS=Mus musculus GN=Gm10036 PE=3 SV=1;>tr|E9PZB3|E9PZB3_MOUSE Protein Gm5093 OS=Mus musculus GN=Gm5093 PE=1 SV=1
27.9533	28.2777	27.9684	28.2204	28.0221	27.5479	19	36.2	1.53e-146	0.578499	0.13634	P29341;Q9D4E6;A2A5N3;Q8C7D3	Polyadenylate-binding protein 1	Pabpc1;Pabpc6	>sp|P29341|PABP1_MOUSE Polyadenylate-binding protein 1 OS=Mus musculus GN=Pabpc1 PE=1 SV=2;>tr|Q9D4E6|Q9D4E6_MOUSE Polyadenylate-binding protein OS=Mus musculus GN=Pabpc6 PE=1 SV=1
Non NumÃ©rique	24.0944	21.562	22.4257	20.4766	23.0291	4	3.2	2.66e-07	0.578704	0.851063	Q99P47	Contactin-associated protein-like 4	Cntnap4	>sp|Q99P47|CNTP4_MOUSE Contactin-associated protein-like 4 OS=Mus musculus GN=Cntnap4 PE=1 SV=2
23.8573	25.2494	25.6504	24.6246	25.8519	25.4618	5	11.4	1.73e-14	0.579019	-0.393717	Q922E4	Ethanolamine-phosphate cytidylyltransferase	Pcyt2	>sp|Q922E4|PCY2_MOUSE Ethanolamine-phosphate cytidylyltransferase OS=Mus musculus GN=Pcyt2 PE=1 SV=1
26.0492	24.2285	24.4007	25.9962	24.9074	24.9986	3	4.7	2.25e-10	0.579313	-0.40794	Q61704;CON__Q0V8M9	Inter-alpha-trypsin inhibitor heavy chain H3	Itih3	>sp|Q61704|ITIH3_MOUSE Inter-alpha-trypsin inhibitor heavy chain H3 OS=Mus musculus GN=Itih3 PE=1 SV=3
22.4677	22.3058	23.2787	22.825	21.8991	Non NumÃ©rique	3	15.6	1.24e-09	0.579342	0.322024	Q9CY16	28S ribosomal protein S28, mitochondrial	Mrps28	>sp|Q9CY16|RT28_MOUSE 28S ribosomal protein S28, mitochondrial OS=Mus musculus GN=Mrps28 PE=1 SV=1
35.1823	35.3792	34.975	35.0632	35.5919	35.2331	64	57.7	0	0.579541	-0.117221	Q6PIC6;Q9Z1W8;Q64436	Sodium/potassium-transporting ATPase subunit alpha-3	Atp1a3	>sp|Q6PIC6|AT1A3_MOUSE Sodium/potassium-transporting ATPase subunit alpha-3 OS=Mus musculus GN=Atp1a3 PE=1 SV=1
27.485	26.6367	26.9696	27.6923	26.6334	27.5041	7	19.1	5e-30	0.579718	-0.246154	Q00493	Carboxypeptidase E	Cpe	>sp|Q00493|CBPE_MOUSE Carboxypeptidase E OS=Mus musculus GN=Cpe PE=1 SV=2
25.7099	27.2565	26.9869	26.8693	27.0713	26.8802	15	41.6	3.96e-129	0.58046	-0.289195	P46471	26S protease regulatory subunit 7	Psmc2	>sp|P46471|PRS7_MOUSE 26S protease regulatory subunit 7 OS=Mus musculus GN=Psmc2 PE=1 SV=5
25.9767	26.7327	26.183	25.9826	26.711	26.8234	8	42.5	5.89e-59	0.580816	-0.208158	Q3UGC7;Q66JS6	Eukaryotic translation initiation factor 3 subunit J-A;Eukaryotic translation initiation factor 3 subunit J-B	Eif3j1;Eif3j2	>sp|Q3UGC7|EI3JA_MOUSE Eukaryotic translation initiation factor 3 subunit J-A OS=Mus musculus GN=Eif3j1 PE=2 SV=1;>sp|Q66JS6|EI3JB_MOUSE Eukaryotic translation initiation factor 3 subunit J-B OS=Mus musculus GN=Eif3j2 PE=1 SV=1
27.4867	26.9978	25.9479	27.5977	27.3071	26.5256	8	38.1	5.61e-98	0.581483	-0.332696	O08547	Vesicle-trafficking protein SEC22b	Sec22b	>sp|O08547|SC22B_MOUSE Vesicle-trafficking protein SEC22b OS=Mus musculus GN=Sec22b PE=1 SV=3
26.7933	25.0726	26.8292	25.7031	26.2037	25.7087	5	73.5	5.79e-30	0.582745	0.359848	Q62426	Cystatin-B	Cstb	>sp|Q62426|CYTB_MOUSE Cystatin-B OS=Mus musculus GN=Cstb PE=1 SV=1
27.2185	27.4577	25.9938	26.0832	27.0639	26.568	7	19.8	3.07e-25	0.583621	0.318265	Q8CBW3	Abl interactor 1	Abi1	>sp|Q8CBW3|ABI1_MOUSE Abl interactor 1 OS=Mus musculus GN=Abi1 PE=1 SV=3
25.5302	22.5416	23.8069	25.5925	24.0928	23.9943	5	33.6	8.35e-08	0.583786	-0.600328	O55142	60S ribosomal protein L35a	Rpl35a	>sp|O55142|RL35A_MOUSE 60S ribosomal protein L35a OS=Mus musculus GN=Rpl35a PE=1 SV=2
28.0216	27.9915	28.434	28.93	27.0527	27.4074	15	55.8	3.02e-179	0.584498	0.352369	P68040	Guanine nucleotide-binding protein subunit beta-2-like 1	Gnb2l1	>sp|P68040|RACK1_MOUSE Receptor of activated protein C kinase 1 OS=Mus musculus GN=Rack1 PE=1 SV=3
24.1781	23.3017	24.4313	24.2207	25.0754	23.5929	5	8.1	1.03e-31	0.584864	-0.325916	Q9WTR5	Cadherin-13	Cdh13	>sp|Q9WTR5|CAD13_MOUSE Cadherin-13 OS=Mus musculus GN=Cdh13 PE=1 SV=2
27.9058	28.7683	28.6938	29.0554	28.6998	28.2541	11	57.8	8.09e-96	0.584973	-0.21376	Q5PR73	GTP-binding protein Di-Ras2	Diras2	>sp|Q5PR73|DIRA2_MOUSE GTP-binding protein Di-Ras2 OS=Mus musculus GN=Diras2 PE=1 SV=1
28.4302	28.5438	28.3542	28.6866	28.3719	28.4628	9	44.8	9.83e-137	0.585207	-0.0643425	Q9R1P0	Proteasome subunit alpha type-4	Psma4	>sp|Q9R1P0|PSA4_MOUSE Proteasome subunit alpha type-4 OS=Mus musculus GN=Psma4 PE=1 SV=1
22.7234	23.1224	23.2086	21.7449	24.7456	24.2328	3	7.1	7.21e-67	0.585269	-0.556323	Q80WJ7	Protein LYRIC	Mtdh	>sp|Q80WJ7|LYRIC_MOUSE Protein LYRIC OS=Mus musculus GN=Mtdh PE=1 SV=1
21.7356	22.1582	22.0068	22.1109	Non NumÃ©rique	21.4742	4	10.7	4.52e-22	0.585271	0.17429	Q8CI78	Required for meiotic nuclear division protein 1 homolog	Rmnd1	>sp|Q8CI78|RMND1_MOUSE Required for meiotic nuclear division protein 1 homolog OS=Mus musculus GN=Rmnd1 PE=1 SV=1
24.837	26.4406	26.5332	26.1135	26.1206	26.5952	2	0.9	0.00026073	0.585562	-0.339472	P0C5E4	Phosphatidylinositol phosphatase PTPRQ	Ptprq	>sp|P0C5E4|PTPRQ_MOUSE Phosphatidylinositol phosphatase PTPRQ OS=Mus musculus GN=Ptprq PE=1 SV=1
26.5551	26.4135	25.2303	26.3881	25.92	24.7496	5	17.9	2.07e-40	0.586146	0.380358	Q5M8N4	Epimerase family protein SDR39U1	Sdr39u1	>sp|Q5M8N4|D39U1_MOUSE Epimerase family protein SDR39U1 OS=Mus musculus GN=Sdr39u1 PE=1 SV=1
25.9585	26.2719	24.8166	26.8336	25.6069	25.6634	8	10.6	3.25e-41	0.586334	-0.352313	Q9R1V7	Disintegrin and metalloproteinase domain-containing protein 23	Adam23	>sp|Q9R1V7|ADA23_MOUSE Disintegrin and metalloproteinase domain-containing protein 23 OS=Mus musculus GN=Adam23 PE=1 SV=1
27.0625	27.9681	27.35	27.9402	27.6989	27.3144	12	14.1	3.89e-36	0.586617	-0.190962	Q14BI2	Metabotropic glutamate receptor 2	Grm2	>sp|Q14BI2|GRM2_MOUSE Metabotropic glutamate receptor 2 OS=Mus musculus GN=Grm2 PE=1 SV=2
25.4047	24.6079	25.4421	25.2313	24.7292	26.5898	4	19.7	6.85e-34	0.586771	-0.365199	Q91VF2	Histamine N-methyltransferase	Hnmt	>sp|Q91VF2|HNMT_MOUSE Histamine N-methyltransferase OS=Mus musculus GN=Hnmt PE=1 SV=1
24.0377	25.3038	23.8621	25.4918	24.2587	24.4958	4	21.8	1.37e-14	0.587885	-0.347563	Q505D7	Optic atrophy 3 protein homolog	Opa3	>sp|Q505D7|OPA3_MOUSE Optic atrophy 3 protein homolog OS=Mus musculus GN=Opa3 PE=1 SV=1
23.6089	25.228	26.3671	26.1231	24.9957	25.6092	6	31	1.43e-31	0.58814	-0.508039	Q91ZR1	Ras-related protein Rab-4B	Rab4b	>sp|Q91ZR1|RAB4B_MOUSE Ras-related protein Rab-4B OS=Mus musculus GN=Rab4b PE=1 SV=2
28.699	28.1292	29.6008	28.8182	28.6874	28.0648	16	54.2	1.11e-101	0.588602	0.28621	P97351	40S ribosomal protein S3a	Rps3a	>sp|P97351|RS3A_MOUSE 40S ribosomal protein S3a OS=Mus musculus GN=Rps3a PE=1 SV=3
23.9798	24.071	23.3117	23.2558	23.8563	23.7216	3	1	7.79e-08	0.589174	0.176252	P97412	Lysosomal-trafficking regulator	Lyst	>sp|P97412|LYST_MOUSE Lysosomal-trafficking regulator OS=Mus musculus GN=Lyst PE=1 SV=1
26.4096	26.6779	26.3555	27.1281	24.9804	26.2271	9	33.4	2.17e-79	0.589745	0.369118	Q64674	Spermidine synthase	Srm	>sp|Q64674|SPEE_MOUSE Spermidine synthase OS=Mus musculus GN=Srm PE=1 SV=1
27.7918	27.0178	27.8065	27.107	27.321	27.6527	25	27.4	2.55e-144	0.589983	0.178441	Q148V7	LisH domain and HEAT repeat-containing protein KIAA1468	Kiaa1468	>sp|Q148V7|K1468_MOUSE LisH domain and HEAT repeat-containing protein KIAA1468 OS=Mus musculus GN=Kiaa1468 PE=1 SV=1
26.8049	25.5726	24.8955	25.2766	25.3032	25.6862	5	39.9	1.05e-51	0.590324	0.335661	P29391;P49945	Ferritin light chain 1	Ftl1	>sp|P29391|FRIL1_MOUSE Ferritin light chain 1 OS=Mus musculus GN=Ftl1 PE=1 SV=2
29.0099	29.1396	28.3266	28.6854	28.6261	28.7203	12	29.8	7.28e-140	0.59071	0.14808	Q9CYT6	Adenylyl cyclase-associated protein 2	Cap2	>sp|Q9CYT6|CAP2_MOUSE Adenylyl cyclase-associated protein 2 OS=Mus musculus GN=Cap2 PE=1 SV=1
26.7601	26.3955	26.2053	26.4317	26.5591	25.9299	9	44	1.21e-48	0.591169	0.14678	Q91X97	Neurocalcin-delta	Ncald	>sp|Q91X97|NCALD_MOUSE Neurocalcin-delta OS=Mus musculus GN=Ncald PE=1 SV=4
27.0501	28.1177	28.0334	26.928	27.6239	27.8738	14	38.9	9.16e-68	0.591959	0.258532	Q9CZ30	Obg-like ATPase 1	Ola1	>sp|Q9CZ30|OLA1_MOUSE Obg-like ATPase 1 OS=Mus musculus GN=Ola1 PE=1 SV=1
24.789	25.1134	24.8858	25.6664	24.7909	24.8512	5	25.7	6.87e-50	0.592122	-0.173421	P10833	Ras-related protein R-Ras	Rras	>sp|P10833|RRAS_MOUSE Ras-related protein R-Ras OS=Mus musculus GN=Rras PE=1 SV=1
24.7577	24.7856	23.3785	23.6578	24.7181	25.9592	6	14.1	1.15e-49	0.592558	-0.471088	Q8BRF7	Sec1 family domain-containing protein 1	Scfd1	>sp|Q8BRF7|SCFD1_MOUSE Sec1 family domain-containing protein 1 OS=Mus musculus GN=Scfd1 PE=1 SV=1
26.8713	27.8205	27.5339	27.5333	28.3605	27.1302	10	36.1	2.78e-53	0.592724	-0.266108	Q8R164	Valacyclovir hydrolase	Bphl	>sp|Q8R164|BPHL_MOUSE Valacyclovir hydrolase OS=Mus musculus GN=Bphl PE=1 SV=1
26.6313	25.8837	26.4678	26.1939	26.6833	26.5782	11	10.8	7.22e-49	0.592751	-0.15749	Q8VD65	Phosphoinositide 3-kinase regulatory subunit 4	Pik3r4	>sp|Q8VD65|PI3R4_MOUSE Phosphoinositide 3-kinase regulatory subunit 4 OS=Mus musculus GN=Pik3r4 PE=1 SV=3
28.4554	27.9936	28.0016	28.4195	28.2664	28.0804	18	16.2	7.88e-91	0.592911	-0.105235	P51830	Adenylate cyclase type 9	Adcy9	>sp|P51830|ADCY9_MOUSE Adenylate cyclase type 9 OS=Mus musculus GN=Adcy9 PE=1 SV=1
25.2623	23.748	25.6395	24.9599	23.3477	24.9691	5	17.3	7.81e-21	0.593521	0.457706	Q9WTN0	Geranylgeranyl pyrophosphate synthase	Ggps1	>sp|Q9WTN0|GGPPS_MOUSE Geranylgeranyl pyrophosphate synthase OS=Mus musculus GN=Ggps1 PE=1 SV=1
24.94	26.3482	25.6812	24.9363	25.7308	25.4866	1	5.4	9.36e-06	0.593736	0.271872	P00416	Cytochrome c oxidase subunit 3	Mtco3	>sp|P00416|COX3_MOUSE Cytochrome c oxidase subunit 3 OS=Mus musculus GN=mt-Co3 PE=1 SV=2
32.44	31.7333	31.9808	31.6738	31.9756	32.0864	46	41.6	0	0.593899	0.139416	Q6ZQ38;Q6ZQ73	Cullin-associated NEDD8-dissociated protein 1	Cand1	>sp|Q6ZQ38|CAND1_MOUSE Cullin-associated NEDD8-dissociated protein 1 OS=Mus musculus GN=Cand1 PE=1 SV=2
24.7702	26.1168	27.0753	26.6007	27.3935	25.476	13	32.5	1.98e-46	0.594287	-0.502636	P30416	Peptidyl-prolyl cis-trans isomerase FKBP4;Peptidyl-prolyl cis-trans isomerase FKBP4, N-terminally processed	Fkbp4	>sp|P30416|FKBP4_MOUSE Peptidyl-prolyl cis-trans isomerase FKBP4 OS=Mus musculus GN=Fkbp4 PE=1 SV=5
24.2909	23.9689	26.0293	25.0753	24.0468	27.055	7	14.8	2.87e-78	0.594734	-0.62931	Q00898	Alpha-1-antitrypsin 1-5	Serpina1e	>sp|Q00898|A1AT5_MOUSE Alpha-1-antitrypsin 1-5 OS=Mus musculus GN=Serpina1e PE=1 SV=1
30.0914	30.2823	30.014	29.7371	30.7242	30.4547	14	66.8	2.05e-115	0.594811	-0.176109	Q9R1Q8	Transgelin-3	Tagln3	>sp|Q9R1Q8|TAGL3_MOUSE Transgelin-3 OS=Mus musculus GN=Tagln3 PE=1 SV=1
24.3572	25.2212	23.4917	23.6933	26.1059	24.7517	6	25.5	1.13e-15	0.596062	-0.493586	P97930	Thymidylate kinase	Dtymk	>sp|P97930|KTHY_MOUSE Thymidylate kinase OS=Mus musculus GN=Dtymk PE=1 SV=2
24.7549	27.3351	25.7467	26.1457	27.8466	25.5903	5	28.8	1.47e-93	0.596262	-0.581947	P35282	Ras-related protein Rab-21	Rab21	>sp|P35282|RAB21_MOUSE Ras-related protein Rab-21 OS=Mus musculus GN=Rab21 PE=1 SV=4
30.5928	30.5767	30.0947	30.3245	31.0696	30.3715	24	48	6.92e-239	0.596608	-0.167135	P28652	Calcium/calmodulin-dependent protein kinase type II subunit beta	Camk2b	>sp|P28652|KCC2B_MOUSE Calcium/calmodulin-dependent protein kinase type II subunit beta OS=Mus musculus GN=Camk2b PE=1 SV=2
25.7835	26.2624	26.5056	26.47	25.4465	26.008	8	25.1	3.18e-146	0.59669	0.208991	O35465	Peptidyl-prolyl cis-trans isomerase FKBP8	Fkbp8	>sp|O35465|FKBP8_MOUSE Peptidyl-prolyl cis-trans isomerase FKBP8 OS=Mus musculus GN=Fkbp8 PE=1 SV=2
23.6867	24.4036	25.0258	23.7138	25.0096	25.5394	5	12.1	1.41e-38	0.596815	-0.382239	Q80VD1	Protein FAM98B	Fam98b	>sp|Q80VD1|FA98B_MOUSE Protein FAM98B OS=Mus musculus GN=Fam98b PE=1 SV=1
25.0187	25.4967	25.1005	24.6541	24.276	25.8377	5	39.9	8.18e-55	0.597048	0.282711	O35658	Complement component 1 Q subcomponent-binding protein, mitochondrial	C1qbp	>sp|O35658|C1QBP_MOUSE Complement component 1 Q subcomponent-binding protein, mitochondrial OS=Mus musculus GN=C1qbp PE=1 SV=1
21.7421	22.791	Non NumÃ©rique	21.7502	22.6348	21.2721	3	14.9	5.1e-22	0.597354	0.380885	Q8K1E0	Syntaxin-5	Stx5	>sp|Q8K1E0|STX5_MOUSE Syntaxin-5 OS=Mus musculus GN=Stx5 PE=1 SV=3
26.7689	23.9098	22.9096	25.9472	24.1631	25.6798	3	46.4	3.43e-17	0.597877	-0.733914	P62858;J3QNN8	40S ribosomal protein S28	Rps28;Gm10263	>sp|P62858|RS28_MOUSE 40S ribosomal protein S28 OS=Mus musculus GN=Rps28 PE=1 SV=1;>tr|J3QNN8|J3QNN8_MOUSE MCG49140 OS=Mus musculus GN=Gm10263 PE=3 SV=1
30.2342	29.2404	29.4091	29.8271	29.9727	29.6362	29	34.2	2.99e-286	0.59829	-0.18407	P23819	Glutamate receptor 2	Gria2	>sp|P23819|GRIA2_MOUSE Glutamate receptor 2 OS=Mus musculus GN=Gria2 PE=1 SV=3
26.1415	25.7659	26.055	23.6072	25.7495	26.9283	8	27.2	3.84e-36	0.598332	0.559182	Q91ZP9	N-terminal EF-hand calcium-binding protein 2	Necab2	>sp|Q91ZP9|NECA2_MOUSE N-terminal EF-hand calcium-binding protein 2 OS=Mus musculus GN=Necab2 PE=1 SV=1
25.2413	23.7399	25.4446	25.192	25.4873	24.7393	6	23.2	4.6e-45	0.598754	-0.330943	Q9CRD2	ER membrane protein complex subunit 2	Emc2	>sp|Q9CRD2|EMC2_MOUSE ER membrane protein complex subunit 2 OS=Mus musculus GN=Emc2 PE=1 SV=1
29.8048	29.6898	30.1171	29.9263	30.5085	29.6582	48	32.9	0	0.599219	-0.160471	Q6ZPE2	Myotubularin-related protein 5	Sbf1	>sp|Q6ZPE2|MTMR5_MOUSE Myotubularin-related protein 5 OS=Mus musculus GN=Sbf1 PE=1 SV=2
24.2893	23.9344	24.81	25.0943	24.8118	23.887	4	6.6	1.02e-15	0.599455	-0.253157	Q8CHT1	Ephexin-1	Ngef	>sp|Q8CHT1|NGEF_MOUSE Ephexin-1 OS=Mus musculus GN=Ngef PE=1 SV=1
24.5819	24.4669	24.7065	24.1085	25.8579	24.6771	4	18.6	5.82e-18	0.599491	-0.296048	Q921H9	Sel1 repeat-containing protein 1	Selrc1	>sp|Q921H9|COA7_MOUSE Cytochrome c oxidase assembly factor 7 OS=Mus musculus GN=Coa7 PE=1 SV=1
30.0439	28.7519	29.0839	28.9635	29.4164	28.7612	33	39	4.77e-151	0.600064	0.246236	Q9Z0H8	CAP-Gly domain-containing linker protein 2	Clip2	>sp|Q9Z0H8|CLIP2_MOUSE CAP-Gly domain-containing linker protein 2 OS=Mus musculus GN=Clip2 PE=1 SV=2
23.8411	23.6252	24.8138	24.6003	24.9735	23.6307	5	6.1	1.85e-17	0.600139	-0.308085	Q8CCB4	Vacuolar protein sorting-associated protein 53 homolog	Vps53	>sp|Q8CCB4|VPS53_MOUSE Vacuolar protein sorting-associated protein 53 homolog OS=Mus musculus GN=Vps53 PE=1 SV=1
24.4972	25.1515	23.114	24.2468	25.4547	24.2833	3	12.8	1.21e-26	0.601659	-0.407373	Q9DBH5	Vesicular integral-membrane protein VIP36	Lman2	>sp|Q9DBH5|LMAN2_MOUSE Vesicular integral-membrane protein VIP36 OS=Mus musculus GN=Lman2 PE=1 SV=2
25.119	24.1927	24.1861	26.1064	23.9382	Non NumÃ©rique	3	22	1.96e-14	0.602539	-0.523046	P0C028;P0C027;Q8R2U6	Diphosphoinositol polyphosphate phosphohydrolase 3-beta;Diphosphoinositol polyphosphate phosphohydrolase 3-alpha;Diphosphoinositol polyphosphate phosphohydrolase 2	Nudt11;Nudt10;Nudt4	>sp|P0C028|NUD11_MOUSE Diphosphoinositol polyphosphate phosphohydrolase 3-beta OS=Mus musculus GN=Nudt11 PE=1 SV=1;>sp|P0C027|NUD10_MOUSE Diphosphoinositol polyphosphate phosphohydrolase 3-alpha OS=Mus musculus GN=Nudt10 PE=1 SV=1;>sp|Q8R2U6|NUDT4_MOUSE Di
23.6791	23.5516	22.6427	24.003	24.7521	22.4108	4	10.7	7.1e-13	0.602711	-0.430834	Q91VE0	Long-chain fatty acid transport protein 4	Slc27a4	>sp|Q91VE0|S27A4_MOUSE Long-chain fatty acid transport protein 4 OS=Mus musculus GN=Slc27a4 PE=1 SV=1
22.1822	22.7871	23.2075	22.9245	22.6425	23.1766	3	7.5	1.98e-14	0.60313	-0.188908	Q80VQ0;J3QMK6;E9Q3E1	Aldehyde dehydrogenase family 3 member B1	Aldh3b1	>sp|Q80VQ0|AL3B1_MOUSE Aldehyde dehydrogenase family 3 member B1 OS=Mus musculus GN=Aldh3b1 PE=1 SV=1
26.3204	28.255	28.3084	27.4732	28.2052	28.4104	8	42.1	5.06e-67	0.603336	-0.401667	P61082	NEDD8-conjugating enzyme Ubc12	Ube2m	>sp|P61082|UBC12_MOUSE NEDD8-conjugating enzyme Ubc12 OS=Mus musculus GN=Ube2m PE=1 SV=1
23.8717	25.8121	26.0119	25.1188	24.5626	24.8296	6	14.3	1.84e-68	0.603384	0.394876	Q6P8X1	Sorting nexin-6	Snx6	>sp|Q6P8X1|SNX6_MOUSE Sorting nexin-6 OS=Mus musculus GN=Snx6 PE=1 SV=2
22.8921	23.9557	25.5016	22.4669	23.9462	24.3359	6	28.9	1.05e-17	0.603531	0.53347	O70166	Stathmin-3	Stmn3	>sp|O70166|STMN3_MOUSE Stathmin-3 OS=Mus musculus GN=Stmn3 PE=1 SV=1
23.3803	22.904	22.4594	22.6897	23.7421	Non NumÃ©rique	2	20.9	4.62e-06	0.603723	-0.301334	Q8BGS2	BolA-like protein 2	Bola2	>sp|Q8BGS2|BOLA2_MOUSE BolA-like protein 2 OS=Mus musculus GN=Bola2 PE=1 SV=1
24.8895	26.349	27.0466	26.2805	26.7139	26.3853	10	26.4	6.05e-68	0.603845	-0.364894	P63037	DnaJ homolog subfamily A member 1	Dnaja1	>sp|P63037|DNJA1_MOUSE DnaJ homolog subfamily A member 1 OS=Mus musculus GN=Dnaja1 PE=1 SV=1
30.2209	28.8546	29.3935	28.817	29.2684	29.6095	53	43.1	0	0.603872	0.258055	Q6PB66	Leucine-rich PPR motif-containing protein, mitochondrial	Lrpprc	>sp|Q6PB66|LPPRC_MOUSE Leucine-rich PPR motif-containing protein, mitochondrial OS=Mus musculus GN=Lrpprc PE=1 SV=2
30.5645	29.635	29.6862	29.721	29.8991	31.2013	15	85.9	2.61e-160	0.604506	-0.311902	P62204;Q9D6P8;P20801	Calmodulin	Calm1	>sp|P62204|CALM_MOUSE Calmodulin OS=Mus musculus GN=Calm1 PE=1 SV=2
30.7835	30.7364	31.2343	31.1585	31.5259	30.5972	39	57.5	0	0.604578	-0.175805	Q91VD9	NADH-ubiquinone oxidoreductase 75 kDa subunit, mitochondrial	Ndufs1	>sp|Q91VD9|NDUS1_MOUSE NADH-ubiquinone oxidoreductase 75 kDa subunit, mitochondrial OS=Mus musculus GN=Ndufs1 PE=1 SV=2
23.2296	23.795	24.2631	23.0656	25.3343	24.1007	3	25.1	1.26e-14	0.604709	-0.404291	Q9ERT9	Protein phosphatase 1 regulatory subunit 1A	Ppp1r1a	>sp|Q9ERT9|PPR1A_MOUSE Protein phosphatase 1 regulatory subunit 1A OS=Mus musculus GN=Ppp1r1a PE=1 SV=1
25.7525	26.2263	25.5597	25.8584	26.4426	25.7335	12	25	2.34e-41	0.605007	-0.165335	Q3THK7	GMP synthase [glutamine-hydrolyzing]	Gmps	>sp|Q3THK7|GUAA_MOUSE GMP synthase [glutamine-hydrolyzing] OS=Mus musculus GN=Gmps PE=1 SV=2
25.397	25.8134	26.4605	25.4704	25.7732	25.8694	7	17.5	8.49e-54	0.60519	0.18597	Q6PDL0	Cytoplasmic dynein 1 light intermediate chain 2	Dync1li2	>sp|Q6PDL0|DC1L2_MOUSE Cytoplasmic dynein 1 light intermediate chain 2 OS=Mus musculus GN=Dync1li2 PE=1 SV=2
25.807	25.0409	24.7713	25.6281	24.7487	24.4532	8	19	5.87e-41	0.605379	0.263093	Q920P5	Adenylate kinase isoenzyme 5	Ak5	>sp|Q920P5|KAD5_MOUSE Adenylate kinase isoenzyme 5 OS=Mus musculus GN=Ak5 PE=1 SV=2
28.7116	28.8366	27.5058	27.2875	28.4789	28.3385	18	39.4	3.16e-180	0.606542	0.316367	Q9CWJ9	Bifunctional purine biosynthesis protein PURH;Phosphoribosylaminoimidazolecarboxamide formyltransferase;IMP cyclohydrolase	Atic	>sp|Q9CWJ9|PUR9_MOUSE Bifunctional purine biosynthesis protein PURH OS=Mus musculus GN=Atic PE=1 SV=2
26.721	27.7609	28.6927	27.9923	27.6977	28.5193	24	29.3	3.77e-214	0.606596	-0.344896	Q6P5F9	Exportin-1	Xpo1	>sp|Q6P5F9|XPO1_MOUSE Exportin-1 OS=Mus musculus GN=Xpo1 PE=1 SV=1
27.9423	27.7684	27.9847	28.2594	27.5774	28.2512	10	57.1	1.13e-61	0.607934	-0.130899	P63242	Eukaryotic translation initiation factor 5A-1	Eif5a	>sp|P63242|IF5A1_MOUSE Eukaryotic translation initiation factor 5A-1 OS=Mus musculus GN=Eif5a PE=1 SV=2
25.1774	25.8384	26.034	26.6133	25.6861	25.4753	14	14	8.08e-64	0.608277	-0.24163	Q99NE5	Regulating synaptic membrane exocytosis protein 1	Rims1	>sp|Q99NE5|RIMS1_MOUSE Regulating synaptic membrane exocytosis protein 1 OS=Mus musculus GN=Rims1 PE=1 SV=2
25.3032	26.1038	26.8662	25.527	25.9188	26.0345	9	41.7	4.68e-46	0.608804	0.26429	Q62348	Translin	Tsn	>sp|Q62348|TSN_MOUSE Translin OS=Mus musculus GN=Tsn PE=1 SV=1
22.6608	23.0547	24.813	22.7273	23.7353	22.8447	2	3.5	2.38e-16	0.608807	0.407064	Q3UHB8	Coiled-coil domain-containing protein 177	Ccdc177	>sp|Q3UHB8|CC177_MOUSE Coiled-coil domain-containing protein 177 OS=Mus musculus GN=Ccdc177 PE=1 SV=1
32.1936	31.9399	32.0861	32.1549	30.7634	32.4334	27	68.2	0	0.608818	0.289273	Q9ERD7	Tubulin beta-3 chain	Tubb3	>sp|Q9ERD7|TBB3_MOUSE Tubulin beta-3 chain OS=Mus musculus GN=Tubb3 PE=1 SV=1
27.1106	26.5642	27.1589	26.6146	27.1462	27.6703	5	26.9	6.82e-80	0.609108	-0.199163	Q9CZT8	Ras-related protein Rab-3B	Rab3b	>sp|Q9CZT8|RAB3B_MOUSE Ras-related protein Rab-3B OS=Mus musculus GN=Rab3b PE=1 SV=1
25.1111	25.032	26.0171	25.9474	26.4853	24.7349	13	27.1	4.8e-82	0.609313	-0.335778	O55106	Striatin	Strn	>sp|O55106|STRN_MOUSE Striatin OS=Mus musculus GN=Strn PE=1 SV=2
30.1456	30.4416	30.6156	30.463	29.8422	30.4815	22	48	2.39e-176	0.60984	0.138714	Q8BWF0	Succinate-semialdehyde dehydrogenase, mitochondrial	Aldh5a1	>sp|Q8BWF0|SSDH_MOUSE Succinate-semialdehyde dehydrogenase, mitochondrial OS=Mus musculus GN=Aldh5a1 PE=1 SV=1
21.9357	22.3545	22.181	22.46	22.091	Non NumÃ©rique	4	6.1	1.42e-11	0.609862	-0.11844	Q60790	Ras GTPase-activating protein 3	Rasa3	>sp|Q60790|RASA3_MOUSE Ras GTPase-activating protein 3 OS=Mus musculus GN=Rasa3 PE=1 SV=2
24.6799	24.8883	23.8742	25.1967	23.5046	23.7217	4	5.6	4.14e-14	0.610019	0.339776	Q60936	Chaperone activity of bc1 complex-like, mitochondrial	Adck3	>sp|Q60936|ADCK3_MOUSE Atypical kinase ADCK3, mitochondrial OS=Mus musculus GN=Adck3 PE=1 SV=2
26.2774	24.9704	24.6595	24.8339	25.7969	24.1301	5	31.3	7.6e-21	0.610291	0.382121	Q9QXT0	Protein canopy homolog 2	Cnpy2	>sp|Q9QXT0|CNPY2_MOUSE Protein canopy homolog 2 OS=Mus musculus GN=Cnpy2 PE=1 SV=1
25.5612	25.6443	26.5162	25.7674	25.8921	26.8016	9	28.1	9.26e-95	0.610492	-0.246449	O70172	Phosphatidylinositol 5-phosphate 4-kinase type-2 alpha	Pip4k2a	>sp|O70172|PI42A_MOUSE Phosphatidylinositol 5-phosphate 4-kinase type-2 alpha OS=Mus musculus GN=Pip4k2a PE=1 SV=1
30.1676	30.002	30.3897	29.987	30.6745	30.2762	8	23.2	4.59e-108	0.610689	-0.126147	P35803	Neuronal membrane glycoprotein M6-b	Gpm6b	>sp|P35803|GPM6B_MOUSE Neuronal membrane glycoprotein M6-b OS=Mus musculus GN=Gpm6b PE=1 SV=2
24.0119	23.5962	25.3796	25.4529	25.2756	23.5865	10	15.9	3.8e-40	0.61078	-0.442418	F8VQK3		Gucy1a2	>tr|F8VQK3|F8VQK3_MOUSE Protein Gucy1a2 OS=Mus musculus GN=Gucy1a2 PE=1 SV=1
28.7391	28.7019	28.0955	27.8408	28.8767	28.2106	21	30	4.28e-114	0.610807	0.202828	Q9QXS6	Drebrin	Dbn1	>sp|Q9QXS6|DREB_MOUSE Drebrin OS=Mus musculus GN=Dbn1 PE=1 SV=4
25.5627	24.8573	25.0644	24.5996	25.9131	25.7349	5	15.2	5.88e-21	0.610834	-0.25441	P97441	Zinc transporter 3	Slc30a3	>sp|P97441|ZNT3_MOUSE Zinc transporter 3 OS=Mus musculus GN=Slc30a3 PE=1 SV=1
22.1346	22.6587	24.4505	23.4184	23.1223	23.9226	4	10.5	4.67e-22	0.611571	-0.406495	Q9CZN7	Serine hydroxymethyltransferase	Shmt2	>tr|Q9CZN7|Q9CZN7_MOUSE Serine hydroxymethyltransferase OS=Mus musculus GN=Shmt2 PE=1 SV=1
33.1217	32.9102	33.0362	32.9233	33.2969	33.0549	39	40.3	0	0.611644	-0.0690002	Q8BYI9	Tenascin-R	Tnr	>sp|Q8BYI9|TENR_MOUSE Tenascin-R OS=Mus musculus GN=Tnr PE=1 SV=2
30.3044	29.6505	30.378	30.1807	29.3577	30.1992	18	57.1	2.83e-155	0.61188	0.19847	P48036	Annexin A5	Anxa5	>sp|P48036|ANXA5_MOUSE Annexin A5 OS=Mus musculus GN=Anxa5 PE=1 SV=1
31.1861	32.5722	32.6656	32.1616	32.3355	32.7699	53	51.3	0	0.61189	-0.281026	P17710;Q91W97;O08528;Q3TRM8	Hexokinase-1	Hk1	>sp|P17710|HXK1_MOUSE Hexokinase-1 OS=Mus musculus GN=Hk1 PE=1 SV=3
24.0583	23.9588	24.5103	24.4522	23.8323	24.7792	5	6.1	2.04e-22	0.611988	-0.178771	Q921M3	Splicing factor 3B subunit 3	Sf3b3	>sp|Q921M3|SF3B3_MOUSE Splicing factor 3B subunit 3 OS=Mus musculus GN=Sf3b3 PE=1 SV=1
23.271	23.3135	23.5638	23.808	22.8604	22.9633	8	25.8	3.65e-24	0.612331	0.172215	P55302	Alpha-2-macroglobulin receptor-associated protein	Lrpap1	>sp|P55302|AMRP_MOUSE Alpha-2-macroglobulin receptor-associated protein OS=Mus musculus GN=Lrpap1 PE=1 SV=1
24.5307	24.7537	25.1127	24.6999	24.3063	26.5782	8	34.1	6.25e-36	0.612355	-0.395755	P97371	Proteasome activator complex subunit 1	Psme1	>sp|P97371|PSME1_MOUSE Proteasome activator complex subunit 1 OS=Mus musculus GN=Psme1 PE=1 SV=2
31.0014	29.9881	30.6674	30.0804	30.7422	30.2448	38	33.5	0	0.612725	0.196477	Q0VF55		Atp2b3	>tr|Q0VF55|Q0VF55_MOUSE Calcium-transporting ATPase OS=Mus musculus GN=Atp2b3 PE=1 SV=1
23.6156	21.5761	23.1916	24.4759	23.4069	22.0435	3	2.3	9.75e-10	0.612934	-0.514366	A2AT37		Upf2	>tr|A2AT37|A2AT37_MOUSE Protein Upf2 OS=Mus musculus GN=Upf2 PE=1 SV=1
26.9917	24.6404	24.7766	25.4547	28.871	24.5738	4	46.1	4.75e-85	0.613047	-0.830252	P63168;Q80ZS7	Dynein light chain 1, cytoplasmic	Dynll1;BC048507	>sp|P63168|DYL1_MOUSE Dynein light chain 1, cytoplasmic OS=Mus musculus GN=Dynll1 PE=1 SV=1;>tr|Q80ZS7|Q80ZS7_MOUSE MCG49550 OS=Mus musculus GN=BC048507 PE=1 SV=1
30.0931	29.0321	30.3694	30.0663	29.7921	28.6645	18	48.9	6.63e-183	0.613196	0.323914	P08226	Apolipoprotein E	Apoe	>sp|P08226|APOE_MOUSE Apolipoprotein E OS=Mus musculus GN=Apoe PE=1 SV=2
27.7592	26.256	23.3302	27.3858	27.004	25.3293	5	40	4.5e-42	0.613243	-0.79125	P62830	60S ribosomal protein L23	Rpl23	>sp|P62830|RL23_MOUSE 60S ribosomal protein L23 OS=Mus musculus GN=Rpl23 PE=1 SV=1
27.0765	27.1589	27.5507	27.8303	27.0631	27.3328	11	32.9	1.19e-107	0.613329	-0.14672	P12367	cAMP-dependent protein kinase type II-alpha regulatory subunit	Prkar2a	>sp|P12367|KAP2_MOUSE cAMP-dependent protein kinase type II-alpha regulatory subunit OS=Mus musculus GN=Prkar2a PE=1 SV=2
28.0469	27.2342	28.0027	26.7552	28.0013	27.7659	7	6.8	2.38e-31	0.613726	0.253844	Q6R0H7	Guanine nucleotide-binding protein G(s) subunit alpha isoforms XLas	Gnas	>sp|Q6R0H7|GNAS1_MOUSE Guanine nucleotide-binding protein G(s) subunit alpha isoforms XLas OS=Mus musculus GN=Gnas PE=1 SV=1
26.2803	25.2903	26.5017	26.0626	26.2882	26.3482	12	41	3.18e-90	0.613892	-0.208941	P61164	Alpha-centractin	Actr1a	>sp|P61164|ACTZ_MOUSE Alpha-centractin OS=Mus musculus GN=Actr1a PE=1 SV=1
30.3205	29.1453	27.6	30.4427	27.8683	26.4436	8	57.1	4.38e-33	0.614025	0.770376	P59999	Actin-related protein 2/3 complex subunit 4	Arpc4	>sp|P59999|ARPC4_MOUSE Actin-related protein 2/3 complex subunit 4 OS=Mus musculus GN=Arpc4 PE=1 SV=3
27.316	25.9292	26.5162	26.1869	25.9301	26.8481	14	15.4	7.79e-56	0.614029	0.265444	Q5SUR0	Phosphoribosylformylglycinamidine synthase	Pfas	>sp|Q5SUR0|PUR4_MOUSE Phosphoribosylformylglycinamidine synthase OS=Mus musculus GN=Pfas PE=1 SV=1
26.4772	28.3118	26.5231	27.7988	27.8427	26.8043	8	47.7	5.08e-65	0.614378	-0.37788	P35278	Ras-related protein Rab-5C	Rab5c	>sp|P35278|RAB5C_MOUSE Ras-related protein Rab-5C OS=Mus musculus GN=Rab5c PE=1 SV=2
23.6099	25.8718	25.7535	24.1193	24.5526	25.2481	6	15	4.14e-30	0.615081	0.438376	Q6GQS1	Calcium-binding mitochondrial carrier protein SCaMC-3	Slc25a23	>sp|Q6GQS1|SCMC3_MOUSE Calcium-binding mitochondrial carrier protein SCaMC-3 OS=Mus musculus GN=Slc25a23 PE=1 SV=1
25.5626	27.1487	28.0756	27.9756	26.9334	27.1803	11	28.9	1.87e-66	0.615441	-0.434128	O35685	Nuclear migration protein nudC	Nudc	>sp|O35685|NUDC_MOUSE Nuclear migration protein nudC OS=Mus musculus GN=Nudc PE=1 SV=1
23.0446	22.2445	22.677	22.5378	22.6892	22.3243	2	1.3	2.49e-09	0.615604	0.138241	A2AKG8	Focadhesin	Focad	>sp|A2AKG8|FOCAD_MOUSE Focadhesin OS=Mus musculus GN=Focad PE=1 SV=1
24.5208	23.3675	22.5525	24.6324	22.7989	24.3198	4	34.9	6.76e-32	0.615899	-0.436778	P56375	Acylphosphatase-2	Acyp2	>sp|P56375|ACYP2_MOUSE Acylphosphatase-2 OS=Mus musculus GN=Acyp2 PE=1 SV=2
26.6846	26.8859	25.7869	26.1965	27.0425	26.8039	11	27.4	1.09e-72	0.61641	-0.228501	Q9CWK8	Sorting nexin-2	Snx2	>sp|Q9CWK8|SNX2_MOUSE Sorting nexin-2 OS=Mus musculus GN=Snx2 PE=1 SV=2
22.8727	24.3991	22.783	24.018	23.3273	23.6188	5	10.3	5.07e-13	0.617814	-0.30315	Q8R1S0	Ubiquinone biosynthesis monooxygenase COQ6	Coq6	>sp|Q8R1S0|COQ6_MOUSE Ubiquinone biosynthesis monooxygenase COQ6, mitochondrial OS=Mus musculus GN=Coq6 PE=1 SV=3
24.7749	25.8796	25.0741	25.1499	25.3161	25.9167	6	18.1	4.93e-22	0.617871	-0.218044	P08414	Calcium/calmodulin-dependent protein kinase type IV	Camk4	>sp|P08414|KCC4_MOUSE Calcium/calmodulin-dependent protein kinase type IV OS=Mus musculus GN=Camk4 PE=1 SV=2
23.498	24.3133	25.4095	23.9871	24.6638	23.5267	5	8.6	6.79e-24	0.618319	0.347698	Q8R146	Acylamino-acid-releasing enzyme	Apeh	>sp|Q8R146|APEH_MOUSE Acylamino-acid-releasing enzyme OS=Mus musculus GN=Apeh PE=1 SV=3
30.8434	30.4258	30.1424	30.3918	30.4862	30.1715	17	34.8	8.32e-129	0.618595	0.120666	P10852	4F2 cell-surface antigen heavy chain	Slc3a2	>sp|P10852|4F2_MOUSE 4F2 cell-surface antigen heavy chain OS=Mus musculus GN=Slc3a2 PE=1 SV=1
30.5185	29.8961	29.5181	30.3451	29.5104	29.4038	11	54.2	2.02e-128	0.618603	0.224515	P53994	Ras-related protein Rab-2A	Rab2a	>sp|P53994|RAB2A_MOUSE Ras-related protein Rab-2A OS=Mus musculus GN=Rab2a PE=1 SV=1
26.0658	25.6907	25.4822	25.3985	25.9558	25.4926	4	9.8	2.37e-24	0.618791	0.130596	Q8BWG8	Beta-arrestin-1	Arrb1	>sp|Q8BWG8|ARRB1_MOUSE Beta-arrestin-1 OS=Mus musculus GN=Arrb1 PE=1 SV=1
25.4178	25.504	24.553	25.6612	24.5902	24.4308	7	17.1	2.85e-47	0.61932	0.264197	Q99KQ4	Nicotinamide phosphoribosyltransferase	Nampt	>sp|Q99KQ4|NAMPT_MOUSE Nicotinamide phosphoribosyltransferase OS=Mus musculus GN=Nampt PE=1 SV=1
23.6149	24.3479	24.2071	23.4529	24.8349	24.671	6	21.6	1.25e-55	0.620215	-0.262969	Q9Z0G0	PDZ domain-containing protein GIPC1	Gipc1	>sp|Q9Z0G0|GIPC1_MOUSE PDZ domain-containing protein GIPC1 OS=Mus musculus GN=Gipc1 PE=1 SV=1
30.0764	29.0963	29.6194	29.4947	30.0276	29.7879	24	25.3	1.39e-222	0.620445	-0.172749	P70704;P98200	Probable phospholipid-transporting ATPase IA	Atp8a1	>sp|P70704|AT8A1_MOUSE Phospholipid-transporting ATPase IA OS=Mus musculus GN=Atp8a1 PE=1 SV=2
29.4506	28.2178	28.1612	28.8412	30.361	27.9463	4	46.1	4.18e-71	0.620642	-0.439604	Q9D0M5	Dynein light chain 2, cytoplasmic	Dynll2	>sp|Q9D0M5|DYL2_MOUSE Dynein light chain 2, cytoplasmic OS=Mus musculus GN=Dynll2 PE=1 SV=1
27.4549	27.2553	27.0981	27.2188	28.4745	26.9012	7	29.7	2.8e-35	0.622018	-0.262061	Q8K3J1	NADH dehydrogenase [ubiquinone] iron-sulfur protein 8, mitochondrial	Ndufs8	>sp|Q8K3J1|NDUS8_MOUSE NADH dehydrogenase [ubiquinone] iron-sulfur protein 8, mitochondrial OS=Mus musculus GN=Ndufs8 PE=1 SV=1
27.3734	27.927	27.1651	27.0908	28.1804	27.8232	11	28.2	3.53e-134	0.622085	-0.20963	Q9Z2H2	Regulator of G-protein signaling 6	Rgs6	>sp|Q9Z2H2|RGS6_MOUSE Regulator of G-protein signaling 6 OS=Mus musculus GN=Rgs6 PE=1 SV=2
25.7606	25.0092	25.8229	25.3545	25.2627	25.5388	10	7.7	9.89e-43	0.623074	0.145573	Q80TS3	Latrophilin-3	Lphn3	>sp|Q80TS3|AGRL3_MOUSE Adhesion G protein-coupled receptor L3 OS=Mus musculus GN=Adgrl3 PE=1 SV=3
29.2984	27.5843	28.3429	28.6774	28.7906	28.5558	19	24.9	1.93e-98	0.623193	-0.266052	P23818	Glutamate receptor 1	Gria1	>sp|P23818|GRIA1_MOUSE Glutamate receptor 1 OS=Mus musculus GN=Gria1 PE=1 SV=1
26.8873	26.5393	25.8259	27.2247	25.7827	27.1395	8	64.9	7.77e-76	0.623812	-0.298145	Q9JJU8	SH3 domain-binding glutamic acid-rich-like protein	Sh3bgrl	>sp|Q9JJU8|SH3L1_MOUSE SH3 domain-binding glutamic acid-rich-like protein OS=Mus musculus GN=Sh3bgrl PE=1 SV=1
25.1462	24.7622	23.5608	24.9066	24.9778	24.3978	6	5.5	6.65e-29	0.624106	-0.271003	Q4ACU6	SH3 and multiple ankyrin repeat domains protein 3	Shank3	>sp|Q4ACU6|SHAN3_MOUSE SH3 and multiple ankyrin repeat domains protein 3 OS=Mus musculus GN=Shank3 PE=1 SV=3
26.8145	26.857	26.599	26.8811	26.423	27.4602	7	47.1	2.39e-25	0.624125	-0.164609	Q9CR98	Protein FAM136A	Fam136a	>sp|Q9CR98|F136A_MOUSE Protein FAM136A OS=Mus musculus GN=Fam136a PE=1 SV=1
24.3643	22.0831	Non NumÃ©rique	23.01	22.0087	Non NumÃ©rique	3	19.8	7.06e-18	0.624216	0.71434	Q62186	Translocon-associated protein subunit delta	Ssr4	>sp|Q62186|SSRD_MOUSE Translocon-associated protein subunit delta OS=Mus musculus GN=Ssr4 PE=1 SV=1
28.3447	29.0053	28.4984	27.9973	29.3708	29.2454	5	20.6	1.53e-27	0.624488	-0.255065	Q60692	Proteasome subunit beta type-6	Psmb6	>sp|Q60692|PSB6_MOUSE Proteasome subunit beta type-6 OS=Mus musculus GN=Psmb6 PE=1 SV=3
22.9873	21.7929	22.3409	22.0145	22.2477	22.2936	2	2.9	5.48e-06	0.624496	0.188423	Q6ZQK5	Arf-GAP with coiled-coil, ANK repeat and PH domain-containing protein 2	Acap2	>sp|Q6ZQK5|ACAP2_MOUSE Arf-GAP with coiled-coil, ANK repeat and PH domain-containing protein 2 OS=Mus musculus GN=Acap2 PE=1 SV=2
26.0959	25.9159	25.5179	24.608	25.8152	26.2731	6	23.1	1.32e-68	0.624751	0.277848	Q99LB6	Methionine adenosyltransferase 2 subunit beta	Mat2b	>sp|Q99LB6|MAT2B_MOUSE Methionine adenosyltransferase 2 subunit beta OS=Mus musculus GN=Mat2b PE=1 SV=1
28.5656	25.7545	23.9196	25.8497	24.8813	25.323	1	0.7	0.0011124	0.625395	0.728568	E9Q0B5		Fcgbp	>tr|E9Q0B5|E9Q0B5_MOUSE Protein Fcgbp OS=Mus musculus GN=Fcgbp PE=1 SV=1
28.5452	27.0749	28.3015	28.3142	27.6012	27.0943	32	27.2	1.64e-249	0.625792	0.303982	Q922J3	CAP-Gly domain-containing linker protein 1	Clip1	>sp|Q922J3|CLIP1_MOUSE CAP-Gly domain-containing linker protein 1 OS=Mus musculus GN=Clip1 PE=1 SV=1
27.091	26.8928	27.9903	27.7312	27.9873	26.9745	21	20.7	1.32e-135	0.625863	-0.2396	Q91YM2	Rho GTPase-activating protein 35	Arhgap35	>sp|Q91YM2|RHG35_MOUSE Rho GTPase-activating protein 35 OS=Mus musculus GN=Arhgap35 PE=1 SV=3
30.1852	29.7146	30.2215	29.4458	30.4477	29.685	10	46.7	1.08e-52	0.626089	0.180943	P09528	Ferritin heavy chain	Fth1	>sp|P09528|FRIH_MOUSE Ferritin heavy chain OS=Mus musculus GN=Fth1 PE=1 SV=2
24.7462	25.0036	26.8644	24.2011	25.4281	25.7034	5	37.4	5.68e-36	0.62643	0.427204	P61148	Fibroblast growth factor 1	Fgf1	>sp|P61148|FGF1_MOUSE Fibroblast growth factor 1 OS=Mus musculus GN=Fgf1 PE=1 SV=1
31.4237	31.0223	31.7595	31.4233	30.5667	31.6081	14	49.7	4.69e-134	0.626909	0.202447	Q91VR2	ATP synthase subunit gamma, mitochondrial	Atp5c1	>sp|Q91VR2|ATPG_MOUSE ATP synthase subunit gamma, mitochondrial OS=Mus musculus GN=Atp5c1 PE=1 SV=1
27.835	28.4619	28.7494	28.4393	28.603	28.4376	12	29.8	1.84e-106	0.627493	-0.144546	P51174	Long-chain specific acyl-CoA dehydrogenase, mitochondrial	Acadl	>sp|P51174|ACADL_MOUSE Long-chain specific acyl-CoA dehydrogenase, mitochondrial OS=Mus musculus GN=Acadl PE=1 SV=2
27.5804	26.7832	26.3041	27.2096	26.937	27.1205	16	34.3	1.11e-118	0.627502	-0.199816	Q99K51;Q61233	Plastin-3	Pls3	>sp|Q99K51|PLST_MOUSE Plastin-3 OS=Mus musculus GN=Pls3 PE=1 SV=3
25.2076	25.696	25.9543	26.0349	24.5274	25.5199	7	17.2	2.31e-34	0.628053	0.258578	Q91YI0	Argininosuccinate lyase	Asl	>sp|Q91YI0|ARLY_MOUSE Argininosuccinate lyase OS=Mus musculus GN=Asl PE=1 SV=1
25.3593	25.1145	24.0926	23.8873	25.0271	24.8296	5	31.2	2.54e-18	0.628246	0.274152	Q9D8W7	OCIA domain-containing protein 2	Ociad2	>sp|Q9D8W7|OCAD2_MOUSE OCIA domain-containing protein 2 OS=Mus musculus GN=Ociad2 PE=1 SV=1
26.2924	24.8958	27.3306	26.8987	26.3701	26.3906	7	23	3.97e-24	0.628261	-0.380237	P40630	Transcription factor A, mitochondrial	Tfam	>sp|P40630|TFAM_MOUSE Transcription factor A, mitochondrial OS=Mus musculus GN=Tfam PE=1 SV=2
22.1993	23.1496	23.5066	23.4487	Non NumÃ©rique	23.0218	3	14.8	1.87e-17	0.628807	-0.283406	Q6PAM0;Q9R078	5-AMP-activated protein kinase subunit beta-2	Prkab2	>sp|Q6PAM0|AAKB2_MOUSE 5-AMP-activated protein kinase subunit beta-2 OS=Mus musculus GN=Prkab2 PE=1 SV=1
26.2643	24.2002	25.5052	24.2324	25.4481	Non NumÃ©rique	3	16.2	1.82e-08	0.628956	0.48294	Q9CR09	Ubiquitin-fold modifier-conjugating enzyme 1	Ufc1	>sp|Q9CR09|UFC1_MOUSE Ubiquitin-fold modifier-conjugating enzyme 1 OS=Mus musculus GN=Ufc1 PE=1 SV=1
23.6379	22.9133	22.7318	23.3292	22.297	Non NumÃ©rique	2	10.1	3.22e-08	0.629371	0.281226	Q9JKX6	ADP-sugar pyrophosphatase	Nudt5	>sp|Q9JKX6|NUDT5_MOUSE ADP-sugar pyrophosphatase OS=Mus musculus GN=Nudt5 PE=1 SV=1
27.871	26.1485	24.4454	27.0755	26.6959	26.2777	6	37.2	1.16e-40	0.630467	-0.528075	P63028	Translationally-controlled tumor protein	Tpt1	>sp|P63028|TCTP_MOUSE Translationally-controlled tumor protein OS=Mus musculus GN=Tpt1 PE=1 SV=1
28.0253	29.29	27.6216	28.506	28.177	27.2856	11	32	2.39e-112	0.630635	0.322729	O35381;Q64G17	Acidic leucine-rich nuclear phosphoprotein 32 family member A	Anp32a	>sp|O35381|AN32A_MOUSE Acidic leucine-rich nuclear phosphoprotein 32 family member A OS=Mus musculus GN=Anp32a PE=1 SV=1
25.335	23.4692	24.3725	25.7051	25.3653	23.4745	6	5	1.37e-54	0.631084	-0.45601	O70133	ATP-dependent RNA helicase A	Dhx9	>sp|O70133|DHX9_MOUSE ATP-dependent RNA helicase A OS=Mus musculus GN=Dhx9 PE=1 SV=2
25.8253	26.0086	26.097	25.8689	26.5774	24.5522	15	22.9	9.87e-79	0.631091	0.310807	E9Q6P5		Ttc7b	>sp|E9Q6P5|TTC7B_MOUSE Tetratricopeptide repeat protein 7B OS=Mus musculus GN=Ttc7b PE=1 SV=1
23.9117	Non NumÃ©rique	25.0013	24.5339	Non NumÃ©rique	23.5608	6	7.9	3.9e-34	0.631768	0.409137	Q9CZJ2	Heat shock 70 kDa protein 12B	Hspa12b	>sp|Q9CZJ2|HS12B_MOUSE Heat shock 70 kDa protein 12B OS=Mus musculus GN=Hspa12b PE=1 SV=1
26.0246	25.1507	23.3928	26.9825	25.9478	23.6024	8	49.2	2.46e-29	0.631837	-0.654865	Q9CWM4	Prefoldin subunit 1	Pfdn1	>sp|Q9CWM4|PFD1_MOUSE Prefoldin subunit 1 OS=Mus musculus GN=Pfdn1 PE=1 SV=1
[truncated: 1,044 more rows]

## Sheet: C) Proteins imputed
APMAP ko/ko Sample1	APMAP ko/ko Sample 2	APMAP ko/ko Sample 3	wt/wt Sample 1	wt/wt Sample 2	wt/wt Sample 3	Peptides	Sequence coverage [%]	PEP	Student's T-test p-value ko_wt	Student's T-test Difference ko_wt	Protein IDs	Protein names	Gene names	Fasta headers
[truncated: 8 more rows]
